# Supplementary material for: The modeling and condition analysis of nondestructive testing based on ESPI for internal defects of materials
Source: PLoS One. 2025 Jul 1;20(7):e0327318. doi: 10.1371/journal.pone.0327318 (PMC12212563; doi:10.1371/journal.pone.0327318)
Supplement: S1 Dataset — (ZIP) [file pone.0327318.s001.zip]

Archive with 230 entries (209 files):
- Minimal data set/
- Minimal data set/Data for Figure 2-6/
- Minimal data set/Data for Figure 2-6/HCE_interp.m
- Minimal data set/Data for Figure 2-6/Read_Phase.m
- Minimal data set/Data for Figure 2-6/displacement_after interpolation.jpg
- Minimal data set/Data for Figure 2-6/displacement_before interpolation.jpg
- Minimal data set/Data for Figure 2-6/fringe_after interpolation.jpg
- Minimal data set/Data for Figure 2-6/fringe_before interpolation.jpg
- Minimal data set/Data for Figure 2-6/pa4000mm10.mat
- Minimal data set/Data for Figure 2-6/pa4000mm10.xlsx
- Minimal data set/Data for Table 2-Table 5_Vacuum Loading/
- Minimal data set/Data for Table 2-Table 5_Vacuum Loading/0080046/
- Minimal data set/Data for Table 2-Table 5_Vacuum Loading/0080046/008004610000.xlsx
- Minimal data set/Data for Table 2-Table 5_Vacuum Loading/0080046/008004620000.xlsx
- Minimal data set/Data for Table 2-Table 5_Vacuum Loading/0080046/008004630000.xlsx
- Minimal data set/Data for Table 2-Table 5_Vacuum Loading/0080046/008004640000.xlsx
- Minimal data set/Data for Table 2-Table 5_Vacuum Loading/0080046/008004650000.xlsx
- Minimal data set/Data for Table 2-Table 5_Vacuum Loading/0080046/008004660000.xlsx
- Minimal data set/Data for Table 2-Table 5_Vacuum Loading/0080046/008004670000.xlsx
- Minimal data set/Data for Table 2-Table 5_Vacuum Loading/0080046/008004680000.xlsx
- Minimal data set/Data for Table 2-Table 5_Vacuum Loading/0080046/008004690000.xlsx
- Minimal data set/Data for Table 2-Table 5_Vacuum Loading/0080046/0080046条纹图/
- Minimal data set/Data for Table 2-Table 5_Vacuum Loading/0080046/0080046条纹图/008004610000.bmp
- Minimal data set/Data for Table 2-Table 5_Vacuum Loading/0080046/0080046条纹图/008004610000.png
- Minimal data set/Data for Table 2-Table 5_Vacuum Loading/0080046/0080046条纹图/008004620000.bmp
- Minimal data set/Data for Table 2-Table 5_Vacuum Loading/0080046/0080046条纹图/008004620000.png
- Minimal data set/Data for Table 2-Table 5_Vacuum Loading/0080046/0080046条纹图/008004630000.bmp
- Minimal data set/Data for Table 2-Table 5_Vacuum Loading/0080046/0080046条纹图/008004630000.png
- Minimal data set/Data for Table 2-Table 5_Vacuum Loading/0080046/0080046条纹图/008004640000.bmp
- Minimal data set/Data for Table 2-Table 5_Vacuum Loading/0080046/0080046条纹图/008004640000.png
- Minimal data set/Data for Table 2-Table 5_Vacuum Loading/0080046/0080046条纹图/008004650000.bmp
- Minimal data set/Data for Table 2-Table 5_Vacuum Loading/0080046/0080046条纹图/008004650000.png
- Minimal data set/Data for Table 2-Table 5_Vacuum Loading/0080046/0080046条纹图/008004660000.bmp
- Minimal data set/Data for Table 2-Table 5_Vacuum Loading/0080046/0080046条纹图/008004660000.png
- Minimal data set/Data for Table 2-Table 5_Vacuum Loading/0080046/0080046条纹图/008004670000.bmp
- Minimal data set/Data for Table 2-Table 5_Vacuum Loading/0080046/0080046条纹图/008004670000.png
- Minimal data set/Data for Table 2-Table 5_Vacuum Loading/0080046/0080046条纹图/008004680000.bmp
- Minimal data set/Data for Table 2-Table 5_Vacuum Loading/0080046/0080046条纹图/008004680000.png
- Minimal data set/Data for Table 2-Table 5_Vacuum Loading/0080046/0080046条纹图/008004690000.bmp
- Minimal data set/Data for Table 2-Table 5_Vacuum Loading/0080046/0080046条纹图/008004690000.png
- Minimal data set/Data for Table 2-Table 5_Vacuum Loading/010045/
- Minimal data set/Data for Table 2-Table 5_Vacuum Loading/010045/01004520000.xlsx
- Minimal data set/Data for Table 2-Table 5_Vacuum Loading/010045/01004525000.xlsx
- Minimal data set/Data for Table 2-Table 5_Vacuum Loading/010045/01004530000.xlsx
- Minimal data set/Data for Table 2-Table 5_Vacuum Loading/010045/01004535000.xlsx
- Minimal data set/Data for Table 2-Table 5_Vacuum Loading/010045/01004540000.xlsx
- Minimal data set/Data for Table 2-Table 5_Vacuum Loading/010045/01004545000.xlsx
- Minimal data set/Data for Table 2-Table 5_Vacuum Loading/010045/01004550000.xlsx
- Minimal data set/Data for Table 2-Table 5_Vacuum Loading/010045/01004555000.xlsx
- Minimal data set/Data for Table 2-Table 5_Vacuum Loading/010045/01004560000.xlsx
- Minimal data set/Data for Table 2-Table 5_Vacuum Loading/010045/条纹图/
- Minimal data set/Data for Table 2-Table 5_Vacuum Loading/010045/条纹图/01004510000.bmp
- Minimal data set/Data for Table 2-Table 5_Vacuum Loading/010045/条纹图/01004515000.bmp
- Minimal data set/Data for Table 2-Table 5_Vacuum Loading/010045/条纹图/01004520000.bmp
- Minimal data set/Data for Table 2-Table 5_Vacuum Loading/010045/条纹图/01004525000.bmp
- Minimal data set/Data for Table 2-Table 5_Vacuum Loading/010045/条纹图/01004530000.bmp
- Minimal data set/Data for Table 2-Table 5_Vacuum Loading/010045/条纹图/01004535000.bmp
- Minimal data set/Data for Table 2-Table 5_Vacuum Loading/010045/条纹图/01004540000.bmp
- Minimal data set/Data for Table 2-Table 5_Vacuum Loading/010045/条纹图/01004545000.bmp
- Minimal data set/Data for Table 2-Table 5_Vacuum Loading/010045/条纹图/01004550000.bmp
- Minimal data set/Data for Table 2-Table 5_Vacuum Loading/010045/条纹图/01004555000.bmp
- Minimal data set/Data for Table 2-Table 5_Vacuum Loading/010045/条纹图/01004560000.bmp
- Minimal data set/Data for Table 2-Table 5_Vacuum Loading/010045/条纹图/10000.png
- Minimal data set/Data for Table 2-Table 5_Vacuum Loading/010045/条纹图/15000.png
- Minimal data set/Data for Table 2-Table 5_Vacuum Loading/010045/条纹图/25000.png
- Minimal data set/Data for Table 2-Table 5_Vacuum Loading/010045/条纹图/35000.png
- Minimal data set/Data for Table 2-Table 5_Vacuum Loading/010045/条纹图/40000.png
- Minimal data set/Data for Table 2-Table 5_Vacuum Loading/010045/条纹图/50000.png
- Minimal data set/Data for Table 2-Table 5_Vacuum Loading/010045/条纹图/Image 001.png
- Minimal data set/Data for Table 2-Table 5_Vacuum Loading/010045/条纹图/Image 30000.png
- Minimal data set/Data for Table 2-Table 5_Vacuum Loading/010045/条纹图/Image 45000.png
- Minimal data set/Data for Table 2-Table 5_Vacuum Loading/010045/条纹图/Image 55000.png
- Minimal data set/Data for Table 2-Table 5_Vacuum Loading/010045/条纹图/Image 60000.png
- Minimal data set/Data for Table 2-Table 5_Vacuum Loading/010045/条纹图/iii35000.png
- Minimal data set/Data for Table 2-Table 5_Vacuum Loading/010046/
- Minimal data set/Data for Table 2-Table 5_Vacuum Loading/010046/010046/
- Minimal data set/Data for Table 2-Table 5_Vacuum Loading/010046/010046/01004610000.bmp
- Minimal data set/Data for Table 2-Table 5_Vacuum Loading/010046/010046/01004610000.png
- Minimal data set/Data for Table 2-Table 5_Vacuum Loading/010046/010046/01004615000.bmp
- Minimal data set/Data for Table 2-Table 5_Vacuum Loading/010046/010046/01004615000.png
- Minimal data set/Data for Table 2-Table 5_Vacuum Loading/010046/010046/01004620000.bmp
- Minimal data set/Data for Table 2-Table 5_Vacuum Loading/010046/010046/01004620000.png
- Minimal data set/Data for Table 2-Table 5_Vacuum Loading/010046/010046/01004625000.bmp
- Minimal data set/Data for Table 2-Table 5_Vacuum Loading/010046/010046/01004625000.png
- Minimal data set/Data for Table 2-Table 5_Vacuum Loading/010046/010046/01004630000.bmp
- Minimal data set/Data for Table 2-Table 5_Vacuum Loading/010046/010046/01004630000.png
- Minimal data set/Data for Table 2-Table 5_Vacuum Loading/010046/01004610000.xlsx
- Minimal data set/Data for Table 2-Table 5_Vacuum Loading/010046/01004615000.xlsx
- Minimal data set/Data for Table 2-Table 5_Vacuum Loading/010046/01004620000.xlsx
- Minimal data set/Data for Table 2-Table 5_Vacuum Loading/010046/01004625000.xlsx
- Minimal data set/Data for Table 2-Table 5_Vacuum Loading/010047/
- Minimal data set/Data for Table 2-Table 5_Vacuum Loading/010047/008004760000.xlsx
- Minimal data set/Data for Table 2-Table 5_Vacuum Loading/010047/01004710000.xlsx
- Minimal data set/Data for Table 2-Table 5_Vacuum Loading/010047/01004713000.xlsx
- Minimal data set/Data for Table 2-Table 5_Vacuum Loading/010047/01004715000.xlsx
- Minimal data set/Data for Table 2-Table 5_Vacuum Loading/010047/01004720000.xlsx
- Minimal data set/Data for Table 2-Table 5_Vacuum Loading/010047/01004725000.xlsx
- Minimal data set/Data for Table 2-Table 5_Vacuum Loading/010047/01004730000.xlsx
- Minimal data set/Data for Table 2-Table 5_Vacuum Loading/010047/01004735000.xlsx
- Minimal data set/Data for Table 2-Table 5_Vacuum Loading/010047/0100474000.xlsx
- Minimal data set/Data for Table 2-Table 5_Vacuum Loading/010047/01004740000.xlsx
- Minimal data set/Data for Table 2-Table 5_Vacuum Loading/010047/01004745000.xlsx
- Minimal data set/Data for Table 2-Table 5_Vacuum Loading/010047/0100475000.xlsx
- Minimal data set/Data for Table 2-Table 5_Vacuum Loading/010047/01004750000.xlsx
- Minimal data set/Data for Table 2-Table 5_Vacuum Loading/010047/01004755000.xlsx
- Minimal data set/Data for Table 2-Table 5_Vacuum Loading/010047/01004760000.xlsx
- Minimal data set/Data for Table 2-Table 5_Vacuum Loading/010047/01004765000.xlsx
- Minimal data set/Data for Table 2-Table 5_Vacuum Loading/010047/热加载条纹图/
- Minimal data set/Data for Table 2-Table 5_Vacuum Loading/010047/热加载条纹图/01004535.bmp
- Minimal data set/Data for Table 2-Table 5_Vacuum Loading/010047/热加载条纹图/01004880.bmp
- Minimal data set/Data for Table 2-Table 5_Vacuum Loading/010047/热加载条纹图/01004885.bmp
- Minimal data set/Data for Table 2-Table 5_Vacuum Loading/010047/真空条纹图/
- Minimal data set/Data for Table 2-Table 5_Vacuum Loading/010047/真空条纹图/01004710000.bmp
- Minimal data set/Data for Table 2-Table 5_Vacuum Loading/010047/真空条纹图/01004710000.png
- Minimal data set/Data for Table 2-Table 5_Vacuum Loading/010047/真空条纹图/01004713000.bmp
- Minimal data set/Data for Table 2-Table 5_Vacuum Loading/010047/真空条纹图/01004715000.bmp
- Minimal data set/Data for Table 2-Table 5_Vacuum Loading/010047/真空条纹图/01004715000.png
- Minimal data set/Data for Table 2-Table 5_Vacuum Loading/010047/真空条纹图/0100474000.bmp
- Minimal data set/Data for Table 2-Table 5_Vacuum Loading/010047/真空条纹图/0100474000.png
- Minimal data set/Data for Table 2-Table 5_Vacuum Loading/010047/真空条纹图/0100475000.bmp
- Minimal data set/Data for Table 2-Table 5_Vacuum Loading/010047/真空条纹图/0100475000.png
- Minimal data set/Data for Table 2-Table 5_Vacuum Loading/010048/
- Minimal data set/Data for Table 2-Table 5_Vacuum Loading/010048/010048/
- Minimal data set/Data for Table 2-Table 5_Vacuum Loading/010048/010048/0100481000.bmp
- Minimal data set/Data for Table 2-Table 5_Vacuum Loading/010048/010048/0100481000.png
- Minimal data set/Data for Table 2-Table 5_Vacuum Loading/010048/010048/0100482000.bmp
- Minimal data set/Data for Table 2-Table 5_Vacuum Loading/010048/010048/0100482000.png
- Minimal data set/Data for Table 2-Table 5_Vacuum Loading/010048/010048/0100483000.bmp
- Minimal data set/Data for Table 2-Table 5_Vacuum Loading/010048/010048/0100483000.png
- Minimal data set/Data for Table 2-Table 5_Vacuum Loading/010048/010048/0100484000.bmp
- Minimal data set/Data for Table 2-Table 5_Vacuum Loading/010048/010048/0100484000.png
- Minimal data set/Data for Table 2-Table 5_Vacuum Loading/010048/0100482000.xlsx
- Minimal data set/Data for Table 2-Table 5_Vacuum Loading/010048/0100483000.xlsx
- Minimal data set/Data for Table 2-Table 5_Vacuum Loading/010048/0100484000.xlsx
- Minimal data set/Data for Table 2-Table 5_Vacuum Loading/0120046/
- Minimal data set/Data for Table 2-Table 5_Vacuum Loading/0120046/012004610000.xlsx
- Minimal data set/Data for Table 2-Table 5_Vacuum Loading/0120046/01200463000.xlsx
- Minimal data set/Data for Table 2-Table 5_Vacuum Loading/0120046/01200464000.xlsx
- Minimal data set/Data for Table 2-Table 5_Vacuum Loading/0120046/01200465000.xlsx
- Minimal data set/Data for Table 2-Table 5_Vacuum Loading/0120046/0120046条纹图/
- Minimal data set/Data for Table 2-Table 5_Vacuum Loading/0120046/0120046条纹图/012004610000.bmp
- Minimal data set/Data for Table 2-Table 5_Vacuum Loading/0120046/0120046条纹图/012004610000.png
- Minimal data set/Data for Table 2-Table 5_Vacuum Loading/0120046/0120046条纹图/01200464000.bmp
- Minimal data set/Data for Table 2-Table 5_Vacuum Loading/0120046/0120046条纹图/01200464000.png
- Minimal data set/Data for Table 2-Table 5_Vacuum Loading/0120046/0120046条纹图/01200465000.bmp
- Minimal data set/Data for Table 2-Table 5_Vacuum Loading/0120046/0120046条纹图/01200465000.png
- Minimal data set/Data for Table 6-Table 10_Thermal loading/
- Minimal data set/Data for Table 6-Table 10_Thermal loading/1250-3-50/
- Minimal data set/Data for Table 6-Table 10_Thermal loading/1250-3-50/1250D10S05.bmp
- Minimal data set/Data for Table 6-Table 10_Thermal loading/1250-3-50/1250D10S05.png
- Minimal data set/Data for Table 6-Table 10_Thermal loading/1250-3-50/1250D10S05.xlsx
- Minimal data set/Data for Table 6-Table 10_Thermal loading/1250-3-50/1250D15S05.png
- Minimal data set/Data for Table 6-Table 10_Thermal loading/1250-3-50/1250D15S05.xlsx
- Minimal data set/Data for Table 6-Table 10_Thermal loading/1250-3-50/1250D20S05.xlsx
- Minimal data set/Data for Table 6-Table 10_Thermal loading/1250-3-50/1250D20S05DA.xlsx
- Minimal data set/Data for Table 6-Table 10_Thermal loading/1250-3-50/1250D5S05.bmp
- Minimal data set/Data for Table 6-Table 10_Thermal loading/1250-3-50/1250D5S05.xlsx
- Minimal data set/Data for Table 6-Table 10_Thermal loading/1250-3-50/D15S05.bmp
- Minimal data set/Data for Table 6-Table 10_Thermal loading/1250-3-50/D20S05.bmp
- Minimal data set/Data for Table 6-Table 10_Thermal loading/1250-3-50/D5S05.png
- Minimal data set/Data for Table 6-Table 10_Thermal loading/1250-3-50/d20s05.png
- Minimal data set/Data for Table 6-Table 10_Thermal loading/1250-3-50/d20s05da.png
- Minimal data set/Data for Table 6-Table 10_Thermal loading/2500-3S-50S/
- Minimal data set/Data for Table 6-Table 10_Thermal loading/2500-3S-50S/D10S05.bmp
- Minimal data set/Data for Table 6-Table 10_Thermal loading/2500-3S-50S/D10S05.png
- Minimal data set/Data for Table 6-Table 10_Thermal loading/2500-3S-50S/D10S05.xlsx
- Minimal data set/Data for Table 6-Table 10_Thermal loading/2500-3S-50S/D11S05.bmp
- Minimal data set/Data for Table 6-Table 10_Thermal loading/2500-3S-50S/D11S05.png
- Minimal data set/Data for Table 6-Table 10_Thermal loading/2500-3S-50S/D11S05.xlsx
- Minimal data set/Data for Table 6-Table 10_Thermal loading/2500-3S-50S/D12S05.bmp
- Minimal data set/Data for Table 6-Table 10_Thermal loading/2500-3S-50S/D12S05.png
- Minimal data set/Data for Table 6-Table 10_Thermal loading/2500-3S-50S/D12S05.xlsx
- Minimal data set/Data for Table 6-Table 10_Thermal loading/2500-3S-50S/D13-S05.bmp
- Minimal data set/Data for Table 6-Table 10_Thermal loading/2500-3S-50S/D13S05.png
- Minimal data set/Data for Table 6-Table 10_Thermal loading/2500-3S-50S/D13S05.xlsx
- Minimal data set/Data for Table 6-Table 10_Thermal loading/2500-3S-50S/D14-S05.bmp
- Minimal data set/Data for Table 6-Table 10_Thermal loading/2500-3S-50S/D14S05.png
- Minimal data set/Data for Table 6-Table 10_Thermal loading/2500-3S-50S/D14S05.xlsx
- Minimal data set/Data for Table 6-Table 10_Thermal loading/2500-3S-50S/D15-S05.bmp
- Minimal data set/Data for Table 6-Table 10_Thermal loading/2500-3S-50S/D15S05.bmp
- Minimal data set/Data for Table 6-Table 10_Thermal loading/2500-3S-50S/D15S05.png
- Minimal data set/Data for Table 6-Table 10_Thermal loading/2500-3S-50S/D15S05.xlsx
- Minimal data set/Data for Table 6-Table 10_Thermal loading/2500-3S-50S/D16-S05.bmp
- Minimal data set/Data for Table 6-Table 10_Thermal loading/2500-3S-50S/D16S05.bmp
- Minimal data set/Data for Table 6-Table 10_Thermal loading/2500-3S-50S/D16S05.png
- Minimal data set/Data for Table 6-Table 10_Thermal loading/2500-3S-50S/D16S05.xlsx
- Minimal data set/Data for Table 6-Table 10_Thermal loading/2500-3S-50S/D17S05.bmp
- Minimal data set/Data for Table 6-Table 10_Thermal loading/2500-3S-50S/D17S05.png
- Minimal data set/Data for Table 6-Table 10_Thermal loading/2500-3S-50S/D17S05.xlsx
- Minimal data set/Data for Table 6-Table 10_Thermal loading/2500-3S-50S/D18-S05.bmp
- Minimal data set/Data for Table 6-Table 10_Thermal loading/2500-3S-50S/D18S05.bmp
- Minimal data set/Data for Table 6-Table 10_Thermal loading/2500-3S-50S/D18S05.png
- Minimal data set/Data for Table 6-Table 10_Thermal loading/2500-3S-50S/D18S05.xlsx
- Minimal data set/Data for Table 6-Table 10_Thermal loading/2500-3S-50S/D19S05.bmp
- Minimal data set/Data for Table 6-Table 10_Thermal loading/2500-3S-50S/D19S05.png
- Minimal data set/Data for Table 6-Table 10_Thermal loading/2500-3S-50S/D20-S05.bmp
- Minimal data set/Data for Table 6-Table 10_Thermal loading/2500-3S-50S/D20S05.png
- Minimal data set/Data for Table 6-Table 10_Thermal loading/2500-3S-50S/D20S05.xlsx
- Minimal data set/Data for Table 6-Table 10_Thermal loading/2500-3S-50S/D8S05.xlsx
- Minimal data set/Data for Table 6-Table 10_Thermal loading/2500-3S-50S/D9S05.jpg
- Minimal data set/Data for Table 6-Table 10_Thermal loading/2500-3S-50S/D9S05.png
- Minimal data set/Data for Table 6-Table 10_Thermal loading/2500-3S-50S/D9S05.xlsx
- Minimal data set/Data for Table 6-Table 10_Thermal loading/3750-3-50/
- Minimal data set/Data for Table 6-Table 10_Thermal loading/3750-3-50/3750D10S05.xlsx
- Minimal data set/Data for Table 6-Table 10_Thermal loading/3750-3-50/3750D15S05.xlsx
- Minimal data set/Data for Table 6-Table 10_Thermal loading/3750-3-50/3750D20S05.xlsx
- Minimal data set/Data for Table 6-Table 10_Thermal loading/3750-3-50/3750D5S05.xlsx
- Minimal data set/Data for Table 6-Table 10_Thermal loading/3750-3-50/D10S05.bmp
- Minimal data set/Data for Table 6-Table 10_Thermal loading/3750-3-50/D10S05.png
- Minimal data set/Data for Table 6-Table 10_Thermal loading/3750-3-50/D15S05.bmp
- Minimal data set/Data for Table 6-Table 10_Thermal loading/3750-3-50/D15S05.png
- Minimal data set/Data for Table 6-Table 10_Thermal loading/3750-3-50/D20S05(1.57).bmp
- Minimal data set/Data for Table 6-Table 10_Thermal loading/3750-3-50/D20S05.bmp
- Minimal data set/Data for Table 6-Table 10_Thermal loading/3750-3-50/D20S05.png
- Minimal data set/Data for Table 6-Table 10_Thermal loading/3750-3-50/D20S05.xlsx
- Minimal data set/Data for Table 6-Table 10_Thermal loading/3750-3-50/D5S05.bmp
- Minimal data set/Data for Table 6-Table 10_Thermal loading/3750-3-50/D5S05.png
- Minimal data set/Data for Table 6-Table 10_Thermal loading/5000-3S-50S/
- Minimal data set/Data for Table 6-Table 10_Thermal loading/5000-3S-50S/5000D10S05.bmp
- Minimal data set/Data for Table 6-Table 10_Thermal loading/5000-3S-50S/5000D10S05.xlsx
- Minimal data set/Data for Table 6-Table 10_Thermal loading/5000-3S-50S/5000D15S05.bmp
- Minimal data set/Data for Table 6-Table 10_Thermal loading/5000-3S-50S/5000D15S05.xlsx
- Minimal data set/Data for Table 6-Table 10_Thermal loading/5000-3S-50S/5000D20S05.bmp
- Minimal data set/Data for Table 6-Table 10_Thermal loading/5000-3S-50S/5000D20S05.xlsx
- Minimal data set/Data for Table 6-Table 10_Thermal loading/5000-3S-50S/5000D5S05.bmp
- Minimal data set/Data for Table 6-Table 10_Thermal loading/5000-3S-50S/5000D5S05.xlsx
- Minimal data set/Data for Table 6-Table 10_Thermal loading/5000-3S-50S/d10s05.png
- Minimal data set/Data for Table 6-Table 10_Thermal loading/5000-3S-50S/d15s05.png
- Minimal data set/Data for Table 6-Table 10_Thermal loading/5000-3S-50S/d20s05.png
- Minimal data set/Data for Table 6-Table 10_Thermal loading/5000-3S-50S/d5s05.png
