# Supplementary material for: The modeling and condition analysis of nondestructive testing based on ESPI for internal defects of materials
Source: PLoS One. 2025 Jul 1;20(7):e0327318. doi: 10.1371/journal.pone.0327318 (PMC12212563; doi:10.1371/journal.pone.0327318)
Supplement: S1 Dataset — (ZIP) [file pone.0327318.s001.zip › Minimal data set/Data for Figure 2-6/HCE_interp.m]

% ¸÷ÏòÍ¬ÐÔÀ©É¢-------------laplacianËã×Ó
% ²î·Ö¸ñÊ½ux(i,j)=(u(i+1,j)-u(i-1,j))/2£¬Í¼ÏñÀ©´óÒ»È¦ÏñËØ
% clc;
% clear all; 

% f=input('Ô¤´¦ÀíÍ¼Ïñ£º','s');
% Ii=imread(f);
% % I0=im2double(Ii);
% 
%  load('Ir_mark.mat');
%  Ii=Ir;

load('pa4000mm10.mat');
Ii = data_matrix;

figure(1),imshow(Ii,[]);title('²åÖµÇ°µÄÈ«³¡Î»ÒÆ')

% % %I0=I;

I0=im2double(Ii);

[m0,n0]=size(Ii);
t=0.2;%input('²ÎÊýt=');
cycle=50;%input('Ñ­»·´ÎÊý£º');    

tic

m=m0+2;n=n0+2;

% IµÄ±ß½çÌõ¼þ£¬½«Ô­Í¼ÏñI0À©´óÒ»È¦
I=zeros(m,n);
I(2:m-1,2:n-1)=I0;
I(1,2:n-1)=I0(1,:);I(m,2:n-1)=I0(m0,:);I(2:m-1,1)=I0(:,1);I(2:m-1,n)=I0(:,n0);
I(1,1)=I(1,2);I(1,n)=I(1,n-1);I(m,1)=I(m,2);I(m,n)=I(m,n-1);

u=I;%³õÊ¼Ìõ¼þ
% % --------------±ß½çÌõ¼þ------------------
%     u(1,2:n-1)=u(2,2:n-1);
%     u(m,2:n-1)=u(m-1,2:n-1);
%     u(2:m-1,1)=u(2:m-1,2);u(2:m-1,n)=u(2:m-1,n-1);
%     u(1,1)=u(1,2);u(1,n)=u(1,n-1);u(m,1)=u(m,2);u(m,n)=u(m,n-1);
% %---------------------------------------------
    
ddu=zeros(m,n);
flag = (I==0);
 
for time=1:cycle
    u = u.*flag + I;
    %-------------------À­ÆÕÀ­Ë¹Ëã×Ó-----------------------------
    for i=2:m-1
        for j=2:n-1
            ddu(i,j)=u(i+1,j)+u(i-1,j)+u(i,j+1)+u(i,j-1)-4*u(i,j);
        end
    end
    %-------------------------¸÷ÏòÍ¬ÐÔÀ©É¢-------------------------------
    unew = u+t*ddu;
    u = unew;
end
%     unew = imfilter(unew,h,'symmetric');
% end
u = u.*flag + I;

% cycle=100;
% h = fspecial('average',[5,5]);
% for time=1:cycle

unew0 = unew(2:m-1,2:n-1);
% I_max = max(Ii(:));
% unew0 = I_max*mat2gray(unew0);


toc

figure(212),imshow(mat2gray(unew0));
title('²åÖµºóµÄÈ«³¡Î»ÒÆ')
% figure(31),plot(1:m0,unew0(:,50)) 

[m,n] = size(unew0);
ll=0; dl=1;
displacement = unew0(ll+1:dl:m-ll,ll+1:dl:n-ll);
[x1,y1] = meshgrid(ll+1:dl:n-ll,ll+1:dl:m-ll);
figure(41),colormap('gray'),mesh(x1,y1,displacement),grid on
% axis([ll+1,n-ll,ll+1,m-ll,0,0.00001])
%title('²åÖµºóµÄÈ«³¡Î»ÒÆ')
xlabel('x (pixel)'),ylabel('y (pixel)'),zlabel('displacement (m)');

% frf=input('ÊÇ·ñ±£´æ´¦Àí½á¹û? Y/N ','s');
% if frf=='y'
%    ff=input('´¦Àí½á¹ûÎÄ¼þÃû£º','s');
%    imwrite(mat2gray(unew0),ff);
% end       

% frf2=input('ÊÇ·ñ±£´æÎ»ÒÆÊý¾Ý? Y/N ','s');
% if frf2=='y' 
%     ff2='hce_phase_cycle_0.25_5000.mat';
%     save 'hce_phase_cycle_0.25_5000.mat',unew0
% end  

%-------------------------Éú³ÉÌõÎÆÍ¼--------------------------------
lamda = 633e-9; %²¨³¤
fai_chazhihou = displacement*4*pi/lamda;
fringe_chazhihou = cos(fai_chazhihou);
figure(112),subplot(1,2,2),imshow(fringe_chazhihou,[]);
title('²åÖµºóÎ»ÒÆ¶ÔÓ¦µÄÌõÎÆÍ¼')

fai_chazhiqian = data_matrix*4*pi/lamda;
fringe_chazhiqian = cos(fai_chazhiqian);
figure(112),subplot(1,2,1),imshow(fringe_chazhiqian,[]);
title('²åÖµÇ°Î»ÒÆ¶ÔÓ¦µÄÌõÎÆÍ¼')

imwrite(mat2gray(fringe_chazhiqian),'fringe_chazhiqian.jpg')
imwrite(mat2gray(fringe_chazhihou),'fringe_chazhihou.jpg')

imwrite(mat2gray(data_matrix),'displacement_chazhiqian.jpg')
imwrite(mat2gray(displacement),'displacement_chazhihou.jpg')
