# Supplementary material for: The modeling and condition analysis of nondestructive testing based on ESPI for internal defects of materials
Source: PLoS One. 2025 Jul 1;20(7):e0327318. doi: 10.1371/journal.pone.0327318 (PMC12212563; doi:10.1371/journal.pone.0327318)
Supplement: S1 Dataset — (ZIP) [file pone.0327318.s001.zip › Minimal data set/Data for Figure 2-6/Read_Phase.m]

% ±¾³ÌÐòÓÃÓÚ¶Ô·ÂÕæµÄÏàÎ»Êý¾Ý½øÐÐ¿ÉÊÓ»¯

% clear all

[Var] = xlsread('pa8000mm10.xlsx');
x = Var(:,1);
y = Var(:,2);
z = Var(:,3);

Par1 = 2; %·Ö±æÂÊ²ÎÊý
L = length(x);
L0 = ceil(sqrt(L));
xy0 = [x,y];
max_xy0 = max(xy0(:));
min_xy0 = min(xy0(:));
xy = round(mat2gray(xy0,[min_xy0,max_xy0])*L0*Par1); % mat2gray ¹éÒ»»¯
max_xy = max(xy(:));
data_matrix = zeros(max_xy,max_xy);  % Í¼Ïñ´óÐ¡ÎªL0*L0
for i = 1:L
    Index_x = xy(i,1)+1;
    Index_y = xy(i,2)+1;
    data_matrix(Index_x,Index_y) = z(i);
end

[X,Y] = meshgrid(1:max_xy+1);
% figure(3),plot3(X,Y,data_matrix),colorbar
figure(3),colormap('gray'),mesh(X,Y,data_matrix),grid on;
axis([1,150,1,150,0,2.5e-6])
figure(4),imshow(data_matrix,[])
save('data_matrix','data_matrix');
imwrite(mat2gray(data_matrix),'chazhiqian_displacement.jpg')

lamda = 633e-9; %²¨³¤
fai = data_matrix*4*pi/lamda;
fringe = cos(fai);
figure(112),imshow(fringe,[]);
imwrite(mat2gray(fringe),'chazhiqian_fringe.jpg')

% ind1 = 1:L;
% ind2 = 1:L;
% plot3(ind1,ind2,data_matrix) %»æÖÆÈýÎ¬±íÃæÍ¼ÐÎ

% 
% 
% set(gca,'XTick',ind1);
% set(gca,'XTicklabel',{'0.001','0.005','0.01','0.05','0.1','0.5','1','2','3','4','5','10','20'});
% set(gca,'YTick',ind2);
% set(gca,'YTicklabel',{'0.001','0.005','0.01','0.05','0.1','0.5','1','2','3','4','5','10','20'});
