# Supplementary material for: The modeling and condition analysis of nondestructive testing based on ESPI for internal defects of materials
Source: PLoS One. 2025 Jul 1;20(7):e0327318. doi: 10.1371/journal.pone.0327318 (PMC12212563; doi:10.1371/journal.pone.0327318)
Supplement: S1 Dataset — (ZIP) [file pone.0327318.s001.zip › Minimal data set/Data for Figure 2-6/pa4000mm10.xlsx]

## Sheet: pa4000mm10
0.02	0	0
0	-0.02	0
0.05	0	0
0.05	-0.05	0
0	-0.05	0
-0.05	-0.05	0
-0.05	0	0
-0.02	0	0
0	0.02	0
0	0.05	0
0.05	0.05	0
-0.05	0.05	0
0	0	2.13e-06
0.0199383	-0.00156918	0
0.0197538	-0.00312869	0
0.0194474	-0.00466891	0
0.0190211	-0.00618034	0
0.0184776	-0.00765367	0
0.0178201	-0.00907981	0
0.0170528	-0.01045	0
0.0161803	-0.0117557	0
0.0152081	-0.012989	0
0.0141421	-0.0141421	0
0.012989	-0.0152081	0
0.0117557	-0.0161803	0
0.01045	-0.0170528	0
0.00907981	-0.0178201	0
0.00765367	-0.0184776	0
0.00618034	-0.0190211	0
0.00466891	-0.0194474	0
0.00312869	-0.0197538	0
0.00156918	-0.0199383	0
0.0488	0	0
0.0476	0	0
0.0464	0	0
0.0452	0	0
0.044	0	0
0.0428	0	0
0.0416	0	0
0.0404	0	0
0.0392	0	0
0.038	0	0
0.0368	0	0
0.0356	0	0
0.0344	0	0
0.0332	0	0
0.032	0	0
0.0308	0	0
0.0296	0	0
0.0284	0	0
0.0272	0	0
0.026	0	0
0.0248	0	0
0.0236	0	0
0.0224	0	0
0.0212	0	0
0	-0.0212	0
0	-0.0224	0
0	-0.0236	0
0	-0.0248	0
0	-0.026	0
0	-0.0272	0
0	-0.0284	0
0	-0.0296	0
0	-0.0308	0
0	-0.032	0
0	-0.0332	0
0	-0.0344	0
0	-0.0356	0
0	-0.0368	0
0	-0.038	0
0	-0.0392	0
0	-0.0404	0
0	-0.0416	0
0	-0.0428	0
0	-0.044	0
0	-0.0452	0
0	-0.0464	0
0	-0.0476	0
0	-0.0488	0
0.05	-0.00147059	0
0.05	-0.00294118	0
0.05	-0.00441176	0
0.05	-0.00588235	0
0.05	-0.00735294	0
0.05	-0.00882353	0
0.05	-0.0102941	0
0.05	-0.0117647	0
0.05	-0.0132353	0
0.05	-0.0147059	0
0.05	-0.0161765	0
0.05	-0.0176471	0
0.05	-0.0191176	0
0.05	-0.0205882	0
0.05	-0.0220588	0
0.05	-0.0235294	0
0.05	-0.025	0
0.05	-0.0264706	0
0.05	-0.0279412	0
0.05	-0.0294118	0
0.05	-0.0308824	0
0.05	-0.0323529	0
0.05	-0.0338235	0
0.05	-0.0352941	0
0.05	-0.0367647	0
0.05	-0.0382353	0
0.05	-0.0397059	0
0.05	-0.0411765	0
0.05	-0.0426471	0
0.05	-0.0441176	0
0.05	-0.0455882	0
0.05	-0.0470588	0
0.05	-0.0485294	0
0.0485294	-0.05	0
0.0470588	-0.05	0
0.0455882	-0.05	0
0.0441176	-0.05	0
0.0426471	-0.05	0
0.0411765	-0.05	0
0.0397059	-0.05	0
0.0382353	-0.05	0
0.0367647	-0.05	0
0.0352941	-0.05	0
0.0338235	-0.05	0
0.0323529	-0.05	0
0.0308824	-0.05	0
0.0294118	-0.05	0
0.0279412	-0.05	0
0.0264706	-0.05	0
0.025	-0.05	0
0.0235294	-0.05	0
0.0220588	-0.05	0
0.0205882	-0.05	0
0.0191176	-0.05	0
0.0176471	-0.05	0
0.0161765	-0.05	0
0.0147059	-0.05	0
0.0132353	-0.05	0
0.0117647	-0.05	0
0.0102941	-0.05	0
0.00882353	-0.05	0
0.00735294	-0.05	0
0.00588235	-0.05	0
0.00441176	-0.05	0
0.00294118	-0.05	0
0.00147059	-0.05	0
-0.05	-0.0485294	0
-0.05	-0.0470588	0
-0.05	-0.0455882	0
-0.05	-0.0441176	0
-0.05	-0.0426471	0
-0.05	-0.0411765	0
-0.05	-0.0397059	0
-0.05	-0.0382353	0
-0.05	-0.0367647	0
-0.05	-0.0352941	0
-0.05	-0.0338235	0
-0.05	-0.0323529	0
-0.05	-0.0308824	0
-0.05	-0.0294118	0
-0.05	-0.0279412	0
-0.05	-0.0264706	0
-0.05	-0.025	0
-0.05	-0.0235294	0
-0.05	-0.0220588	0
-0.05	-0.0205882	0
-0.05	-0.0191176	0
-0.05	-0.0176471	0
-0.05	-0.0161765	0
-0.05	-0.0147059	0
-0.05	-0.0132353	0
-0.05	-0.0117647	0
-0.05	-0.0102941	0
-0.05	-0.00882353	0
-0.05	-0.00735294	0
-0.05	-0.00588235	0
-0.05	-0.00441176	0
-0.05	-0.00294118	0
-0.05	-0.00147059	0
-0.0485294	-0.05	0
-0.0470588	-0.05	0
-0.0455882	-0.05	0
-0.0441176	-0.05	0
-0.0426471	-0.05	0
-0.0411765	-0.05	0
-0.0397059	-0.05	0
-0.0382353	-0.05	0
-0.0367647	-0.05	0
-0.0352941	-0.05	0
-0.0338235	-0.05	0
-0.0323529	-0.05	0
-0.0308824	-0.05	0
-0.0294118	-0.05	0
-0.0279412	-0.05	0
-0.0264706	-0.05	0
-0.025	-0.05	0
-0.0235294	-0.05	0
-0.0220588	-0.05	0
-0.0205882	-0.05	0
-0.0191176	-0.05	0
-0.0176471	-0.05	0
-0.0161765	-0.05	0
-0.0147059	-0.05	0
-0.0132353	-0.05	0
-0.0117647	-0.05	0
-0.0102941	-0.05	0
-0.00882353	-0.05	0
-0.00735294	-0.05	0
-0.00588235	-0.05	0
-0.00441176	-0.05	0
-0.00294118	-0.05	0
-0.00147059	-0.05	0
-0.0212	0	0
-0.0224	0	0
-0.0236	0	0
-0.0248	0	0
-0.026	0	0
-0.0272	0	0
-0.0284	0	0
-0.0296	0	0
-0.0308	0	0
-0.032	0	0
-0.0332	0	0
-0.0344	0	0
-0.0356	0	0
-0.0368	0	0
-0.038	0	0
-0.0392	0	0
-0.0404	0	0
-0.0416	0	0
-0.0428	0	0
-0.044	0	0
-0.0452	0	0
-0.0464	0	0
-0.0476	0	0
-0.0488	0	0
-0.00156918	-0.0199383	0
-0.00312869	-0.0197538	0
-0.00466891	-0.0194474	0
-0.00618034	-0.0190211	0
-0.00765367	-0.0184776	0
-0.00907981	-0.0178201	0
-0.01045	-0.0170528	0
-0.0117557	-0.0161803	0
-0.012989	-0.0152081	0
-0.0141421	-0.0141421	0
-0.0152081	-0.012989	0
-0.0161803	-0.0117557	0
-0.0170528	-0.01045	0
-0.0178201	-0.00907981	0
-0.0184776	-0.00765367	0
-0.0190211	-0.00618034	0
-0.0194474	-0.00466891	0
-0.0197538	-0.00312869	0
-0.0199383	-0.00156918	0
0.00156918	0.0199383	0
0.00312869	0.0197538	0
0.00466891	0.0194474	0
0.00618034	0.0190211	0
0.00765367	0.0184776	0
0.00907981	0.0178201	0
0.01045	0.0170528	0
0.0117557	0.0161803	0
0.012989	0.0152081	0
0.0141421	0.0141421	0
0.0152081	0.012989	0
0.0161803	0.0117557	0
0.0170528	0.01045	0
0.0178201	0.00907981	0
0.0184776	0.00765367	0
0.0190211	0.00618034	0
0.0194474	0.00466891	0
0.0197538	0.00312869	0
0.0199383	0.00156918	0
0	0.0212	0
0	0.0224	0
0	0.0236	0
0	0.0248	0
0	0.026	0
0	0.0272	0
0	0.0284	0
0	0.0296	0
0	0.0308	0
0	0.032	0
0	0.0332	0
0	0.0344	0
0	0.0356	0
0	0.0368	0
0	0.038	0
0	0.0392	0
0	0.0404	0
0	0.0416	0
0	0.0428	0
0	0.044	0
0	0.0452	0
0	0.0464	0
0	0.0476	0
0	0.0488	0
0.00147059	0.05	0
0.00294118	0.05	0
0.00441176	0.05	0
0.00588235	0.05	0
0.00735294	0.05	0
0.00882353	0.05	0
0.0102941	0.05	0
0.0117647	0.05	0
0.0132353	0.05	0
0.0147059	0.05	0
0.0161765	0.05	0
0.0176471	0.05	0
0.0191176	0.05	0
0.0205882	0.05	0
0.0220588	0.05	0
0.0235294	0.05	0
0.025	0.05	0
0.0264706	0.05	0
0.0279412	0.05	0
0.0294118	0.05	0
0.0308824	0.05	0
0.0323529	0.05	0
0.0338235	0.05	0
0.0352941	0.05	0
0.0367647	0.05	0
0.0382353	0.05	0
0.0397059	0.05	0
0.0411765	0.05	0
0.0426471	0.05	0
0.0441176	0.05	0
0.0455882	0.05	0
0.0470588	0.05	0
0.0485294	0.05	0
0.05	0.00147059	0
0.05	0.00294118	0
0.05	0.00441176	0
0.05	0.00588235	0
0.05	0.00735294	0
0.05	0.00882353	0
0.05	0.0102941	0
0.05	0.0117647	0
0.05	0.0132353	0
0.05	0.0147059	0
0.05	0.0161765	0
0.05	0.0176471	0
0.05	0.0191176	0
0.05	0.0205882	0
0.05	0.0220588	0
0.05	0.0235294	0
0.05	0.025	0
0.05	0.0264706	0
0.05	0.0279412	0
0.05	0.0294118	0
0.05	0.0308824	0
0.05	0.0323529	0
0.05	0.0338235	0
0.05	0.0352941	0
0.05	0.0367647	0
0.05	0.0382353	0
0.05	0.0397059	0
0.05	0.0411765	0
0.05	0.0426471	0
0.05	0.0441176	0
0.05	0.0455882	0
0.05	0.0470588	0
0.05	0.0485294	0
-0.0199383	0.00156918	0
-0.0197538	0.00312869	0
-0.0194474	0.00466891	0
-0.0190211	0.00618034	0
-0.0184776	0.00765367	0
-0.0178201	0.00907981	0
-0.0170528	0.01045	0
-0.0161803	0.0117557	0
-0.0152081	0.012989	0
-0.0141421	0.0141421	0
-0.012989	0.0152081	0
-0.0117557	0.0161803	0
-0.01045	0.0170528	0
-0.00907981	0.0178201	0
-0.00765367	0.0184776	0
-0.00618034	0.0190211	0
-0.00466891	0.0194474	0
-0.00312869	0.0197538	0
-0.00156918	0.0199383	0
-0.05	0.00147059	0
-0.05	0.00294118	0
-0.05	0.00441176	0
-0.05	0.00588235	0
-0.05	0.00735294	0
-0.05	0.00882353	0
-0.05	0.0102941	0
-0.05	0.0117647	0
-0.05	0.0132353	0
-0.05	0.0147059	0
-0.05	0.0161765	0
-0.05	0.0176471	0
-0.05	0.0191176	0
-0.05	0.0205882	0
-0.05	0.0220588	0
-0.05	0.0235294	0
-0.05	0.025	0
-0.05	0.0264706	0
-0.05	0.0279412	0
-0.05	0.0294118	0
-0.05	0.0308824	0
-0.05	0.0323529	0
-0.05	0.0338235	0
-0.05	0.0352941	0
-0.05	0.0367647	0
-0.05	0.0382353	0
-0.05	0.0397059	0
-0.05	0.0411765	0
-0.05	0.0426471	0
-0.05	0.0441176	0
-0.05	0.0455882	0
-0.05	0.0470588	0
-0.05	0.0485294	0
-0.00147059	0.05	0
-0.00294118	0.05	0
-0.00441176	0.05	0
-0.00588235	0.05	0
-0.00735294	0.05	0
-0.00882353	0.05	0
-0.0102941	0.05	0
-0.0117647	0.05	0
-0.0132353	0.05	0
-0.0147059	0.05	0
-0.0161765	0.05	0
-0.0176471	0.05	0
-0.0191176	0.05	0
-0.0205882	0.05	0
-0.0220588	0.05	0
-0.0235294	0.05	0
-0.025	0.05	0
-0.0264706	0.05	0
-0.0279412	0.05	0
-0.0294118	0.05	0
-0.0308824	0.05	0
-0.0323529	0.05	0
-0.0338235	0.05	0
-0.0352941	0.05	0
-0.0367647	0.05	0
-0.0382353	0.05	0
-0.0397059	0.05	0
-0.0411765	0.05	0
-0.0426471	0.05	0
-0.0441176	0.05	0
-0.0455882	0.05	0
-0.0470588	0.05	0
-0.0485294	0.05	0
0	0.00133333	2.12e-06
0	0.00266667	2.06e-06
0	0.004	1.97e-06
0	0.00533333	1.85e-06
0	0.00666667	1.69e-06
0	0.008	1.52e-06
0	0.00933333	1.32e-06
0	0.0106667	1.11e-06
0	0.012	8.9e-07
0	0.0133333	6.8e-07
0	0.0146667	4.7e-07
0	0.016	3e-07
0	0.0173333	1.5e-07
0	0.0186667	5e-08
-0.0186667	0	5e-08
-0.0173333	0	1.5e-07
-0.016	0	3e-07
-0.0146667	0	4.7e-07
-0.0133333	0	6.8e-07
-0.012	0	8.9e-07
-0.0106667	0	1.11e-06
-0.00933333	0	1.32e-06
-0.008	0	1.52e-06
-0.00666667	0	1.69e-06
-0.00533333	0	1.85e-06
-0.004	0	1.97e-06
-0.00266667	0	2.06e-06
-0.00133333	0	2.11e-06
0	-0.0186667	5e-08
0	-0.0173333	1.5e-07
0	-0.016	3e-07
0	-0.0146667	4.7e-07
0	-0.0133333	6.8e-07
0	-0.012	8.9e-07
0	-0.0106667	1.11e-06
0	-0.00933333	1.32e-06
0	-0.008	1.52e-06
0	-0.00666667	1.69e-06
0	-0.00533333	1.85e-06
0	-0.004	1.97e-06
0	-0.00266667	2.06e-06
0	-0.00133333	2.11e-06
0.0186667	0	5e-08
0.0173333	0	1.5e-07
0.016	0	3e-07
0.0146667	0	4.7e-07
0.0133333	0	6.8e-07
0.012	0	8.9e-07
0.0106667	0	1.11e-06
0.00933333	0	1.32e-06
0.008	0	1.52e-06
0.00666667	0	1.69e-06
0.00533333	0	1.85e-06
0.004	0	1.97e-06
0.00266667	0	2.06e-06
0.00133333	0	2.11e-06
0.0151081	-0.0151092	0
0.0162521	-0.0134111	0
0.0172221	-0.0119926	0
0.0180896	-0.010615	0
0.0188534	-0.00920735	0
0.0195106	-0.00775466	0
0.0200584	-0.0062587	0
0.0204945	-0.00472614	0
0.0208202	-0.0031659	0
0.0210456	-0.00158725	0
0.00159642	-0.0210458	0
0.00317874	-0.0208167	0
0.00473989	-0.0204869	0
0.00627196	-0.0200482	0
0.00776669	-0.0194993	0
0.00921552	-0.0188417	0
0.010612	-0.0180803	0
0.0119774	-0.0172256	0
0.013402	-0.0162794	0
0.0222114	-0.00160503	0
0.0234022	-0.00161041	0
0.0246043	-0.0016089	0
0.0258109	-0.00160422	0
0.0270194	-0.00159824	0
0.0282286	-0.00159177	0
0.0294379	-0.00158511	0
0.0306473	-0.00157839	0
0.0318568	-0.00157165	0
0.0330663	-0.00156491	0
0.0342757	-0.00155816	0
0.0354852	-0.00155141	0
0.0366947	-0.00154465	0
0.0379042	-0.0015379	0
0.0391136	-0.00153115	0
0.0403231	-0.0015244	0
0.0415326	-0.00151765	0
0.0427421	-0.0015109	0
0.0439515	-0.00150415	0
0.045161	-0.0014974	0
0.0463705	-0.00149065	0
0.04758	-0.0014839	0
0.0487897	-0.00147719	0
0.0219622	-0.00319762	0
0.0231473	-0.00320803	0
0.0243534	-0.00320573	0
0.0255689	-0.00319722	0
0.0267882	-0.00318601	0
0.028009	-0.0031737	0
0.0292304	-0.00316097	0
0.0304519	-0.00314809	0
0.0316735	-0.00313516	0
0.0328951	-0.00312221	0
0.0341167	-0.00310925	0
0.0353383	-0.00309629	0
0.03656	-0.00308333	0
0.0377816	-0.00307036	0
0.0390032	-0.0030574	0
0.0402249	-0.00304444	0
0.0414465	-0.00303148	0
0.0426681	-0.00301852	0
0.0438898	-0.00300555	0
0.0451114	-0.00299259	0
0.046333	-0.00297963	0
0.0475547	-0.00296668	0
0.0487768	-0.00295381	0
0.0216242	-0.00477048	0
0.0228098	-0.00478583	0
0.0240245	-0.0047834	0
0.0252525	-0.00477198	0
0.0264863	-0.00475649	0
0.0277225	-0.00473931	0
0.0289595	-0.00472144	0
0.0301968	-0.00470332	0
0.0314343	-0.0046851	0
0.0326718	-0.00466685	0
0.0339093	-0.00464858	0
0.0351468	-0.00463032	0
0.0363844	-0.00461205	0
0.0376219	-0.00459378	0
0.0388594	-0.00457551	0
0.040097	-0.00455724	0
0.0413345	-0.00453897	0
0.042572	-0.0045207	0
0.0438096	-0.00450243	0
0.0450471	-0.00448416	0
0.0462846	-0.00446589	0
0.0475223	-0.00444764	0
0.0487604	-0.00442952	0
0.0211852	-0.00631555	0
0.0223779	-0.00633639	0
0.0236061	-0.00633479	0
0.0248513	-0.00632163	0
0.0261039	-0.00630311	0
0.0273596	-0.00628231	0
0.0286166	-0.00626057	0
0.029874	-0.00623846	0
0.0311316	-0.00621622	0
0.0323892	-0.00619392	0
0.0336469	-0.00617161	0
0.0349046	-0.00614929	0
0.0361623	-0.00612696	0
0.03742	-0.00610464	0
0.0386777	-0.00608232	0
0.0399353	-0.00606	0
0.041193	-0.00603767	0
0.0424507	-0.00601535	0
0.0437084	-0.00599303	0
0.0449661	-0.0059707	0
0.0462238	-0.00594838	0
0.0474816	-0.00592608	0
0.04874	-0.00590397	0
0.0206417	-0.00782487	0
0.0218476	-0.00785222	0
0.0230945	-0.00785274	0
0.0243615	-0.0078393	0
0.0256374	-0.00781932	0
0.0269172	-0.00779648	0
0.0281985	-0.00777247	0
0.0294804	-0.00774798	0
0.0307626	-0.00772331	0
0.0320448	-0.00769858	0
0.0333271	-0.00767381	0
0.0346093	-0.00764904	0
0.0358916	-0.00762427	0
0.0371739	-0.00759949	0
0.0384562	-0.00757472	0
0.0397385	-0.00754994	0
0.0410207	-0.00752517	0
0.042303	-0.00750039	0
0.0435853	-0.00747562	0
0.0448676	-0.00745084	0
0.0461499	-0.00742607	0
0.0474323	-0.00740133	0
0.0487153	-0.00737682	0
0.0199941	-0.00929132	0
0.0212182	-0.009326	0
0.0224888	-0.00933001	0
0.0237822	-0.00931799	0
0.025086	-0.00929839	0
0.0263944	-0.00927545	0
0.0277045	-0.0092511	0
0.0290154	-0.00922618	0
0.0303266	-0.00920105	0
0.0316379	-0.00917583	0
0.0329492	-0.00915057	0
0.0342605	-0.00912531	0
0.0355719	-0.00910004	0
0.0368832	-0.00907477	0
0.0381946	-0.0090495	0
0.0395059	-0.00902423	0
0.0408173	-0.00899896	0
0.0421286	-0.00897369	0
0.0434399	-0.00894841	0
0.0447513	-0.00892314	0
0.0460626	-0.00889787	0
0.0473741	-0.00887265	0
0.0486862	-0.00884771	0
0.0192443	-0.0107112	0
0.0204916	-0.0107524	0
0.0217905	-0.0107606	0
0.023115	-0.0107516	0
0.0244513	-0.0107343	0
0.0257926	-0.0107134	0
0.027136	-0.010691	0
0.0284803	-0.0106679	0
0.0298249	-0.0106446	0
0.0311696	-0.0106212	0
0.0325144	-0.0105977	0
0.0338591	-0.0105742	0
0.0352039	-0.0105508	0
0.0365487	-0.0105273	0
0.0378935	-0.0105038	0
0.0392383	-0.0104803	0
0.0405831	-0.0104568	0
0.0419279	-0.0104333	0
0.0432727	-0.0104098	0
0.0446175	-0.0103864	0
0.0459623	-0.0103629	0
0.0473073	-0.0103394	0
0.0486528	-0.0103164	0
0.018412	-0.0120975	0
0.0197008	-0.0121409	0
0.0210388	-0.0121515	0
0.0224003	-0.0121457	0
0.0237727	-0.0121322	0
0.0251498	-0.0121151	0
0.026529	-0.0120966	0
0.0279091	-0.0120773	0
0.0292895	-0.0120579	0
0.03067	-0.0120383	0
0.0320506	-0.0120187	0
0.0334312	-0.011999	0
0.0348118	-0.0119794	0
0.0361925	-0.0119597	0
0.0375731	-0.0119401	0
0.0389537	-0.0119205	0
0.0403343	-0.0119008	0
0.041715	-0.0118812	0
0.0430956	-0.0118615	0
0.0444762	-0.0118419	0
0.0458568	-0.0118222	0
0.0472376	-0.0118027	0
0.0486189	-0.0117834	0
0.0175771	-0.0135007	0
0.0189554	-0.0135281	0
0.0203495	-0.0135332	0
0.0217522	-0.013528	0
0.02316	-0.0135175	0
0.0245705	-0.0135045	0
0.0259824	-0.0134904	0
0.027395	-0.0134757	0
0.0288078	-0.0134608	0
0.0302207	-0.0134458	0
0.0316337	-0.0134307	0
0.0330467	-0.0134157	0
0.0344597	-0.0134006	0
0.0358727	-0.0133855	0
0.0372857	-0.0133705	0
0.0386988	-0.0133554	0
0.0401118	-0.0133403	0
0.0415248	-0.0133253	0
0.0429378	-0.0133102	0
0.0443508	-0.0132951	0
0.0457638	-0.0132801	0
0.0471769	-0.0132651	0
0.0485894	-0.0132502	0
0.0168713	-0.0149944	0
0.0183875	-0.0149502	0
0.0198406	-0.0149363	0
0.0212785	-0.0149274	0
0.0227137	-0.0149182	0
0.0241491	-0.014908	0
0.025585	-0.0148973	0
0.0270211	-0.0148863	0
0.0284575	-0.0148752	0
0.0298939	-0.0148639	0
0.0313303	-0.0148527	0
0.0327667	-0.0148414	0
0.0342032	-0.0148301	0
0.0356396	-0.0148188	0
0.0370761	-0.0148076	0
0.0385125	-0.0147963	0
0.039949	-0.014785	0
0.0413854	-0.0147737	0
0.0428219	-0.0147625	0
0.0442583	-0.0147512	0
0.0456948	-0.0147399	0
0.047131	-0.0147286	0
0.0485663	-0.0147173	0
0.0485489	-0.0161851	0
0.0485408	-0.0176541	0
0.0485373	-0.0191239	0
0.0485358	-0.020594	0
0.048535	-0.0220643	0
0.0485346	-0.0235345	0
0.0485343	-0.0250048	0
0.048534	-0.0264751	0
0.0485337	-0.0279454	0
0.0485334	-0.0294157	0
0.0485331	-0.030886	0
0.0485328	-0.0323563	0
0.0485325	-0.0338266	0
0.0485323	-0.035297	0
0.048532	-0.0367673	0
0.0485317	-0.0382376	0
0.0485314	-0.0397079	0
0.0485311	-0.0411782	0
0.0485308	-0.0426485	0
0.0485305	-0.0441188	0
0.0485303	-0.0455891	0
0.04853	-0.0470594	0
0.0485297	-0.0485297	0
0.0470985	-0.0161938	0
0.0470824	-0.0176614	0
0.0470751	-0.0191303	0
0.0470718	-0.0205999	0
0.0470702	-0.0220697	0
0.0470692	-0.0235397	0
0.0470685	-0.0250097	0
0.0470679	-0.0264797	0
0.0470673	-0.0279497	0
0.0470668	-0.0294197	0
0.0470662	-0.0308897	0
0.0470656	-0.0323597	0
0.0470651	-0.0338298	0
0.0470645	-0.0352998	0
0.0470639	-0.0367698	0
0.0470634	-0.0382398	0
0.0470628	-0.0397099	0
0.0470622	-0.0411799	0
0.0470617	-0.0426499	0
0.0470611	-0.0441199	0
0.0470605	-0.0455899	0
0.04706	-0.04706	0
0.0470594	-0.04853	0
0.045648	-0.0162026	0
0.0456243	-0.0176686	0
0.0456132	-0.0191367	0
0.045608	-0.0206057	0
0.0456054	-0.0220752	0
0.0456039	-0.0235448	0
0.0456028	-0.0250145	0
0.0456019	-0.0264842	0
0.045601	-0.0279539	0
0.0456001	-0.0294237	0
0.0455993	-0.0308934	0
0.0455984	-0.0323632	0
0.0455976	-0.0338329	0
0.0455967	-0.0353026	0
0.0455959	-0.0367724	0
0.045595	-0.0382421	0
0.0455942	-0.0397118	0
0.0455933	-0.0411816	0
0.0455925	-0.0426513	0
0.0455916	-0.044121	0
0.0455908	-0.0455908	0
0.0455899	-0.0470605	0
0.0455891	-0.0485303	0
0.0441975	-0.0162113	0
0.0441662	-0.0176759	0
0.0441513	-0.0191431	0
0.0441442	-0.0206116	0
0.0441407	-0.0220806	0
0.0441386	-0.0235499	0
0.0441371	-0.0250193	0
0.0441359	-0.0264887	0
0.0441347	-0.0279582	0
0.0441335	-0.0294276	0
0.0441324	-0.0308971	0
0.0441313	-0.0323666	0
0.0441301	-0.033836	0
0.044129	-0.0353055	0
0.0441279	-0.0367749	0
0.0441267	-0.0382444	0
0.0441256	-0.0397138	0
0.0441245	-0.0411833	0
0.0441233	-0.0426527	0
0.0441222	-0.0441222	0
0.044121	-0.0455916	0
0.0441199	-0.0470611	0
0.0441188	-0.0485305	0
0.042747	-0.0162201	0
0.0427082	-0.0176832	0
0.0426895	-0.0191495	0
0.0426805	-0.0206175	0
0.042676	-0.0220861	0
0.0426733	-0.0235551	0
0.0426714	-0.0250241	0
0.0426698	-0.0264933	0
0.0426684	-0.0279624	0
0.0426669	-0.0294316	0
0.0426655	-0.0309008	0
0.0426641	-0.03237	0
0.0426627	-0.0338391	0
0.0426612	-0.0353083	0
0.0426598	-0.0367775	0
0.0426584	-0.0382466	0
0.042657	-0.0397158	0
0.0426556	-0.041185	0
0.0426541	-0.0426542	0
0.0426527	-0.0441233	0
0.0426513	-0.0455925	0
0.0426499	-0.0470617	0
0.0426485	-0.0485308	0
0.0412965	-0.0162289	0
0.0412502	-0.0176906	0
0.0412276	-0.019156	0
0.0412168	-0.0206233	0
0.0412113	-0.0220916	0
0.0412081	-0.0235602	0
0.0412058	-0.025029	0
0.0412038	-0.0264978	0
0.041202	-0.0279667	0
0.0412003	-0.0294356	0
0.0411986	-0.0309045	0
0.0411969	-0.0323734	0
0.0411952	-0.0338422	0
0.0411935	-0.0353111	0
0.0411918	-0.03678	0
0.0411901	-0.0382489	0
0.0411884	-0.0397178	0
0.0411867	-0.0411867	0
0.041185	-0.0426556	0
0.0411833	-0.0441245	0
0.0411816	-0.0455933	0
0.0411799	-0.0470622	0
0.0411782	-0.0485311	0
0.039846	-0.0162377	0
0.0397921	-0.0176979	0
0.0397658	-0.0191624	0
0.0397531	-0.0206292	0
0.0397466	-0.0220971	0
0.0397428	-0.0235653	0
0.0397401	-0.0250338	0
0.0397378	-0.0265024	0
0.0397357	-0.027971	0
0.0397337	-0.0294396	0
0.0397317	-0.0309082	0
0.0397297	-0.0323768	0
0.0397277	-0.0338454	0
0.0397257	-0.035314	0
0.0397237	-0.0367826	0
0.0397218	-0.0382512	0
0.0397198	-0.0397198	0
0.0397178	-0.0411884	0
0.0397158	-0.042657	0
0.0397138	-0.0441256	0
0.0397118	-0.0455942	0
0.0397099	-0.0470628	0
0.0397079	-0.0485314	0
0.0383955	-0.0162465	0
0.0383341	-0.0177052	0
0.038304	-0.0191689	0
0.0382894	-0.0206351	0
0.0382819	-0.0221025	0
0.0382775	-0.0235705	0
0.0382744	-0.0250387	0
0.0382718	-0.0265069	0
0.0382694	-0.0279752	0
0.0382671	-0.0294435	0
0.0382648	-0.0309118	0
0.0382625	-0.0323802	0
0.0382602	-0.0338485	0
0.038258	-0.0353168	0
0.0382557	-0.0367851	0
0.0382534	-0.0382534	0
0.0382512	-0.0397218	0
0.0382489	-0.0411901	0
0.0382466	-0.0426584	0
0.0382444	-0.0441267	0
0.0382421	-0.045595	0
0.0382398	-0.0470634	0
0.0382376	-0.0485317	0
0.036945	-0.0162553	0
0.0368761	-0.0177125	0
0.0368422	-0.0191753	0
0.0368257	-0.020641	0
0.0368172	-0.022108	0
0.0368122	-0.0235756	0
0.0368087	-0.0250435	0
0.0368058	-0.0265115	0
0.0368031	-0.0279795	0
0.0368005	-0.0294475	0
0.0367979	-0.0309155	0
0.0367953	-0.0323836	0
0.0367928	-0.0338516	0
0.0367902	-0.0353196	0
0.0367877	-0.0367877	0
0.0367851	-0.0382557	0
0.0367826	-0.0397238	0
0.03678	-0.0411918	0
0.0367775	-0.0426598	0
0.0367749	-0.0441279	0
0.0367724	-0.0455959	0
0.0367698	-0.0470639	0
0.0367673	-0.048532	0
0.0354945	-0.0162641	0
0.0354181	-0.0177198	0
0.0353803	-0.0191817	0
0.0353619	-0.0206468	0
0.0353525	-0.0221135	0
0.0353469	-0.0235808	0
0.035343	-0.0250483	0
0.0353398	-0.026516	0
0.0353368	-0.0279837	0
0.0353339	-0.0294515	0
0.035331	-0.0309192	0
0.0353281	-0.032387	0
0.0353253	-0.0338547	0
0.0353225	-0.0353225	0
0.0353196	-0.0367902	0
0.0353168	-0.038258	0
0.035314	-0.0397257	0
0.0353111	-0.0411935	0
0.0353083	-0.0426612	0
0.0353055	-0.044129	0
0.0353026	-0.0455967	0
0.0352998	-0.0470645	0
0.035297	-0.0485322	0
0.034044	-0.0162729	0
0.03396	-0.0177271	0
0.0339185	-0.0191882	0
0.0338982	-0.0206527	0
0.0338878	-0.022119	0
0.0338817	-0.0235859	0
0.0338773	-0.0250532	0
0.0338737	-0.0265205	0
0.0338704	-0.027988	0
0.0338672	-0.0294554	0
0.0338641	-0.0309229	0
0.033861	-0.0323904	0
0.0338578	-0.0338578	0
0.0338547	-0.0353253	0
0.0338516	-0.0367928	0
0.0338485	-0.0382602	0
0.0338454	-0.0397277	0
0.0338422	-0.0411952	0
0.0338391	-0.0426627	0
0.033836	-0.0441301	0
0.0338329	-0.0455976	0
0.0338298	-0.0470651	0
0.0338266	-0.0485325	0
0.0325935	-0.0162817	0
0.032502	-0.0177344	0
0.0324567	-0.0191946	0
0.0324345	-0.0206586	0
0.0324231	-0.0221244	0
0.0324164	-0.023591	0
0.0324116	-0.025058	0
0.0324077	-0.0265251	0
0.0324041	-0.0279922	0
0.0324006	-0.0294594	0
0.0323972	-0.0309266	0
0.0323938	-0.0323938	0
0.0323904	-0.033861	0
0.032387	-0.0353281	0
0.0323836	-0.0367953	0
0.0323802	-0.0382625	0
0.0323768	-0.0397297	0
0.0323734	-0.0411969	0
0.03237	-0.0426641	0
0.0323666	-0.0441313	0
0.0323632	-0.0455984	0
0.0323597	-0.0470656	0
0.0323563	-0.0485328	0
0.031143	-0.0162905	0
0.031044	-0.0177417	0
0.0309949	-0.019201	0
0.0309708	-0.0206645	0
0.0309584	-0.0221299	0
0.0309511	-0.0235962	0
0.030946	-0.0250628	0
0.0309417	-0.0265296	0
0.0309378	-0.0279965	0
0.030934	-0.0294634	0
0.0309303	-0.0309303	0
0.0309266	-0.0323972	0
0.0309229	-0.0338641	0
0.0309192	-0.035331	0
0.0309155	-0.0367979	0
0.0309118	-0.0382648	0
0.0309082	-0.0397317	0
0.0309045	-0.0411986	0
0.0309008	-0.0426655	0
0.0308971	-0.0441324	0
0.0308934	-0.0455993	0
0.0308897	-0.0470662	0
0.030886	-0.0485331	0
0.0296925	-0.0162992	0
0.0295859	-0.017749	0
0.0295331	-0.0192075	0
0.0295071	-0.0206704	0
0.0294937	-0.0221354	0
0.0294858	-0.0236013	0
0.0294803	-0.0250677	0
0.0294757	-0.0265342	0
0.0294715	-0.0280007	0
0.0294674	-0.0294674	0
0.0294634	-0.030934	0
0.0294594	-0.0324006	0
0.0294554	-0.0338672	0
0.0294515	-0.0353338	0
0.0294475	-0.0368004	0
0.0294435	-0.038267	0
0.0294396	-0.0397337	0
0.0294356	-0.0412003	0
0.0294316	-0.0426669	0
0.0294276	-0.0441335	0
0.0294237	-0.0456001	0
0.0294197	-0.0470668	0
0.0294157	-0.0485334	0
0.028242	-0.016308	0
0.0281279	-0.0177563	0
0.0280712	-0.0192139	0
0.0280434	-0.0206763	0
0.028029	-0.0221409	0
0.0280205	-0.0236065	0
0.0280146	-0.0250725	0
0.0280097	-0.0265387	0
0.0280051	-0.028005	0
0.0280008	-0.0294713	0
0.0279965	-0.0309376	0
0.0279922	-0.032404	0
0.027988	-0.0338703	0
0.0279837	-0.0353367	0
0.0279795	-0.036803	0
0.0279752	-0.0382693	0
0.0279709	-0.0397357	0
0.0279667	-0.041202	0
0.0279624	-0.0426683	0
0.0279582	-0.0441347	0
0.0279539	-0.045601	0
0.0279497	-0.0470673	0
0.0279454	-0.0485337	0
0.0267916	-0.0163168	0
0.0266699	-0.0177636	0
0.0266094	-0.0192203	0
0.0265797	-0.0206821	0
0.0265643	-0.0221463	0
0.0265553	-0.0236116	0
0.0265489	-0.0250773	0
0.0265436	-0.0265433	0
0.0265388	-0.0280093	0
0.0265342	-0.0294753	0
0.0265296	-0.0309413	0
0.026525	-0.0324074	0
0.0265205	-0.0338734	0
0.026516	-0.0353395	0
0.0265114	-0.0368055	0
0.0265069	-0.0382716	0
0.0265023	-0.0397376	0
0.0264978	-0.0412037	0
0.0264933	-0.0426697	0
0.0264887	-0.0441358	0
0.0264842	-0.0456018	0
0.0264797	-0.0470679	0
0.0264751	-0.0485339	0
0.0253412	-0.0163254	0
0.0252119	-0.0177709	0
0.0251476	-0.0192268	0
0.025116	-0.020688	0
0.0250996	-0.0221518	0
0.02509	-0.0236167	0
0.0250832	-0.0250822	0
0.0250776	-0.0265478	0
0.0250725	-0.0280135	0
0.0250676	-0.0294793	0
0.0250627	-0.030945	0
0.0250579	-0.0324108	0
0.025053	-0.0338766	0
0.0250482	-0.0353423	0
0.0250434	-0.0368081	0
0.0250386	-0.0382739	0
0.0250337	-0.0397396	0
0.0250289	-0.0412054	0
0.0250241	-0.0426712	0
0.0250193	-0.0441369	0
0.0250145	-0.0456027	0
0.0250096	-0.0470685	0
0.0250048	-0.0485342	0
0.0238909	-0.016334	0
0.023754	-0.0177781	0
0.0236858	-0.0192332	0
0.0236523	-0.0206939	0
0.0236349	-0.0221573	0
0.0236247	-0.0236219	0
0.0236175	-0.025087	0
0.0236116	-0.0265523	0
0.0236062	-0.0280178	0
0.0236009	-0.0294832	0
0.0235958	-0.0309487	0
0.0235907	-0.0324142	0
0.0235856	-0.0338797	0
0.0235805	-0.0353452	0
0.0235753	-0.0368106	0
0.0235702	-0.0382761	0
0.0235651	-0.0397416	0
0.02356	-0.0412071	0
0.0235549	-0.0426726	0
0.0235498	-0.0441381	0
0.0235447	-0.0456036	0
0.0235396	-0.047069	0
0.0235345	-0.0485345	0
0.0224408	-0.0163423	0
0.0222961	-0.0177852	0
0.0222241	-0.0192395	0
0.0221886	-0.0206997	0
0.0221702	-0.0221627	0
0.0221594	-0.023627	0
0.0221518	-0.0250918	0
0.0221456	-0.0265569	0
0.0221398	-0.028022	0
0.0221343	-0.0294872	0
0.0221289	-0.0309524	0
0.0221235	-0.0324176	0
0.0221181	-0.0338828	0
0.0221127	-0.035348	0
0.0221073	-0.0368132	0
0.0221019	-0.0382784	0
0.0220965	-0.0397436	0
0.0220911	-0.0412088	0
0.0220858	-0.042674	0
0.0220804	-0.0441392	0
0.022075	-0.0456044	0
0.0220696	-0.0470696	0
0.0220642	-0.0485348	0
0.0209907	-0.0163502	0
0.0208382	-0.0177922	0
0.0207623	-0.0192458	0
0.0207249	-0.0207056	0
0.0207056	-0.0221682	0
0.0206942	-0.0236321	0
0.0206862	-0.0250967	0
0.0206796	-0.0265614	0
0.0206735	-0.0280263	0
0.0206677	-0.0294912	0
0.020662	-0.0309561	0
0.0206563	-0.032421	0
0.0206506	-0.0338859	0
0.0206449	-0.0353508	0
0.0206393	-0.0368157	0
0.0206336	-0.0382807	0
0.0206279	-0.0397456	0
0.0206223	-0.0412105	0
0.0206166	-0.0426754	0
0.0206109	-0.0441403	0
0.0206052	-0.0456052	0
0.0205996	-0.0470702	0
0.0205939	-0.0485351	0
0.0195386	-0.0163581	0
0.0193793	-0.0177992	0
0.0193001	-0.0192521	0
0.0192611	-0.0207114	0
0.0192408	-0.0221736	0
0.0192289	-0.0236373	0
0.0192205	-0.0251015	0
0.0192135	-0.026566	0
0.0192072	-0.0280305	0
0.0192011	-0.0294951	0
0.0191951	-0.0309598	0
0.0191891	-0.0324244	0
0.0191832	-0.033889	0
0.0191772	-0.0353537	0
0.0191712	-0.0368183	0
0.0191653	-0.0382829	0
0.0191593	-0.0397476	0
0.0191534	-0.0412122	0
0.0191474	-0.0426768	0
0.0191415	-0.0441415	0
0.0191355	-0.0456061	0
0.0191296	-0.0470707	0
0.0191236	-0.0485354	0
0.0180789	-0.0163852	0
0.0179205	-0.0178352	0
0.0178422	-0.0192915	0
0.0178031	-0.0207509	0
0.0177824	-0.022212	0
0.0177699	-0.023674	0
0.0177609	-0.0251363	0
0.0177533	-0.0265988	0
0.0177463	-0.0280615	0
0.0177396	-0.0295241	0
0.017733	-0.0309868	0
0.0177264	-0.0324495	0
0.0177198	-0.0339122	0
0.0177132	-0.0353748	0
0.0177066	-0.0368375	0
0.0177	-0.0383002	0
0.0176934	-0.0397629	0
0.0176869	-0.0412256	0
0.0176803	-0.0426883	0
0.0176737	-0.0441509	0
0.0176671	-0.0456136	0
0.0176606	-0.0470763	0
0.017654	-0.048539	0
0.0165955	-0.0165148	0
0.0164654	-0.0179994	0
0.0164005	-0.0194636	0
0.0163661	-0.0209203	0
0.0163461	-0.0223749	0
0.0163326	-0.023829	0
0.016322	-0.0252832	0
0.0163127	-0.0267373	0
0.016304	-0.0281915	0
0.0162954	-0.0296458	0
0.0162869	-0.0311	0
0.0162785	-0.0325543	0
0.0162701	-0.0340085	0
0.0162616	-0.0354628	0
0.0162532	-0.036917	0
0.0162448	-0.0383713	0
0.0162364	-0.0398255	0
0.016228	-0.0412798	0
0.0162195	-0.0427341	0
0.0162111	-0.0441883	0
0.0162027	-0.0456426	0
0.0161943	-0.0470968	0
0.0161856	-0.0485499	0
0.0150547	-0.0168707	0
0.0150104	-0.0183938	0
0.0149782	-0.0198523	0
0.0149549	-0.0212934	0
0.0149372	-0.02273	0
0.0149225	-0.0241656	0
0.0149093	-0.0256011	0
0.0148968	-0.0270367	0
0.0148847	-0.0284723	0
0.0148728	-0.0299079	0
0.0148609	-0.0313435	0
0.014849	-0.0327792	0
0.0148372	-0.0342148	0
0.0148253	-0.0356505	0
0.0148134	-0.0370861	0
0.0148016	-0.0385218	0
0.0147897	-0.0399574	0
0.0147779	-0.041393	0
0.014766	-0.0428287	0
0.0147542	-0.0442643	0
0.0147423	-0.0457	0
0.0147304	-0.0471353	0
0.0147183	-0.0485692	0
0.00160991	-0.0222104	0
0.00161281	-0.0234015	0
0.00161011	-0.0246039	0
0.00160493	-0.0258107	0
0.00159873	-0.0270193	0
0.00159217	-0.0282285	0
0.00158547	-0.0294378	0
0.00157872	-0.0306473	0
0.00157195	-0.0318567	0
0.00156518	-0.0330662	0
0.00155841	-0.0342757	0
0.00155164	-0.0354852	0
0.00154487	-0.0366946	0
0.0015381	-0.0379041	0
0.00153133	-0.0391136	0
0.00152456	-0.0403231	0
0.00151779	-0.0415326	0
0.00151102	-0.042742	0
0.00150425	-0.0439515	0
0.00149747	-0.045161	0
0.0014907	-0.0463705	0
0.00148394	-0.04758	0
0.0014772	-0.0487897	0
0.00320513	-0.0219593	0
0.00321196	-0.0231456	0
0.00320778	-0.0243526	0
0.0031984	-0.0255685	0
0.00318679	-0.026788	0
0.00317432	-0.0280089	0
0.00316151	-0.0292302	0
0.00314858	-0.0304518	0
0.00313561	-0.0316734	0
0.00312262	-0.032895	0
0.00310963	-0.0341166	0
0.00309664	-0.0353383	0
0.00308365	-0.0365599	0
0.00307066	-0.0377815	0
0.00305766	-0.0390032	0
0.00304467	-0.0402248	0
0.00303168	-0.0414464	0
0.00301869	-0.0426681	0
0.0030057	-0.0438897	0
0.0029927	-0.0451114	0
0.00297971	-0.046333	0
0.00296673	-0.0475547	0
0.00295383	-0.0487768	0
0.00477891	-0.0216193	0
0.00479041	-0.0228072	0
0.00478581	-0.0240232	0
0.00477332	-0.0252519	0
0.00475735	-0.026486	0
0.00473994	-0.0277222	0
0.00472197	-0.0289593	0
0.00470378	-0.0301967	0
0.00468553	-0.0314342	0
0.00466724	-0.0326717	0
0.00464895	-0.0339092	0
0.00463065	-0.0351468	0
0.00461235	-0.0363843	0
0.00459406	-0.0376218	0
0.00457576	-0.0388594	0
0.00455746	-0.0400969	0
0.00453916	-0.0413345	0
0.00452086	-0.042572	0
0.00450256	-0.0438095	0
0.00448426	-0.0450471	0
0.00446597	-0.0462846	0
0.00444769	-0.0475222	0
0.00442954	-0.0487604	0
0.00632398	-0.0211788	0
0.00634107	-0.0223746	0
0.00633728	-0.0236045	0
0.00632299	-0.0248505	0
0.00630394	-0.0261035	0
0.00628289	-0.0273594	0
0.00626104	-0.0286164	0
0.00623887	-0.0298738	0
0.00621659	-0.0311314	0
0.00619426	-0.0323891	0
0.00617192	-0.0336468	0
0.00614958	-0.0349045	0
0.00612723	-0.0361622	0
0.00610489	-0.0374199	0
0.00608254	-0.0386776	0
0.00606019	-0.0399353	0
0.00603784	-0.041193	0
0.00601549	-0.0424507	0
0.00599315	-0.0437084	0
0.0059708	-0.0449661	0
0.00594845	-0.0462238	0
0.00592613	-0.0474816	0
0.005904	-0.04874	0
0.00783273	-0.0206346	0
0.00785673	-0.0218437	0
0.00785522	-0.0230926	0
0.0078407	-0.0243605	0
0.0078202	-0.0256369	0
0.00779711	-0.0269168	0
0.00777297	-0.0281982	0
0.00774842	-0.0294802	0
0.00772371	-0.0307624	0
0.00769894	-0.0320446	0
0.00767415	-0.0333269	0
0.00764936	-0.0346092	0
0.00762456	-0.0358915	0
0.00759976	-0.0371738	0
0.00757496	-0.0384561	0
0.00755015	-0.0397384	0
0.00752535	-0.0410207	0
0.00750055	-0.042303	0
0.00747575	-0.0435852	0
0.00745095	-0.0448675	0
0.00742615	-0.0461498	0
0.00740138	-0.0474323	0
0.00737685	-0.0487153	0
0.00929701	-0.0199867	0
0.00932958	-0.0212141	0
0.00933219	-0.0224866	0
0.00931935	-0.023781	0
0.00929932	-0.0250854	0
0.00927615	-0.0263939	0
0.00925169	-0.0277042	0
0.00922671	-0.0290151	0
0.00920152	-0.0303263	0
0.00917627	-0.0316376	0
0.00915098	-0.032949	0
0.00912568	-0.0342603	0
0.00910038	-0.0355717	0
0.00907508	-0.036883	0
0.00904978	-0.0381944	0
0.00902448	-0.0395058	0
0.00899918	-0.0408171	0
0.00897387	-0.0421285	0
0.00894857	-0.0434399	0
0.00892327	-0.0447512	0
0.00889797	-0.0460626	0
0.00887271	-0.0473741	0
0.00884774	-0.0486862	0
0.0107121	-0.0192437	0
0.0107556	-0.0204971	0
0.0107643	-0.0217993	0
0.0107551	-0.0231251	0
0.0107375	-0.0244616	0
0.0107164	-0.0258027	0
0.0106937	-0.0271458	0
0.0106704	-0.0284895	0
0.0106469	-0.0298336	0
0.0106234	-0.0311778	0
0.0105998	-0.0325221	0
0.0105761	-0.0338663	0
0.0105525	-0.0352106	0
0.0105289	-0.0365548	0
0.0105052	-0.0378991	0
0.0104816	-0.0392434	0
0.010458	-0.0405876	0
0.0104343	-0.0419319	0
0.0104107	-0.0432762	0
0.0103871	-0.0446204	0
0.0103635	-0.0459647	0
0.0103399	-0.0473091	0
0.0103166	-0.0486541	0
0.0121013	-0.0184388	0
0.0121526	-0.0197406	0
0.0121646	-0.0210843	0
0.012158	-0.0224472	0
0.0121433	-0.0238188	0
0.0121253	-0.0251943	0
0.012106	-0.0265713	0
0.0120861	-0.0279491	0
0.012066	-0.0293271	0
0.0120459	-0.0307053	0
0.0120258	-0.0320835	0
0.0120056	-0.0334617	0
0.0119854	-0.03484	0
0.0119653	-0.0362182	0
0.0119451	-0.0375964	0
0.011925	-0.0389747	0
0.0119048	-0.0403529	0
0.0118846	-0.0417311	0
0.0118645	-0.0431093	0
0.0118443	-0.0444876	0
0.0118241	-0.0458658	0
0.011804	-0.0472442	0
0.0117842	-0.0486224	0
0.0135311	-0.0176383	0
0.013565	-0.0190348	0
0.0135655	-0.0204364	0
0.0135544	-0.0218402	0
0.0135396	-0.0232459	0
0.0135237	-0.0246529	0
0.0135076	-0.0260607	0
0.0134914	-0.0274689	0
0.0134754	-0.0288772	0
0.0134593	-0.0302857	0
0.0134433	-0.0316942	0
0.0134273	-0.0331027	0
0.0134113	-0.0345112	0
0.0133953	-0.0359197	0
0.0133793	-0.0373282	0
0.0133633	-0.0387367	0
0.0133473	-0.0401452	0
0.0133313	-0.0415537	0
0.0133153	-0.0429622	0
0.0132993	-0.0443708	0
0.0132833	-0.0457793	0
0.0132673	-0.0471875	0
0.0132513	-0.0485948	0
-0.0485297	-0.0485297	0
-0.04853	-0.0470594	0
-0.0485303	-0.0455891	0
-0.0485305	-0.0441188	0
-0.0485308	-0.0426485	0
-0.0485311	-0.0411782	0
-0.0485314	-0.0397079	0
-0.0485317	-0.0382376	0
-0.048532	-0.0367673	0
-0.0485322	-0.035297	0
-0.0485325	-0.0338266	0
-0.0485328	-0.0323563	0
-0.0485331	-0.030886	0
-0.0485334	-0.0294157	0
-0.0485337	-0.0279454	0
-0.0485339	-0.0264751	0
-0.0485342	-0.0250048	0
-0.0485345	-0.0235345	0
-0.0485348	-0.0220642	0
-0.0485351	-0.0205939	0
-0.0485355	-0.0191236	0
-0.0485378	-0.0176537	0
-0.0485463	-0.016185	0
-0.0485649	-0.014718	0
-0.0470594	-0.04853	0
-0.04706	-0.04706	0
-0.0470605	-0.0455899	0
-0.0470611	-0.0441199	0
-0.0470617	-0.0426499	0
-0.0470622	-0.0411799	0
-0.0470628	-0.0397099	0
-0.0470634	-0.0382398	0
-0.0470639	-0.0367698	0
-0.0470645	-0.0352998	0
-0.0470651	-0.0338298	0
-0.0470656	-0.0323597	0
-0.0470662	-0.0308897	0
-0.0470668	-0.0294197	0
-0.0470673	-0.0279497	0
-0.0470679	-0.0264797	0
-0.0470685	-0.0250096	0
-0.047069	-0.0235396	0
-0.0470696	-0.0220696	0
-0.0470702	-0.0205996	0
-0.0470713	-0.0191297	0
-0.0470766	-0.0176606	0
-0.0470947	-0.0161939	0
-0.0471321	-0.0147304	0
-0.0455891	-0.0485303	0
-0.0455899	-0.0470605	0
-0.0455908	-0.0455908	0
-0.0455916	-0.044121	0
-0.0455925	-0.0426513	0
-0.0455933	-0.0411816	0
-0.0455942	-0.0397118	0
-0.045595	-0.0382421	0
-0.0455959	-0.0367724	0
-0.0455967	-0.0353026	0
-0.0455976	-0.0338329	0
-0.0455984	-0.0323632	0
-0.0455993	-0.0308934	0
-0.0456001	-0.0294237	0
-0.045601	-0.0279539	0
-0.0456018	-0.0264842	0
-0.0456027	-0.0250145	0
-0.0456035	-0.0235447	0
-0.0456044	-0.022075	0
-0.0456052	-0.0206052	0
-0.0456071	-0.0191357	0
-0.0456159	-0.0176676	0
-0.045644	-0.016203	0
-0.0457004	-0.014743	0
-0.0441188	-0.0485305	0
-0.0441199	-0.0470611	0
-0.044121	-0.0455916	0
-0.0441222	-0.0441222	0
-0.0441233	-0.0426527	0
-0.0441245	-0.0411833	0
-0.0441256	-0.0397138	0
-0.0441267	-0.0382444	0
-0.0441279	-0.0367749	0
-0.044129	-0.0353055	0
-0.0441301	-0.033836	0
-0.0441313	-0.0323666	0
-0.0441324	-0.0308971	0
-0.0441335	-0.0294276	0
-0.0441347	-0.0279582	0
-0.0441358	-0.0264887	0
-0.0441369	-0.0250193	0
-0.0441381	-0.0235498	0
-0.0441392	-0.0220804	0
-0.0441403	-0.0206109	0
-0.044143	-0.0191418	0
-0.0441554	-0.0176746	0
-0.0441938	-0.0162122	0
-0.0442693	-0.0147557	0
-0.0426485	-0.0485308	0
-0.0426499	-0.0470617	0
-0.0426513	-0.0455925	0
-0.0426527	-0.0441233	0
-0.0426541	-0.0426542	0
-0.0426556	-0.041185	0
-0.042657	-0.0397158	0
-0.0426584	-0.0382466	0
-0.0426598	-0.0367775	0
-0.0426612	-0.0353083	0
-0.0426627	-0.0338391	0
-0.0426641	-0.03237	0
-0.0426655	-0.0309008	0
-0.0426669	-0.0294316	0
-0.0426683	-0.0279624	0
-0.0426697	-0.0264933	0
-0.0426712	-0.0250241	0
-0.0426726	-0.0235549	0
-0.042674	-0.0220858	0
-0.0426754	-0.0206166	0
-0.0426789	-0.0191478	0
-0.0426951	-0.0176816	0
-0.0427438	-0.0162214	0
-0.0428384	-0.0147684	0
-0.0411782	-0.0485311	0
-0.0411799	-0.0470622	0
-0.0411816	-0.0455933	0
-0.0411833	-0.0441245	0
-0.041185	-0.0426556	0
-0.0411867	-0.0411867	0
-0.0411884	-0.0397178	0
-0.0411901	-0.0382489	0
-0.0411918	-0.03678	0
-0.0411935	-0.0353111	0
-0.0411952	-0.0338422	0
-0.0411969	-0.0323734	0
-0.0411986	-0.0309045	0
-0.0412003	-0.0294356	0
-0.041202	-0.0279667	0
-0.0412037	-0.0264978	0
-0.0412054	-0.0250289	0
-0.0412071	-0.02356	0
-0.0412088	-0.0220911	0
-0.0412105	-0.0206223	0
-0.0412148	-0.0191539	0
-0.0412347	-0.0176886	0
-0.0412939	-0.0162306	0
-0.0414076	-0.0147811	0
-0.0397079	-0.0485314	0
-0.0397099	-0.0470628	0
-0.0397118	-0.0455942	0
-0.0397138	-0.0441256	0
-0.0397158	-0.042657	0
-0.0397178	-0.0411884	0
-0.0397198	-0.0397198	0
-0.0397218	-0.0382512	0
-0.0397237	-0.0367826	0
-0.0397257	-0.035314	0
-0.0397277	-0.0338454	0
-0.0397297	-0.0323768	0
-0.0397317	-0.0309082	0
-0.0397337	-0.0294396	0
-0.0397357	-0.0279709	0
-0.0397376	-0.0265023	0
-0.0397396	-0.0250337	0
-0.0397416	-0.0235651	0
-0.0397436	-0.0220965	0
-0.0397456	-0.0206279	0
-0.0397507	-0.01916	0
-0.0397744	-0.0176957	0
-0.039844	-0.0162398	0
-0.0399769	-0.0147938	0
-0.0382376	-0.0485317	0
-0.0382398	-0.0470634	0
-0.0382421	-0.045595	0
-0.0382444	-0.0441267	0
-0.0382466	-0.0426584	0
-0.0382489	-0.0411901	0
-0.0382512	-0.0397218	0
-0.0382534	-0.0382534	0
-0.0382557	-0.0367851	0
-0.038258	-0.0353168	0
-0.0382602	-0.0338485	0
-0.0382625	-0.0323802	0
-0.0382648	-0.0309118	0
-0.038267	-0.0294435	0
-0.0382693	-0.0279752	0
-0.0382716	-0.0265069	0
-0.0382739	-0.0250386	0
-0.0382761	-0.0235702	0
-0.0382784	-0.0221019	0
-0.0382807	-0.0206336	0
-0.0382866	-0.019166	0
-0.0383141	-0.0177027	0
-0.0383941	-0.016249	0
-0.0385462	-0.0148065	0
-0.0367673	-0.048532	0
-0.0367698	-0.0470639	0
-0.0367724	-0.0455959	0
-0.0367749	-0.0441279	0
-0.0367775	-0.0426598	0
-0.03678	-0.0411918	0
-0.0367826	-0.0397238	0
-0.0367851	-0.0382557	0
-0.0367877	-0.0367877	0
-0.0367902	-0.0353196	0
-0.0367928	-0.0338516	0
-0.0367953	-0.0323836	0
-0.0367979	-0.0309155	0
-0.0368004	-0.0294475	0
-0.036803	-0.0279795	0
-0.0368055	-0.0265114	0
-0.0368081	-0.0250434	0
-0.0368106	-0.0235753	0
-0.0368132	-0.0221073	0
-0.0368157	-0.0206393	0
-0.0368226	-0.0191721	0
-0.0368538	-0.0177097	0
-0.0369442	-0.0162582	0
-0.0371155	-0.0148192	0
-0.035297	-0.0485322	0
-0.0352998	-0.0470645	0
-0.0353026	-0.0455967	0
-0.0353055	-0.044129	0
-0.0353083	-0.0426612	0
-0.0353111	-0.0411935	0
-0.035314	-0.0397257	0
-0.0353168	-0.038258	0
-0.0353196	-0.0367902	0
-0.0353225	-0.0353225	0
-0.0353253	-0.0338547	0
-0.0353281	-0.032387	0
-0.035331	-0.0309192	0
-0.0353338	-0.0294515	0
-0.0353366	-0.0279837	0
-0.0353395	-0.026516	0
-0.0353423	-0.0250482	0
-0.0353452	-0.0235805	0
-0.035348	-0.0221127	0
-0.0353508	-0.0206449	0
-0.0353585	-0.0191782	0
-0.0353935	-0.0177168	0
-0.0354943	-0.0162674	0
-0.0356847	-0.014832	0
-0.0338266	-0.0485325	0
-0.0338298	-0.0470651	0
-0.0338329	-0.0455976	0
-0.033836	-0.0441301	0
-0.0338391	-0.0426627	0
-0.0338422	-0.0411952	0
-0.0338454	-0.0397277	0
-0.0338485	-0.0382603	0
-0.0338516	-0.0367928	0
-0.0338547	-0.0353253	0
-0.0338578	-0.0338578	0
-0.033861	-0.0323904	0
-0.0338641	-0.0309229	0
-0.0338672	-0.0294554	0
-0.0338703	-0.027988	0
-0.0338734	-0.0265205	0
-0.0338766	-0.025053	0
-0.0338797	-0.0235856	0
-0.0338828	-0.0221181	0
-0.0338859	-0.0206506	0
-0.0338944	-0.0191842	0
-0.0339332	-0.0177238	0
-0.0340444	-0.0162766	0
-0.034254	-0.0148447	0
-0.0323563	-0.0485328	0
-0.0323597	-0.0470656	0
-0.0323632	-0.0455984	0
-0.0323666	-0.0441313	0
-0.03237	-0.0426641	0
-0.0323734	-0.0411969	0
-0.0323768	-0.0397297	0
-0.0323802	-0.0382625	0
-0.0323836	-0.0367953	0
-0.032387	-0.0353281	0
-0.0323904	-0.033861	0
-0.0323938	-0.0323938	0
-0.0323972	-0.0309266	0
-0.0324006	-0.0294594	0
-0.032404	-0.0279922	0
-0.0324074	-0.026525	0
-0.0324108	-0.0250578	0
-0.0324142	-0.0235907	0
-0.0324176	-0.0221235	0
-0.032421	-0.0206563	0
-0.0324303	-0.0191903	0
-0.0324729	-0.0177309	0
-0.0325946	-0.0162859	0
-0.0328233	-0.0148574	0
-0.030886	-0.0485331	0
-0.0308897	-0.0470662	0
-0.0308934	-0.0455993	0
-0.0308971	-0.0441324	0
-0.0309008	-0.0426655	0
-0.0309045	-0.0411986	0
-0.0309082	-0.0397317	0
-0.0309118	-0.0382648	0
-0.0309155	-0.0367979	0
-0.0309192	-0.035331	0
-0.0309229	-0.0338641	0
-0.0309266	-0.0323972	0
-0.0309303	-0.0309303	0
-0.030934	-0.0294634	0
-0.0309376	-0.0279965	0
-0.0309413	-0.0265296	0
-0.030945	-0.0250627	0
-0.0309487	-0.0235958	0
-0.0309524	-0.0221289	0
-0.0309561	-0.020662	0
-0.0309663	-0.0191964	0
-0.0310125	-0.0177379	0
-0.0311447	-0.0162951	0
-0.0313926	-0.0148702	0
-0.0294157	-0.0485334	0
-0.0294197	-0.0470668	0
-0.0294237	-0.0456001	0
-0.0294276	-0.0441335	0
-0.0294316	-0.0426669	0
-0.0294356	-0.0412003	0
-0.0294396	-0.0397337	0
-0.0294435	-0.0382671	0
-0.0294475	-0.0368004	0
-0.0294515	-0.0353338	0
-0.0294554	-0.0338672	0
-0.0294594	-0.0324006	0
-0.0294634	-0.030934	0
-0.0294673	-0.0294673	0
-0.0294713	-0.0280007	0
-0.0294753	-0.0265341	0
-0.0294793	-0.0250675	0
-0.0294832	-0.0236009	0
-0.0294872	-0.0221343	0
-0.0294912	-0.0206676	0
-0.0295022	-0.0192024	0
-0.0295522	-0.0177449	0
-0.0296948	-0.0163043	0
-0.0299619	-0.0148829	0
-0.0279454	-0.0485337	0
-0.0279497	-0.0470673	0
-0.0279539	-0.045601	0
-0.0279582	-0.0441347	0
-0.0279624	-0.0426683	0
-0.0279667	-0.041202	0
-0.0279709	-0.0397357	0
-0.0279752	-0.0382693	0
-0.0279795	-0.036803	0
-0.0279837	-0.0353367	0
-0.027988	-0.0338703	0
-0.0279922	-0.032404	0
-0.0279965	-0.0309376	0
-0.0280007	-0.0294713	0
-0.028005	-0.028005	0
-0.0280092	-0.0265386	0
-0.0280135	-0.0250723	0
-0.0280177	-0.023606	0
-0.028022	-0.0221396	0
-0.0280262	-0.0206733	0
-0.0280381	-0.0192085	0
-0.0280919	-0.017752	0
-0.0282449	-0.0163135	0
-0.0285312	-0.0148956	0
-0.0264751	-0.0485339	0
-0.0264797	-0.0470679	0
-0.0264842	-0.0456018	0
-0.0264887	-0.0441358	0
-0.0264933	-0.0426697	0
-0.0264978	-0.0412037	0
-0.0265023	-0.0397376	0
-0.0265069	-0.0382716	0
-0.0265114	-0.0368055	0
-0.026516	-0.0353395	0
-0.0265205	-0.0338734	0
-0.026525	-0.0324074	0
-0.0265296	-0.0309413	0
-0.0265341	-0.0294753	0
-0.0265386	-0.0280092	0
-0.0265432	-0.0265432	0
-0.0265477	-0.0250771	0
-0.0265523	-0.0236111	0
-0.0265568	-0.022145	0
-0.0265613	-0.020679	0
-0.026574	-0.0192146	0
-0.0266316	-0.017759	0
-0.026795	-0.0163227	0
-0.0271005	-0.0149083	0
-0.0250048	-0.0485342	0
-0.0250096	-0.0470685	0
-0.0250145	-0.0456027	0
-0.0250193	-0.0441369	0
-0.0250241	-0.0426712	0
-0.0250289	-0.0412054	0
-0.0250337	-0.0397396	0
-0.0250386	-0.0382739	0
-0.0250434	-0.0368081	0
-0.0250482	-0.0353423	0
-0.025053	-0.0338766	0
-0.0250578	-0.0324108	0
-0.0250627	-0.030945	0
-0.0250675	-0.0294793	0
-0.0250723	-0.0280135	0
-0.0250771	-0.0265477	0
-0.0250819	-0.0250819	0
-0.0250868	-0.0236162	0
-0.0250916	-0.0221504	0
-0.0250964	-0.0206846	0
-0.0251099	-0.0192207	0
-0.0251713	-0.017766	0
-0.0253452	-0.0163319	0
-0.0256698	-0.0149211	0
-0.0235345	-0.0485345	0
-0.0235396	-0.047069	0
-0.0235447	-0.0456035	0
-0.0235498	-0.0441381	0
-0.0235549	-0.0426726	0
-0.02356	-0.0412071	0
-0.0235651	-0.0397416	0
-0.0235702	-0.0382761	0
-0.0235753	-0.0368106	0
-0.0235805	-0.0353452	0
-0.0235856	-0.0338797	0
-0.0235907	-0.0324142	0
-0.0235958	-0.0309487	0
-0.0236009	-0.0294832	0
-0.023606	-0.0280177	0
-0.0236111	-0.0265523	0
-0.0236162	-0.0250868	0
-0.0236213	-0.0236213	0
-0.0236264	-0.0221558	0
-0.0236315	-0.0206903	0
-0.0236459	-0.0192267	0
-0.023711	-0.0177731	0
-0.0238953	-0.0163412	0
-0.0242391	-0.0149338	0
-0.0220642	-0.0485348	0
-0.0220696	-0.0470696	0
-0.022075	-0.0456044	0
-0.0220804	-0.0441392	0
-0.0220858	-0.042674	0
-0.0220911	-0.0412088	0
-0.0220965	-0.0397436	0
-0.0221019	-0.0382784	0
-0.0221073	-0.0368132	0
-0.0221127	-0.035348	0
-0.0221181	-0.0338828	0
-0.0221235	-0.0324176	0
-0.0221289	-0.0309524	0
-0.0221342	-0.0294872	0
-0.0221396	-0.028022	0
-0.022145	-0.0265568	0
-0.0221504	-0.0250916	0
-0.0221558	-0.0236264	0
-0.0221612	-0.0221612	0
-0.0221666	-0.020696	0
-0.0221818	-0.0192328	0
-0.0222507	-0.0177801	0
-0.0224454	-0.0163504	0
-0.0228084	-0.0149465	0
-0.0205939	-0.0485351	0
-0.0205996	-0.0470702	0
-0.0206052	-0.0456052	0
-0.0206109	-0.0441403	0
-0.0206166	-0.0426754	0
-0.0206223	-0.0412105	0
-0.0206279	-0.0397456	0
-0.0206336	-0.0382807	0
-0.0206393	-0.0368157	0
-0.0206449	-0.0353508	0
-0.0206506	-0.0338859	0
-0.0206563	-0.032421	0
-0.020662	-0.0309561	0
-0.0206676	-0.0294912	0
-0.0206733	-0.0280262	0
-0.020679	-0.0265613	0
-0.0206846	-0.0250964	0
-0.0206903	-0.0236315	0
-0.020696	-0.0221666	0
-0.0207017	-0.0207017	0
-0.0207177	-0.0192389	0
-0.0207904	-0.0177872	0
-0.0209955	-0.0163596	0
-0.0213777	-0.0149593	0
-0.0191236	-0.0485355	0
-0.0191297	-0.0470713	0
-0.0191357	-0.0456071	0
-0.0191418	-0.044143	0
-0.0191478	-0.0426789	0
-0.0191539	-0.0412148	0
-0.01916	-0.0397507	0
[truncated: 3,241 more rows]
