# Supplementary material for: The modeling and condition analysis of nondestructive testing based on ESPI for internal defects of materials
Source: PLoS One. 2025 Jul 1;20(7):e0327318. doi: 10.1371/journal.pone.0327318 (PMC12212563; doi:10.1371/journal.pone.0327318)
Supplement: S1 Dataset — (ZIP) [file pone.0327318.s001.zip › Minimal data set/Data for Table 2-Table 5_Vacuum Loading/0080046/008004630000.xlsx]

## Sheet: 008004630000
0	-0.004	0
-0.004	0	0
0	-0.05	0
-0.05	0	0
-0.05	-0.05	0
0.05	0	0
0.05	-0.05	0
0.004	0	0
0	0.004	0
-0.05	0.05	0
0	0.05	0
0	0	3.46506e-07
0.05	0.05	0
-0.000780361	-0.00392314	0
-0.00153073	-0.00369552	0
-0.00222228	-0.00332588	0
-0.00282843	-0.00282843	0
-0.00332588	-0.00222228	0
-0.00369552	-0.00153073	0
-0.00392314	-0.000780361	0
0	-0.00548387	0
0	-0.00696774	0
0	-0.00845161	0
0	-0.00993548	0
0	-0.0114194	0
0	-0.0129032	0
0	-0.0143871	0
0	-0.015871	0
0	-0.0173548	0
0	-0.0188387	0
0	-0.0203226	0
0	-0.0218065	0
0	-0.0232903	0
0	-0.0247742	0
0	-0.0262581	0
0	-0.0277419	0
0	-0.0292258	0
0	-0.0307097	0
0	-0.0321935	0
0	-0.0336774	0
0	-0.0351613	0
0	-0.0366452	0
0	-0.038129	0
0	-0.0396129	0
0	-0.0410968	0
0	-0.0425806	0
0	-0.0440645	0
0	-0.0455484	0
0	-0.0470323	0
0	-0.0485161	0
-0.0054375	0	0
-0.006875	0	0
-0.0083125	0	0
-0.00975	0	0
-0.0111875	0	0
-0.012625	0	0
-0.0140625	0	0
-0.0155	0	0
-0.0169375	0	0
-0.018375	0	0
-0.0198125	0	0
-0.02125	0	0
-0.0226875	0	0
-0.024125	0	0
-0.0255625	0	0
-0.027	0	0
-0.0284375	0	0
-0.029875	0	0
-0.0313125	0	0
-0.03275	0	0
-0.0341875	0	0
-0.035625	0	0
-0.0370625	0	0
-0.0385	0	0
-0.0399375	0	0
-0.041375	0	0
-0.0428125	0	0
-0.04425	0	0
-0.0456875	0	0
-0.047125	0	0
-0.0485625	0	0
-0.00131579	-0.05	0
-0.00263158	-0.05	0
-0.00394737	-0.05	0
-0.00526316	-0.05	0
-0.00657895	-0.05	0
-0.00789474	-0.05	0
-0.00921053	-0.05	0
-0.0105263	-0.05	0
-0.0118421	-0.05	0
-0.0131579	-0.05	0
-0.0144737	-0.05	0
-0.0157895	-0.05	0
-0.0171053	-0.05	0
-0.0184211	-0.05	0
-0.0197368	-0.05	0
-0.0210526	-0.05	0
-0.0223684	-0.05	0
-0.0236842	-0.05	0
-0.025	-0.05	0
-0.0263158	-0.05	0
-0.0276316	-0.05	0
-0.0289474	-0.05	0
-0.0302632	-0.05	0
-0.0315789	-0.05	0
-0.0328947	-0.05	0
-0.0342105	-0.05	0
-0.0355263	-0.05	0
-0.0368421	-0.05	0
-0.0381579	-0.05	0
-0.0394737	-0.05	0
-0.0407895	-0.05	0
-0.0421053	-0.05	0
-0.0434211	-0.05	0
-0.0447368	-0.05	0
-0.0460526	-0.05	0
-0.0473684	-0.05	0
-0.0486842	-0.05	0
-0.05	-0.0016129	0
-0.05	-0.00322581	0
-0.05	-0.00483871	0
-0.05	-0.00645161	0
-0.05	-0.00806452	0
-0.05	-0.00967742	0
-0.05	-0.0112903	0
-0.05	-0.0129032	0
-0.05	-0.0145161	0
-0.05	-0.016129	0
-0.05	-0.0177419	0
-0.05	-0.0193548	0
-0.05	-0.0209677	0
-0.05	-0.0225806	0
-0.05	-0.0241935	0
-0.05	-0.0258065	0
-0.05	-0.0274194	0
-0.05	-0.0290323	0
-0.05	-0.0306452	0
-0.05	-0.0322581	0
-0.05	-0.033871	0
-0.05	-0.0354839	0
-0.05	-0.0370968	0
-0.05	-0.0387097	0
-0.05	-0.0403226	0
-0.05	-0.0419355	0
-0.05	-0.0435484	0
-0.05	-0.0451613	0
-0.05	-0.0467742	0
-0.05	-0.0483871	0
0.05	-0.00116279	0
0.05	-0.00232558	0
0.05	-0.00348837	0
0.05	-0.00465116	0
0.05	-0.00581395	0
0.05	-0.00697674	0
0.05	-0.00813953	0
0.05	-0.00930233	0
0.05	-0.0104651	0
0.05	-0.0116279	0
0.05	-0.0127907	0
0.05	-0.0139535	0
0.05	-0.0151163	0
0.05	-0.0162791	0
0.05	-0.0174419	0
0.05	-0.0186047	0
0.05	-0.0197674	0
0.05	-0.0209302	0
0.05	-0.022093	0
0.05	-0.0232558	0
0.05	-0.0244186	0
0.05	-0.0255814	0
0.05	-0.0267442	0
0.05	-0.027907	0
0.05	-0.0290698	0
0.05	-0.0302326	0
0.05	-0.0313953	0
0.05	-0.0325581	0
0.05	-0.0337209	0
0.05	-0.0348837	0
0.05	-0.0360465	0
0.05	-0.0372093	0
0.05	-0.0383721	0
0.05	-0.0395349	0
0.05	-0.0406977	0
0.05	-0.0418605	0
0.05	-0.0430233	0
0.05	-0.044186	0
0.05	-0.0453488	0
0.05	-0.0465116	0
0.05	-0.0476744	0
0.05	-0.0488372	0
0.0484667	0	0
0.0469333	0	0
0.0454	0	0
0.0438667	0	0
0.0423333	0	0
0.0408	0	0
0.0392667	0	0
0.0377333	0	0
0.0362	0	0
0.0346667	0	0
0.0331333	0	0
0.0316	0	0
0.0300667	0	0
0.0285333	0	0
0.027	0	0
0.0254667	0	0
0.0239333	0	0
0.0224	0	0
0.0208667	0	0
0.0193333	0	0
0.0178	0	0
0.0162667	0	0
0.0147333	0	0
0.0132	0	0
0.0116667	0	0
0.0101333	0	0
0.0086	0	0
0.00706667	0	0
0.00553333	0	0
0.0483333	-0.05	0
0.0466667	-0.05	0
0.045	-0.05	0
0.0433333	-0.05	0
0.0416667	-0.05	0
0.04	-0.05	0
0.0383333	-0.05	0
0.0366667	-0.05	0
0.035	-0.05	0
0.0333333	-0.05	0
0.0316667	-0.05	0
0.03	-0.05	0
0.0283333	-0.05	0
0.0266667	-0.05	0
0.025	-0.05	0
0.0233333	-0.05	0
0.0216667	-0.05	0
0.02	-0.05	0
0.0183333	-0.05	0
0.0166667	-0.05	0
0.015	-0.05	0
0.0133333	-0.05	0
0.0116667	-0.05	0
0.01	-0.05	0
0.00833333	-0.05	0
0.00666667	-0.05	0
0.005	-0.05	0
0.00333333	-0.05	0
0.00166667	-0.05	0
0.00397485	-0.000447858	0
0.00389971	-0.000890084	0
0.00377553	-0.00132112	0
0.00360388	-0.00173553	0
0.0033869	-0.00212813	0
0.00312733	-0.00249396	0
0.00282843	-0.00282843	0
0.00249396	-0.00312733	0
0.00212813	-0.0033869	0
0.00173553	-0.00360388	0
0.00132112	-0.00377553	0
0.000890084	-0.00389971	0
0.000447858	-0.00397485	0
-0.00398478	0.000348623	0
-0.00393923	0.000694593	0
-0.0038637	0.00103528	0
-0.00375877	0.00136808	0
-0.00362523	0.00169047	0
-0.0034641	0.002	0
-0.00327661	0.00229431	0
-0.00306418	0.00257115	0
-0.00282843	0.00282843	0
-0.00257115	0.00306418	0
-0.00229431	0.00327661	0
-0.002	0.0034641	0
-0.00169047	0.00362523	0
-0.00136808	0.00375877	0
-0.00103528	0.0038637	0
-0.000694593	0.00393923	0
-0.000348623	0.00398478	0
0	0.0054375	0
0	0.006875	0
0	0.0083125	0
0	0.00975	0
0	0.0111875	0
0	0.012625	0
0	0.0140625	0
0	0.0155	0
0	0.0169375	0
0	0.018375	0
0	0.0198125	0
0	0.02125	0
0	0.0226875	0
0	0.024125	0
0	0.0255625	0
0	0.027	0
0	0.0284375	0
0	0.029875	0
0	0.0313125	0
0	0.03275	0
0	0.0341875	0
0	0.035625	0
0	0.0370625	0
0	0.0385	0
0	0.0399375	0
0	0.041375	0
0	0.0428125	0
0	0.04425	0
0	0.0456875	0
0	0.047125	0
0	0.0485625	0
-0.05	0.00116279	0
-0.05	0.00232558	0
-0.05	0.00348837	0
-0.05	0.00465116	0
-0.05	0.00581395	0
-0.05	0.00697674	0
-0.05	0.00813953	0
-0.05	0.00930233	0
-0.05	0.0104651	0
-0.05	0.0116279	0
-0.05	0.0127907	0
-0.05	0.0139535	0
-0.05	0.0151163	0
-0.05	0.0162791	0
-0.05	0.0174419	0
-0.05	0.0186047	0
-0.05	0.0197674	0
-0.05	0.0209302	0
-0.05	0.022093	0
-0.05	0.0232558	0
-0.05	0.0244186	0
-0.05	0.0255814	0
-0.05	0.0267442	0
-0.05	0.027907	0
-0.05	0.0290698	0
-0.05	0.0302326	0
-0.05	0.0313953	0
-0.05	0.0325581	0
-0.05	0.0337209	0
-0.05	0.0348837	0
-0.05	0.0360465	0
-0.05	0.0372093	0
-0.05	0.0383721	0
-0.05	0.0395349	0
-0.05	0.0406977	0
-0.05	0.0418605	0
-0.05	0.0430233	0
-0.05	0.044186	0
-0.05	0.0453488	0
-0.05	0.0465116	0
-0.05	0.0476744	0
-0.05	0.0488372	0
-0.0486486	0.05	0
-0.0472973	0.05	0
-0.0459459	0.05	0
-0.0445946	0.05	0
-0.0432432	0.05	0
-0.0418919	0.05	0
-0.0405405	0.05	0
-0.0391892	0.05	0
-0.0378378	0.05	0
-0.0364865	0.05	0
-0.0351351	0.05	0
-0.0337838	0.05	0
-0.0324324	0.05	0
-0.0310811	0.05	0
-0.0297297	0.05	0
-0.0283784	0.05	0
-0.027027	0.05	0
-0.0256757	0.05	0
-0.0243243	0.05	0
-0.022973	0.05	0
-0.0216216	0.05	0
-0.0202703	0.05	0
-0.0189189	0.05	0
-0.0175676	0.05	0
-0.0162162	0.05	0
-0.0148649	0.05	0
-0.0135135	0.05	0
-0.0121622	0.05	0
-0.0108108	0.05	0
-0.00945946	0.05	0
-0.00810811	0.05	0
-0.00675676	0.05	0
-0.00540541	0.05	0
-0.00405405	0.05	0
-0.0027027	0.05	0
-0.00135135	0.05	0
0.0004	0	3.40173e-07
0.0008	0	3.21019e-07
0.0012	0	2.90494e-07
0.0016	0	2.50015e-07
0.002	0	2.02637e-07
0.0024	0	1.51033e-07
0.0028	0	1.00362e-07
0.0032	0	5.38658e-08
0.0036	0	1.99158e-08
0.00397485	0.000447858	0
0.00389971	0.000890084	0
0.00377553	0.00132112	0
0.00360388	0.00173553	0
0.0033869	0.00212813	0
0.00312733	0.00249396	0
0.00282843	0.00282843	0
0.00249396	0.00312733	0
0.00212813	0.0033869	0
0.00173553	0.00360388	0
0.00132112	0.00377553	0
0.000890084	0.00389971	0
0.000447858	0.00397485	0
0	0.0036	1.99724e-08
0	0.0032	5.39306e-08
0	0.0028	1.00386e-07
0	0.0024	1.51016e-07
0	0.002	2.02587e-07
0	0.0016	2.49921e-07
0	0.0012	2.90401e-07
0	0.0008	3.20941e-07
0	0.0004	3.40161e-07
-0.0036	0	1.96812e-08
-0.0032	0	5.34304e-08
-0.0028	0	9.97711e-08
-0.0024	0	1.50259e-07
-0.002	0	2.01839e-07
-0.0016	0	2.49199e-07
-0.0012	0	2.89846e-07
-0.0008	0	3.20592e-07
-0.0004	0	3.39999e-07
0	-0.0004	3.40034e-07
0	-0.0008	3.20669e-07
0	-0.0012	2.89961e-07
0	-0.0016	2.49269e-07
0	-0.002	2.01903e-07
0	-0.0024	1.50192e-07
0	-0.0028	9.96903e-08
0	-0.0032	5.32352e-08
0	-0.0036	1.95762e-08
0.00135135	0.05	0
0.0027027	0.05	0
0.00405405	0.05	0
0.00540541	0.05	0
0.00675676	0.05	0
0.00810811	0.05	0
0.00945946	0.05	0
0.0108108	0.05	0
0.0121622	0.05	0
0.0135135	0.05	0
0.0148649	0.05	0
0.0162162	0.05	0
0.0175676	0.05	0
0.0189189	0.05	0
0.0202703	0.05	0
0.0216216	0.05	0
0.022973	0.05	0
0.0243243	0.05	0
0.0256757	0.05	0
0.027027	0.05	0
0.0283784	0.05	0
0.0297297	0.05	0
0.0310811	0.05	0
0.0324324	0.05	0
0.0337838	0.05	0
0.0351351	0.05	0
0.0364865	0.05	0
0.0378378	0.05	0
0.0391892	0.05	0
0.0405405	0.05	0
0.0418919	0.05	0
0.0432432	0.05	0
0.0445946	0.05	0
0.0459459	0.05	0
0.0472973	0.05	0
0.0486486	0.05	0
0.05	0.0486486	0
0.05	0.0472973	0
0.05	0.0459459	0
0.05	0.0445946	0
0.05	0.0432432	0
0.05	0.0418919	0
0.05	0.0405405	0
0.05	0.0391892	0
0.05	0.0378378	0
0.05	0.0364865	0
0.05	0.0351351	0
0.05	0.0337838	0
0.05	0.0324324	0
0.05	0.0310811	0
0.05	0.0297297	0
0.05	0.0283784	0
0.05	0.027027	0
0.05	0.0256757	0
0.05	0.0243243	0
0.05	0.022973	0
0.05	0.0216216	0
0.05	0.0202703	0
0.05	0.0189189	0
0.05	0.0175676	0
0.05	0.0162162	0
0.05	0.0148649	0
0.05	0.0135135	0
0.05	0.0121622	0
0.05	0.0108108	0
0.05	0.00945946	0
0.05	0.00810811	0
0.05	0.00675676	0
0.05	0.00540541	0
0.05	0.00405405	0
0.05	0.0027027	0
0.05	0.00135135	0
-0.00525799	-0.00164489	0
-0.00434774	-0.00260977	0
-0.00367597	-0.00334743	0
-0.00303669	-0.00397768	0
-0.00235491	-0.00450802	0
-0.00161242	-0.00493003	0
-0.000819544	-0.00524648	0
-0.000869765	-0.00664537	0
-0.000907736	-0.00808999	0
-0.000935265	-0.00956118	0
-0.000956016	-0.0110467	0
-0.000973	-0.0125394	0
-0.000988098	-0.0140354	0
-0.00100232	-0.0155329	0
-0.00101616	-0.017031	0
-0.00102984	-0.0185294	0
-0.00104345	-0.0200278	0
-0.00105704	-0.0215264	0
-0.00107062	-0.0230249	0
-0.0010842	-0.0245234	0
-0.00109777	-0.026022	0
-0.00111134	-0.0275205	0
-0.00112492	-0.0290191	0
-0.00113849	-0.0305176	0
-0.00115207	-0.0320161	0
-0.00116564	-0.0335147	0
-0.00117921	-0.0350132	0
-0.00119279	-0.0365118	0
-0.00120636	-0.0380103	0
-0.00121993	-0.0395088	0
-0.00123351	-0.0410074	0
-0.00124708	-0.0425059	0
-0.00126066	-0.0440045	0
-0.00127424	-0.045503	0
-0.00128788	-0.0470017	0
-0.00130167	-0.0485006	0
-0.00170585	-0.00626597	0
-0.00177972	-0.00767841	0
-0.00183514	-0.00913917	0
-0.00187794	-0.0106274	0
-0.00191344	-0.0121299	0
-0.00194514	-0.0136394	0
-0.00197501	-0.0151521	0
-0.00200404	-0.0166662	0
-0.00203272	-0.0181809	0
-0.00206124	-0.0196958	0
-0.00208971	-0.0212108	0
-0.00211815	-0.0227259	0
-0.00214658	-0.024241	0
-0.00217501	-0.0257561	0
-0.00220344	-0.0272712	0
-0.00223187	-0.0287862	0
-0.00226029	-0.0303013	0
-0.00228872	-0.0318164	0
-0.00231715	-0.0333315	0
-0.00234557	-0.0348466	0
-0.002374	-0.0363617	0
-0.00240243	-0.0378768	0
-0.00243086	-0.0393919	0
-0.00245928	-0.0409069	0
-0.00248771	-0.042422	0
-0.00251614	-0.0439371	0
-0.00254459	-0.0454523	0
-0.00257316	-0.0469676	0
-0.00260206	-0.0484834	0
-0.00249116	-0.0058014	0
-0.0026009	-0.00719292	0
-0.00268509	-0.00864946	0
-0.00275147	-0.0101442	0
-0.00280729	-0.0116594	0
-0.0028575	-0.0131849	0
-0.00290493	-0.0147152	0
-0.00295106	-0.0162477	0
-0.00299663	-0.0177811	0
-0.00304194	-0.019315	0
-0.00308716	-0.020849	0
-0.00313234	-0.022383	0
-0.0031775	-0.0239171	0
-0.00322265	-0.0254512	0
-0.0032678	-0.0269853	0
-0.00331295	-0.0285194	0
-0.0033581	-0.0300536	0
-0.00340325	-0.0315877	0
-0.0034484	-0.0331218	0
-0.00349355	-0.0346559	0
-0.0035387	-0.03619	0
-0.00358385	-0.0377241	0
-0.003629	-0.0392582	0
-0.00367415	-0.0407923	0
-0.0037193	-0.0423264	0
-0.00376446	-0.0438605	0
-0.00380965	-0.0453947	0
-0.00385503	-0.0469291	0
-0.00390089	-0.0484642	0
-0.00322645	-0.00524975	0
-0.00337747	-0.00663711	0
-0.00349324	-0.00810017	0
-0.00358505	-0.00960777	0
-0.00366282	-0.0111396	0
-0.00373311	-0.0126838	0
-0.00379968	-0.014234	0
-0.00386451	-0.0157869	0
-0.00392855	-0.0173411	0
-0.00399224	-0.0188959	0
-0.00405579	-0.0204508	0
-0.00411928	-0.0220059	0
-0.00418275	-0.023561	0
-0.00424621	-0.0251161	0
-0.00430966	-0.0266712	0
-0.00437312	-0.0282263	0
-0.00443657	-0.0297814	0
-0.00450002	-0.0313365	0
-0.00456348	-0.0328916	0
-0.00462693	-0.0344467	0
-0.00469038	-0.0360018	0
-0.00475383	-0.0375569	0
-0.00481729	-0.0391121	0
-0.00488074	-0.0406672	0
-0.00494419	-0.0422223	0
-0.00500765	-0.0437774	0
-0.00507117	-0.0453326	0
-0.00513492	-0.0468881	0
-0.00519898	-0.0484439	0
-0.00395188	-0.00463715	0
-0.00415604	-0.00605016	0
-0.0043066	-0.00753653	0
-0.00442426	-0.00906523	0
-0.00452374	-0.0106174	0
-0.00461382	-0.0121819	0
-0.00469931	-0.0137526	0
-0.00478264	-0.0153263	0
-0.004865	-0.0169014	0
-0.00494692	-0.0184772	0
-0.00502867	-0.0200531	0
-0.00511034	-0.0216292	0
-0.00519198	-0.0232054	0
-0.00527361	-0.0247815	0
-0.00535523	-0.0263577	0
-0.00543685	-0.0279339	0
-0.00551847	-0.0295101	0
-0.00560009	-0.0310862	0
-0.00568171	-0.0326624	0
-0.00576333	-0.0342386	0
-0.00584495	-0.0358147	0
-0.00592657	-0.0373909	0
-0.00600819	-0.0389671	0
-0.00608981	-0.0405433	0
-0.00617142	-0.0421194	0
-0.00625305	-0.0436956	0
-0.00633475	-0.0452719	0
-0.00641651	-0.0468482	0
-0.00649806	-0.0484244	0
-0.004755	-0.004009	0
-0.0050167	-0.00549618	0
-0.00519755	-0.00702576	0
-0.00533603	-0.00858244	0
-0.00545302	-0.0101563	0
-0.00555945	-0.0117402	0
-0.00566081	-0.0133295	0
-0.00575982	-0.0149217	0
-0.00585777	-0.0165153	0
-0.00595525	-0.0181095	0
-0.00605253	-0.019704	0
-0.00614973	-0.0212986	0
-0.00624688	-0.0228933	0
-0.00634403	-0.024488	0
-0.00644117	-0.0260827	0
-0.0065383	-0.0276774	0
-0.00663544	-0.0292721	0
-0.00673258	-0.0308668	0
-0.00682971	-0.0324615	0
-0.00692685	-0.0340562	0
-0.00702398	-0.0356509	0
-0.00712112	-0.0372456	0
-0.00721825	-0.0388403	0
-0.00731539	-0.040435	0
-0.00741252	-0.0420297	0
-0.00750967	-0.0436245	0
-0.0076068	-0.0452192	0
-0.0077037	-0.0468136	0
-0.00779988	-0.0484074	0
-0.00575829	-0.00343379	0
-0.00603655	-0.00504562	0
-0.00622397	-0.0066258	0
-0.00636989	-0.00820931	0
-0.00649597	-0.00980162	0
-0.00661251	-0.011401	0
-0.00672452	-0.0130049	0
-0.00683442	-0.0146113	0
-0.00694335	-0.016219	0
-0.00705186	-0.0178274	0
-0.00716019	-0.0194361	0
-0.00726843	-0.0210449	0
-0.00737664	-0.0226537	0
-0.00748484	-0.0242626	0
-0.00759303	-0.0258715	0
-0.00770122	-0.0274804	0
-0.0078094	-0.0290893	0
-0.00791759	-0.0306982	0
-0.00802578	-0.0323071	0
-0.00813397	-0.033916	0
-0.00824216	-0.035525	0
-0.00835034	-0.0371339	0
-0.00845853	-0.0387428	0
-0.00856672	-0.0403517	0
-0.00867491	-0.0419606	0
-0.00878309	-0.0435695	0
-0.00889117	-0.0451783	0
-0.00899882	-0.0467867	0
-0.00910548	-0.0483941	0
-0.00686687	-0.00155249	0
-0.00832637	-0.00148567	0
-0.00976085	-0.00145506	0
-0.0111955	-0.00144719	0
-0.012632	-0.00144912	0
-0.0140691	-0.00145423	0
-0.0155063	-0.00146025	0
-0.0169436	-0.00146653	0
-0.0183808	-0.00147288	0
-0.019818	-0.00147925	0
-0.0212553	-0.00148562	0
-0.0226925	-0.001492	0
-0.0241298	-0.00149837	0
-0.025567	-0.00150475	0
-0.0270043	-0.00151113	0
-0.0284415	-0.0015175	0
-0.0298787	-0.00152388	0
-0.031316	-0.00153026	0
-0.0327532	-0.00153663	0
-0.0341905	-0.00154301	0
-0.0356277	-0.00154939	0
-0.037065	-0.00155576	0
-0.0385022	-0.00156214	0
-0.0399394	-0.00156852	0
-0.0413767	-0.0015749	0
-0.0428139	-0.00158127	0
-0.0442512	-0.00158764	0
-0.0456884	-0.00159399	0
-0.0471256	-0.00160032	0
-0.0485628	-0.00160664	0
-0.0485637	-0.00321427	0
-0.0485659	-0.00482416	0
-0.0485691	-0.00643571	0
-0.0485728	-0.00804826	0
-0.0485768	-0.00966136	0
-0.048581	-0.0112747	0
-0.0485853	-0.0128882	0
-0.0485895	-0.0145017	0
-0.0485938	-0.0161153	0
-0.0485981	-0.0177288	0
-0.0486024	-0.0193424	0
-0.0486067	-0.0209559	0
-0.048611	-0.0225695	0
-0.0486153	-0.024183	0
-0.0486197	-0.0257966	0
-0.048624	-0.0274102	0
-0.0486283	-0.0290237	0
-0.0486326	-0.0306373	0
-0.0486369	-0.0322508	0
-0.0486412	-0.0338644	0
-0.0486455	-0.035478	0
-0.0486498	-0.0370915	0
-0.0486541	-0.0387051	0
-0.0486584	-0.0403186	0
-0.0486627	-0.0419322	0
-0.048667	-0.0435458	0
-0.0486713	-0.0451593	0
-0.0486756	-0.0467729	0
-0.0486799	-0.0483864	0
-0.0471276	-0.00320307	0
-0.047132	-0.00481	0
-0.0471383	-0.0064201	0
-0.0471457	-0.0080322	0
-0.0471537	-0.00964539	0
-0.047162	-0.0112591	0
-0.0471705	-0.0128732	0
-0.0471791	-0.0144873	0
-0.0471877	-0.0161015	0
-0.0471963	-0.0177157	0
-0.0472049	-0.0193299	0
-0.0472135	-0.0209441	0
-0.0472221	-0.0225583	0
-0.0472307	-0.0241725	0
-0.0472393	-0.0257868	0
-0.0472479	-0.027401	0
-0.0472565	-0.0290152	0
-0.0472651	-0.0306294	0
-0.0472737	-0.0322436	0
-0.0472823	-0.0338578	0
-0.047291	-0.0354721	0
-0.0472996	-0.0370863	0
-0.0473082	-0.0387005	0
-0.0473168	-0.0403147	0
-0.0473254	-0.0419289	0
-0.047334	-0.0435431	0
-0.0473426	-0.0451574	0
-0.0473512	-0.0467716	0
-0.0473598	-0.0483858	0
-0.0456916	-0.003192	0
-0.0456983	-0.00479601	0
-0.0457076	-0.00640464	0
-0.0457186	-0.00801624	0
-0.0457306	-0.0096295	0
-0.0457431	-0.0112436	0
-0.0457558	-0.0128582	0
-0.0457686	-0.0144729	0
-0.0457815	-0.0160877	0
-0.0457944	-0.0177026	0
-0.0458073	-0.0193174	0
-0.0458202	-0.0209323	0
-0.0458331	-0.0225472	0
-0.045846	-0.024162	0
-0.045859	-0.0257769	0
-0.0458719	-0.0273918	0
-0.0458848	-0.0290067	0
-0.0458977	-0.0306215	0
-0.0459106	-0.0322364	0
-0.0459235	-0.0338513	0
-0.0459364	-0.0354661	0
-0.0459493	-0.037081	0
-0.0459623	-0.0386959	0
-0.0459752	-0.0403108	0
-0.0459881	-0.0419256	0
-0.046001	-0.0435405	0
-0.0460139	-0.0451554	0
-0.0460268	-0.0467703	0
-0.0460397	-0.0483851	0
-0.0442556	-0.00318096	0
-0.0442645	-0.00478209	0
-0.0442769	-0.00638926	0
-0.0442916	-0.00800033	0
-0.0443075	-0.00961364	0
-0.0443241	-0.0112281	0
-0.0443411	-0.0128432	0
-0.0443582	-0.0144585	0
-0.0443753	-0.0160739	0
-0.0443925	-0.0176894	0
-0.0444098	-0.0193049	0
-0.044427	-0.0209205	0
-0.0444442	-0.022536	0
-0.0444614	-0.0241515	0
-0.0444786	-0.0257671	0
-0.0444958	-0.0273826	0
-0.044513	-0.0289981	0
-0.0445303	-0.0306136	0
-0.0445475	-0.0322292	0
-0.0445647	-0.0338447	0
-0.0445819	-0.0354602	0
-0.0445991	-0.0370758	0
-0.0446163	-0.0386913	0
-0.0446336	-0.0403068	0
-0.0446508	-0.0419224	0
-0.044668	-0.0435379	0
-0.0446852	-0.0451534	0
-0.0447024	-0.0467689	0
-0.0447196	-0.0483845	0
-0.0428196	-0.00316994	0
-0.0428308	-0.0047682	0
-0.0428463	-0.00637391	0
-0.0428646	-0.00798446	0
-0.0428845	-0.0095978	0
-0.0429052	-0.0112126	0
-0.0429264	-0.0128282	0
-0.0429477	-0.0144441	0
-0.0429692	-0.0160602	0
-0.0429907	-0.0176763	0
-0.0430122	-0.0192925	0
-0.0430337	-0.0209087	0
-0.0430552	-0.0225248	0
-0.0430767	-0.024141	0
-0.0430983	-0.0257572	0
-0.0431198	-0.0273734	0
-0.0431413	-0.0289896	0
-0.0431628	-0.0306058	0
-0.0431843	-0.032222	0
-0.0432059	-0.0338381	0
-0.0432274	-0.0354543	0
-0.0432489	-0.0370705	0
-0.0432704	-0.0386867	0
-0.0432919	-0.0403029	0
-0.0433135	-0.0419191	0
-0.043335	-0.0435353	0
-0.0433565	-0.0451514	0
-0.043378	-0.0467676	0
-0.0433995	-0.0483838	0
-0.0413836	-0.00315892	0
-0.0413971	-0.00475432	0
-0.0414157	-0.00635857	0
-0.0414376	-0.0079686	0
-0.0414614	-0.00958198	0
-0.0414863	-0.0111972	0
-0.0415117	-0.0128132	0
-0.0415373	-0.0144297	0
-0.041563	-0.0160464	0
-0.0415888	-0.0176632	0
-0.0416146	-0.01928	0
-0.0416404	-0.0208968	0
-0.0416663	-0.0225137	0
-0.0416921	-0.0241305	0
-0.0417179	-0.0257474	0
-0.0417437	-0.0273642	0
-0.0417696	-0.028981	0
-0.0417954	-0.0305979	0
-0.0418212	-0.0322147	0
-0.041847	-0.0338316	0
-0.0418728	-0.0354484	0
-0.0418987	-0.0370653	0
-0.0419245	-0.0386821	0
-0.0419503	-0.0402989	0
-0.0419761	-0.0419158	0
-0.042002	-0.0435326	0
-0.0420278	-0.0451495	0
-0.0420536	-0.0467663	0
-0.0420794	-0.0483832	0
-0.0399476	-0.0031479	0
-0.0399634	-0.00474044	0
-0.0399851	-0.00634324	0
-0.0400106	-0.00795274	0
-0.0400384	-0.00956616	0
-0.0400674	-0.0111817	0
-0.040097	-0.0127982	0
-0.0401268	-0.0144153	0
-0.0401569	-0.0160327	0
-0.040187	-0.0176501	0
-0.0402171	-0.0192675	0
-0.0402472	-0.020885	0
-0.0402773	-0.0225025	0
-0.0403074	-0.02412	0
-0.0403376	-0.0257375	0
-0.0403677	-0.027355	0
-0.0403978	-0.0289725	0
-0.0404279	-0.03059	0
-0.0404581	-0.0322075	0
-0.0404882	-0.033825	0
-0.0405183	-0.0354425	0
-0.0405485	-0.03706	0
-0.0405786	-0.0386775	0
-0.0406087	-0.040295	0
-0.0406388	-0.0419125	0
-0.040669	-0.04353	0
-0.0406991	-0.0451475	0
-0.0407292	-0.046765	0
-0.0407593	-0.0483825	0
-0.0385116	-0.00313688	0
-0.0385297	-0.00472657	0
-0.0385545	-0.00632791	0
-0.0385836	-0.00793689	0
-0.0386153	-0.00955034	0
-0.0386484	-0.0111662	0
-0.0386823	-0.0127833	0
-0.0387164	-0.0144009	0
-0.0387507	-0.0160189	0
-0.0387851	-0.017637	0
-0.0388195	-0.0192551	0
-0.0388539	-0.0208732	0
-0.0388884	-0.0224914	0
-0.0389228	-0.0241095	0
-0.0389572	-0.0257277	0
-0.0389916	-0.0273458	0
-0.0390261	-0.028964	0
-0.0390605	-0.0305821	0
-0.0390949	-0.0322003	0
-0.0391294	-0.0338184	0
-0.0391638	-0.0354366	0
-0.0391982	-0.0370548	0
-0.0392327	-0.0386729	0
-0.0392671	-0.0402911	0
-0.0393015	-0.0419092	0
-0.039336	-0.0435274	0
-0.0393704	-0.0451455	0
-0.0394048	-0.0467637	0
-0.0394393	-0.0483818	0
-0.0370757	-0.00312585	0
-0.037096	-0.00471269	0
-0.0371238	-0.00631258	0
-0.0371566	-0.00792104	0
-0.0371923	-0.00953452	0
-0.0372295	-0.0111507	0
-0.0372675	-0.0127683	0
-0.037306	-0.0143866	0
-0.0373446	-0.0160051	0
-0.0373832	-0.0176238	0
-0.0374219	-0.0192426	0
-0.0374607	-0.0208614	0
-0.0374994	-0.0224802	0
-0.0375381	-0.024099	0
-0.0375769	-0.0257178	0
-0.0376156	-0.0273366	0
-0.0376543	-0.0289554	0
-0.0376931	-0.0305743	0
-0.0377318	-0.0321931	0
-0.0377705	-0.0338119	0
-0.0378093	-0.0354307	0
-0.037848	-0.0370495	0
-0.0378867	-0.0386683	0
-0.0379255	-0.0402871	0
-0.0379642	-0.0419059	0
-0.038003	-0.0435247	0
-0.0380417	-0.0451436	0
-0.0380804	-0.0467624	0
-0.0381192	-0.0483812	0
-0.0356397	-0.00311483	0
-0.0356623	-0.00469882	0
-0.0356932	-0.00629725	0
-0.0357296	-0.00790518	0
-0.0357692	-0.0095187	0
-0.0358106	-0.0111352	0
-0.0358528	-0.0127533	0
-0.0358955	-0.0143722	0
-0.0359384	-0.0159914	0
-0.0359814	-0.0176107	0
-0.0360244	-0.0192301	0
-0.0360674	-0.0208496	0
-0.0361104	-0.022469	0
-0.0361535	-0.0240885	0
-0.0361965	-0.025708	0
-0.0362396	-0.0273274	0
-0.0362826	-0.0289469	0
-0.0363256	-0.0305664	0
-0.0363687	-0.0321858	0
-0.0364117	-0.0338053	0
-0.0364548	-0.0354248	0
-0.0364978	-0.0370442	0
-0.0365408	-0.0386637	0
-0.0365839	-0.0402832	0
-0.0366269	-0.0419027	0
-0.0366699	-0.0435221	0
-0.036713	-0.0451416	0
-0.036756	-0.0467611	0
-0.0367991	-0.0483805	0
-0.0342037	-0.00310381	0
-0.0342286	-0.00468495	0
-0.0342626	-0.00628192	0
-0.0343026	-0.00788933	0
-0.0343462	-0.00950288	0
-0.0343917	-0.0111198	0
-0.0344381	-0.0127384	0
-0.0344851	-0.0143578	0
-0.0345322	-0.0159776	0
-0.0345795	-0.0175976	0
-0.0346268	-0.0192177	0
-0.0346741	-0.0208378	0
-0.0347215	-0.0224579	0
-0.0347688	-0.024078	0
-0.0348162	-0.0256981	0
-0.0348635	-0.0273183	0
-0.0349109	-0.0289384	0
-0.0349582	-0.0305585	0
-0.0350055	-0.0321786	0
-0.0350529	-0.0337987	0
-0.0351002	-0.0354189	0
-0.0351476	-0.037039	0
-0.0351949	-0.0386591	0
-0.0352423	-0.0402793	0
-0.0352896	-0.0418994	0
-0.0353369	-0.0435195	0
-0.0353843	-0.0451396	0
-0.0354316	-0.0467598	0
-0.035479	-0.0483799	0
-0.0327677	-0.00309279	0
-0.0327949	-0.00467107	0
-0.032832	-0.0062666	0
-0.0328756	-0.00787348	0
-0.0329231	-0.00948707	0
-0.0329728	-0.0111043	0
-0.0330234	-0.0127234	0
-0.0330746	-0.0143434	0
-0.0331261	-0.0159638	0
-0.0331776	-0.0175845	0
-0.0332293	-0.0192052	0
-0.0332809	-0.0208259	0
-0.0333325	-0.0224467	0
-0.0333842	-0.0240675	0
-0.0334358	-0.0256883	0
-0.0334875	-0.0273091	0
-0.0335391	-0.0289298	0
-0.0335908	-0.0305506	0
-0.0336424	-0.0321714	0
-0.0336941	-0.0337922	0
-0.0337457	-0.035413	0
-0.0337974	-0.0370337	0
-0.033849	-0.0386545	0
-0.0339006	-0.0402753	0
-0.0339523	-0.0418961	0
-0.0340039	-0.0435169	0
-0.0340556	-0.0451377	0
-0.0341072	-0.0467584	0
-0.0341589	-0.0483792	0
-0.0313317	-0.00308177	0
-0.0313612	-0.0046572	0
-0.0314014	-0.00625127	0
-0.0314487	-0.00785763	0
-0.0315001	-0.00947125	0
-0.0315538	-0.0110888	0
-0.0316087	-0.0127084	0
-0.0316642	-0.014329	0
-0.0317199	-0.0159501	0
-0.0317758	-0.0175714	0
-0.0318317	-0.0191927	0
-0.0318876	-0.0208141	0
-0.0319436	-0.0224356	0
-0.0319995	-0.024057	0
-0.0320555	-0.0256784	0
-0.0321114	-0.0272999	0
-0.0321674	-0.0289213	0
-0.0322233	-0.0305427	0
-0.0322793	-0.0321642	0
-0.0323352	-0.0337856	0
-0.0323912	-0.0354071	0
-0.0324471	-0.0370285	0
-0.0325031	-0.0386499	0
-0.032559	-0.0402714	0
-0.032615	-0.0418928	0
-0.0326709	-0.0435143	0
-0.0327269	-0.0451357	0
-0.0327828	-0.0467571	0
-0.0328388	-0.0483786	0
-0.0298957	-0.00307075	0
-0.0299275	-0.00464333	0
-0.0299708	-0.00623594	0
-0.0300217	-0.00784178	0
-0.0300771	-0.00945543	0
-0.0301349	-0.0110733	0
-0.030194	-0.0126935	0
-0.0302538	-0.0143146	0
-0.0303138	-0.0159363	0
-0.0303739	-0.0175582	0
-0.0304341	-0.0191803	0
-0.0304944	-0.0208023	0
-0.0305546	-0.0224244	0
-0.0306149	-0.0240465	0
-0.0306751	-0.0256686	0
-0.0307354	-0.0272907	0
-0.0307956	-0.0289128	0
-0.0308559	-0.0305349	0
-0.0309161	-0.032157	0
-0.0309764	-0.0337791	0
-0.0310367	-0.0354011	0
-0.0310969	-0.0370232	0
-0.0311572	-0.0386453	0
-0.0312174	-0.0402674	0
-0.0312777	-0.0418895	0
-0.0313379	-0.0435116	0
-0.0313982	-0.0451337	0
-0.0314584	-0.0467558	0
-0.0315187	-0.0483779	0
-0.0284597	-0.00305973	0
-0.0284938	-0.00462945	0
-0.0285401	-0.00622061	0
-0.0285947	-0.00782593	0
-0.028654	-0.00943961	0
-0.028716	-0.0110579	0
-0.0287793	-0.0126785	0
-0.0288433	-0.0143002	0
-0.0289076	-0.0159226	0
-0.0289721	-0.0175451	0
-0.0290366	-0.0191678	0
-0.0291011	-0.0207905	0
-0.0291657	-0.0224132	0
-0.0292302	-0.024036	0
-0.0292948	-0.0256587	0
-0.0293593	-0.0272815	0
-0.0294239	-0.0289042	0
-0.0294885	-0.030527	0
-0.029553	-0.0321497	0
-0.0296176	-0.0337725	0
-0.0296821	-0.0353952	0
-0.0297467	-0.037018	0
-0.0298112	-0.0386407	0
-0.0298758	-0.0402635	0
-0.0299404	-0.0418862	0
-0.0300049	-0.043509	0
-0.0300695	-0.0451317	0
-0.030134	-0.0467545	0
-0.0301986	-0.0483772	0
-0.0270237	-0.00304871	0
-0.0270601	-0.00461558	0
-0.0271095	-0.00620528	0
-0.0271677	-0.00781007	0
-0.027231	-0.00942379	0
-0.0272971	-0.0110424	0
-0.0273646	-0.0126635	0
-0.0274329	-0.0142859	0
-0.0275015	-0.0159088	0
-0.0275702	-0.017532	0
-0.027639	-0.0191553	0
-0.0277079	-0.0207787	0
-0.0277767	-0.0224021	0
-0.0278456	-0.0240255	0
-0.0279144	-0.0256489	0
-0.0279833	-0.0272723	0
-0.0280522	-0.0288957	0
-0.028121	-0.0305191	0
-0.0281899	-0.0321425	0
-0.0282587	-0.0337659	0
-0.0283276	-0.0353893	0
-0.0283965	-0.0370127	0
-0.0284653	-0.0386361	0
-0.0285342	-0.0402596	0
-0.0286031	-0.041883	0
-0.0286719	-0.0435064	0
-0.0287408	-0.0451298	0
-0.0288096	-0.0467532	0
-0.0288785	-0.0483766	0
-0.0255877	-0.00303769	0
-0.0256264	-0.00460171	0
-0.0256789	-0.00618996	0
-0.0257407	-0.00779422	0
-0.0258079	-0.00940798	0
-0.0258781	-0.0110269	0
-0.0259499	-0.0126485	0
-0.0260224	-0.0142715	0
-0.0260953	-0.015895	0
-0.0261683	-0.0175189	0
-0.0262415	-0.0191428	0
-0.0263146	-0.0207669	0
-0.0263878	-0.0223909	0
-0.0264609	-0.024015	0
-0.0265341	-0.025639	0
-0.0266072	-0.0272631	0
-0.0266804	-0.0288872	0
-0.0267536	-0.0305112	0
-0.0268267	-0.0321353	0
-0.0268999	-0.0337594	0
-0.0269731	-0.0353834	0
-0.0270462	-0.0370075	0
-0.0271194	-0.0386316	0
-0.0271926	-0.0402556	0
-0.0272657	-0.0418797	0
-0.0273389	-0.0435037	0
-0.0274121	-0.0451278	0
-0.0274852	-0.0467519	0
-0.0275584	-0.0483759	0
-0.0241518	-0.00302667	0
-0.0241927	-0.00458783	0
-0.0242483	-0.00617463	0
-0.0243137	-0.00777837	0
-0.0243849	-0.00939216	0
-0.0244592	-0.0110114	0
-0.0245352	-0.0126336	0
-0.024612	-0.0142571	0
-0.0246891	-0.0158813	0
-0.0247665	-0.0175058	0
-0.0248439	-0.0191304	0
-0.0249213	-0.0207551	0
-0.0249988	-0.0223798	0
-0.0250763	-0.0240045	0
-0.0251537	-0.0256292	0
-0.0252312	-0.0272539	0
-0.0253087	-0.0288786	0
-0.0253861	-0.0305033	0
-0.0254636	-0.0321281	0
-0.0255411	-0.0337528	0
-0.0256186	-0.0353775	0
-0.025696	-0.0370022	0
-0.0257735	-0.038627	0
-0.025851	-0.0402517	0
-0.0259284	-0.0418764	0
-0.0260059	-0.0435011	0
-0.0260834	-0.0451258	0
-0.0261608	-0.0467506	0
-0.0262383	-0.0483753	0
-0.0227158	-0.00301565	0
-0.0227589	-0.00457396	0
-0.0228177	-0.0061593	0
-0.0228867	-0.00776252	0
-0.0229618	-0.00937634	0
-0.0230403	-0.010996	0
-0.0231205	-0.0126186	0
-0.0232015	-0.0142427	0
-0.023283	-0.0158675	0
-0.0233646	-0.0174926	0
-0.0234463	-0.0191179	0
-0.0235281	-0.0207432	0
-0.0236098	-0.0223686	0
-0.0236916	-0.023994	0
-0.0237734	-0.0256193	0
-0.0238552	-0.0272447	0
-0.0239369	-0.0288701	0
-0.0240187	-0.0304955	0
-0.0241005	-0.0321208	0
-0.0241823	-0.0337462	0
-0.024264	-0.0353716	0
-0.0243458	-0.036997	0
-0.0244276	-0.0386224	0
-0.0245094	-0.0402477	0
-0.0245911	-0.0418731	0
-0.0246729	-0.0434985	0
-0.0247547	-0.0451239	0
-0.0248365	-0.0467492	0
-0.0249182	-0.0483746	0
-0.0212798	-0.00300463	0
-0.0213252	-0.00456009	0
-0.0213871	-0.00614397	0
-0.0214597	-0.00774667	0
-0.0215388	-0.00936053	0
-0.0216214	-0.0109805	0
-0.0217058	-0.0126036	0
-0.0217911	-0.0142283	0
-0.0218768	-0.0158538	0
-0.0219628	-0.0174795	0
-0.0220488	-0.0191054	0
-0.0221348	-0.0207314	0
-0.0222209	-0.0223574	0
-0.022307	-0.0239835	0
-0.022393	-0.0256095	0
-0.0224791	-0.0272355	0
-0.0225652	-0.0288616	0
-0.0226513	-0.0304876	0
-0.0227373	-0.0321136	0
-0.0228234	-0.0337397	0
-0.0229095	-0.0353657	0
-0.0229956	-0.0369917	0
-0.0230817	-0.0386178	0
-0.0231677	-0.0402438	0
-0.0232538	-0.0418698	0
-0.0233399	-0.0434959	0
-0.023426	-0.0451219	0
-0.0235121	-0.0467479	0
-0.0235981	-0.048374	0
-0.0198438	-0.00299361	0
-0.0198915	-0.00454621	0
-0.0199565	-0.00612864	0
-0.0200327	-0.00773082	0
-0.0201157	-0.00934471	0
-0.0202025	-0.010965	0
-0.0202911	-0.0125887	0
-0.0203807	-0.0142139	0
-0.0204707	-0.01584	0
-0.0205609	-0.0174664	0
-0.0206512	-0.019093	0
-0.0207416	-0.0207196	0
-0.0208319	-0.0223463	0
-0.0209223	-0.023973	0
-0.0210127	-0.0255996	0
-0.0211031	-0.0272263	0
-0.0211935	-0.028853	0
-0.0212838	-0.0304797	0
-0.0213742	-0.0321064	0
-0.0214646	-0.0337331	0
-0.021555	-0.0353598	0
-0.0216454	-0.0369865	0
-0.0217357	-0.0386132	0
-0.0218261	-0.0402399	0
-0.0219165	-0.0418665	0
-0.0220069	-0.0434932	0
-0.0220973	-0.0451199	0
-0.0221877	-0.0467466	0
-0.022278	-0.0483733	0
-0.0184078	-0.00298259	0
-0.0184578	-0.00453234	0
-0.0185258	-0.00611332	0
-0.0186057	-0.00771497	0
-0.0186927	-0.00932889	0
-0.0187835	-0.0109495	0
-0.0188764	-0.0125737	0
-0.0189702	-0.0141996	0
-0.0190645	-0.0158262	0
-0.019159	-0.0174533	0
-0.0192536	-0.0190805	0
-0.0193483	-0.0207078	0
-0.019443	-0.0223351	0
-0.0195377	-0.0239625	0
-0.0196323	-0.0255898	0
-0.019727	-0.0272171	0
-0.0198217	-0.0288445	0
-0.0199164	-0.0304718	0
-0.0200111	-0.0320992	0
-0.0201058	-0.0337265	0
-0.0202005	-0.0353539	0
-0.0202951	-0.0369812	0
-0.0203898	-0.0386086	0
-0.0204845	-0.0402359	0
-0.0205792	-0.0418633	0
-0.0206739	-0.0434906	0
-0.0207686	-0.045118	0
-0.0208633	-0.0467453	0
-0.0209579	-0.0483726	0
-0.0169718	-0.00297159	0
-0.0170241	-0.00451848	0
-0.0170952	-0.00609799	0
-0.0171787	-0.00769912	0
-0.0172697	-0.00931307	0
-0.0173646	-0.0109341	0
-0.0174617	-0.0125587	0
-0.0175598	-0.0141852	0
-0.0176584	-0.0158125	0
-0.0177572	-0.0174402	0
-0.0178561	-0.019068	0
-0.017955	-0.020696	0
-0.018054	-0.022324	0
-0.018153	-0.023952	0
-0.018252	-0.0255799	0
-0.018351	-0.027208	0
-0.01845	-0.028836	0
-0.018549	-0.030464	0
-0.018648	-0.032092	0
-0.0187469	-0.03372	0
-0.0188459	-0.035348	0
-0.0189449	-0.036976	0
-0.0190439	-0.038604	0
-0.0191429	-0.040232	0
-0.0192419	-0.04186	0
-0.0193409	-0.043488	0
-0.0194399	-0.045116	0
-0.0195389	-0.046744	0
-0.0196379	-0.048372	0
-0.0155358	-0.00296063	0
-0.0155904	-0.00450463	0
-0.0156646	-0.00608268	0
-0.0157518	-0.00768327	0
-0.0158466	-0.00929726	0
-0.0159457	-0.0109186	0
-0.016047	-0.0125438	0
-0.0161493	-0.0141708	0
-0.0162522	-0.0157987	0
-0.0163553	-0.017427	0
-0.0164585	-0.0190556	0
-0.0165618	-0.0206842	0
-0.0166651	-0.0223128	0
-0.0167684	-0.0239414	0
-0.0168716	-0.0255701	0
-0.0169749	-0.0271988	0
-0.0170782	-0.0288274	0
-0.0171815	-0.0304561	0
-0.0172848	-0.0320847	0
-0.0173881	-0.0337134	0
-0.0174914	-0.0353421	0
-0.0175947	-0.0369707	0
-0.017698	-0.0385994	0
-0.0178013	-0.040228	0
-0.0179046	-0.0418567	0
-0.0180079	-0.0434854	0
-0.0181112	-0.045114	0
-0.0182145	-0.0467427	0
-0.0183178	-0.0483713	0
-0.0140998	-0.00294983	0
-0.0141567	-0.00449087	0
-0.014234	-0.00606741	0
-0.0143248	-0.00766744	0
-0.0144236	-0.00928145	0
-0.0145268	-0.0109031	0
-0.0146323	-0.0125288	0
-0.0147389	-0.0141564	0
-0.014846	-0.0157849	0
-0.0149534	-0.0174139	0
-0.015061	-0.0190431	0
-0.0151685	-0.0206723	0
-0.0152761	-0.0223016	0
-0.0153837	-0.0239309	0
-0.0154913	-0.0255603	0
-0.0155989	-0.0271896	0
-0.0157065	-0.0288189	0
-0.0158141	-0.0304482	0
-0.0159217	-0.0320775	0
-0.0160293	-0.0337068	0
-0.0161369	-0.0353362	0
-0.0162445	-0.0369655	0
-0.0163521	-0.0385948	0
-0.0164597	-0.0402241	0
-0.0165673	-0.0418534	0
-0.0166749	-0.0434827	0
-0.0167825	-0.0451121	0
-0.0168901	-0.0467414	0
-0.0169977	-0.0483707	0
-0.0126639	-0.00293991	0
-0.0127234	-0.00447811	0
-0.0128041	-0.00605322	0
-0.0128987	-0.00765273	0
-0.0130015	-0.00926675	0
-0.0131089	-0.0108887	0
-0.0132186	-0.0125149	0
-0.0133295	-0.014143	0
-0.0134409	-0.0157721	0
-0.0135525	-0.0174017	0
-0.0136643	-0.0190315	0
-0.0137761	-0.0206614	0
-0.013888	-0.0222913	0
-0.0139998	-0.0239212	0
-0.0141117	-0.0255511	0
-0.0142235	-0.027181	0
-0.0143354	-0.028811	0
-0.0144473	-0.0304409	0
-0.0145591	-0.0320708	0
-0.014671	-0.0337008	0
-0.0147828	-0.0353307	0
-0.0148947	-0.0369606	0
-0.0150065	-0.0385906	0
-0.0151184	-0.0402205	0
-0.0152303	-0.0418504	0
-0.0153421	-0.0434804	0
-0.015454	-0.0451103	0
-0.0155658	-0.0467402	0
-0.0156777	-0.0483702	0
-0.0112304	-0.00293538	0
-0.0112949	-0.00447264	0
-0.0113809	-0.00604733	0
-0.0114804	-0.00764664	0
-0.0115878	-0.00926058	0
-0.0116994	-0.0108826	0
-0.0118131	-0.0125089	0
-0.011928	-0.0141373	0
-0.0120433	-0.0157666	0
-0.0121589	-0.0173965	0
-0.0122746	-0.0190265	0
-0.0123903	-0.0206567	0
-0.0125061	-0.0222869	0
-0.0126219	-0.0239171	0
-0.0127376	-0.0255473	0
-0.0128534	-0.0271775	0
-0.0129692	-0.0288077	0
-0.013085	-0.030438	0
-0.0132007	-0.0320682	0
-0.0133165	-0.0336984	0
-0.0134323	-0.0353286	0
-0.0135481	-0.0369588	0
-0.0136639	-0.0385891	0
-0.0137796	-0.0402193	0
-0.0138954	-0.0418495	0
-0.0140112	-0.0434797	0
-0.014127	-0.0451099	0
-0.0142427	-0.0467401	0
-0.0143584	-0.0483703	0
-0.00980778	-0.00295143	0
-0.00988614	-0.00449465	0
-0.00998325	-0.00607185	0
-0.0100907	-0.00767146	0
-0.0102035	-0.00928471	0
-0.0103192	-0.0109057	0
-0.0104363	-0.012531	0
-0.0105541	-0.0141583	0
-0.0106723	-0.0157868	0
-0.0107906	-0.0174157	0
-0.010909	-0.0190448	0
-0.0110275	-0.0206741	0
-0.0111459	-0.0223034	0
-0.0112644	-0.0239327	0
-0.0113829	-0.025562	0
-0.0115013	-0.0271913	0
-0.0116198	-0.0288207	0
-0.0117383	-0.03045	0
-0.0118567	-0.0320793	0
-0.0119752	-0.0337087	0
-0.0120937	-0.035338	0
-0.0122121	-0.0369673	0
-0.0123306	-0.0385966	0
-0.0124491	-0.040226	0
-0.0125676	-0.0418553	0
-0.012686	-0.0434846	0
-0.0128045	-0.045114	0
-0.0129229	-0.0467432	0
-0.0130408	-0.048372	0
-0.00841158	-0.00301816	0
-0.00852455	-0.00458098	0
-0.00864412	-0.0061647	0
-0.00876415	-0.00776413	0
-0.00888354	-0.00937455	0
-0.00900243	-0.0109919	0
-0.00912106	-0.0126134	0
-0.00923958	-0.0142371	0
-0.00935806	-0.0158619	0
-0.00947653	-0.0174873	0
-0.009595	-0.0191129	0
-0.00971348	-0.0207387	0
-0.00983196	-0.0223645	0
-0.00995044	-0.0239903	0
-0.0100689	-0.0256161	0
-0.0101874	-0.027242	0
-0.0103059	-0.0288678	0
-0.0104244	-0.0304937	0
-0.0105428	-0.0321195	0
-0.0106613	-0.0337454	0
-0.0107798	-0.0353712	0
-0.0108983	-0.0369971	0
-0.0110168	-0.0386229	0
-0.0111352	-0.0402488	0
-0.0112537	-0.0418746	0
-0.0113722	-0.0435005	0
-0.0114906	-0.0451263	0
-0.0116087	-0.0467518	0
-0.0117261	-0.0483765	0
-0.00705891	-0.00317719	0
-0.00724207	-0.00477469	0
-0.00739797	-0.00636485	0
-0.00753461	-0.00796004	0
-0.00766024	-0.00956291	0
-0.00778009	-0.0111721	0
-0.00789707	-0.0127854	0
-0.00801268	-0.0144013	0
-0.00812765	-0.0160184	0
-0.00824233	-0.0176363	0
-0.00835689	-0.0192545	0
-0.0084714	-0.0208728	0
-0.00858588	-0.0224913	0
-0.00870036	-0.0241097	0
-0.00881483	-0.0257282	0
-0.0089293	-0.0273467	0
-0.00904377	-0.0289651	0
-0.00915824	-0.0305836	0
-0.00927271	-0.0322021	0
-0.00938718	-0.0338206	0
-0.00950165	-0.0354391	0
-0.00961612	-0.0370575	0
-0.00973059	-0.038676	0
-0.00984506	-0.0402945	0
-0.00995953	-0.041913	0
-0.010074	-0.0435314	0
-0.0101883	-0.0451498	0
-0.0103021	-0.0467676	0
-0.010415	-0.0483846	0
0.04846	-0.00114182	0
0.0484526	-0.00228332	0
0.0484441	-0.00342428	0
0.0484344	-0.00456456	0
0.0484234	-0.00570402	0
0.0484111	-0.00684254	0
0.0483975	-0.00798002	0
0.0483828	-0.00911636	0
0.0483671	-0.0102515	0
0.0483507	-0.0113859	0
0.0483347	-0.0125218	0
0.0483211	-0.0136632	0
0.0483114	-0.0148132	0
0.0469199	-0.0011208	0
0.046905	-0.00224094	0
0.046888	-0.00336004	0
0.0468685	-0.00447776	0
0.0468464	-0.00559385	0
0.0468218	-0.00670808	0
0.0467947	-0.00782023	0
0.0467653	-0.00893007	0
0.0467339	-0.0100376	0
0.0467013	-0.0111439	0
0.0466698	-0.0122539	0
0.0466431	-0.0133748	0
0.0466238	-0.0145123	0
0.0453797	-0.00109974	0
0.0453572	-0.00219851	0
0.0453316	-0.00329571	0
0.0453024	-0.00439086	0
0.0452692	-0.00548356	0
0.0452323	-0.00657347	0
0.0451917	-0.00766027	0
0.0451477	-0.00874361	0
0.0451006	-0.00982349	0
0.0450519	-0.0109021	0
0.0450051	-0.0119864	0
0.0449655	-0.0130874	0
0.0449368	-0.0142126	0
0.0438395	-0.00107867	0
0.0438094	-0.00215604	0
0.0437752	-0.00323133	0
0.0437362	-0.00430389	0
0.043692	-0.0053732	0
0.0436427	-0.00643879	0
0.0435886	-0.00750022	0
0.0435299	-0.00855705	0
0.0434672	-0.00960934	0
0.0434024	-0.0106602	0
0.0433405	-0.0117192	0
0.0432881	-0.0128004	0
0.0432501	-0.0139136	0
0.0422992	-0.0010576	0
0.0422616	-0.00211356	0
0.0422188	-0.00316693	0
0.0421699	-0.0042169	0
0.0421147	-0.0052628	0
0.0420531	-0.00630406	0
0.0419855	-0.00734012	0
0.0419121	-0.00837043	0
0.0418338	-0.00939515	0
0.041753	-0.0104183	0
0.0416759	-0.0114521	0
0.0416108	-0.0125137	0
0.0415634	-0.0136148	0
0.040759	-0.00103652	0
0.0407137	-0.00207107	0
0.0406623	-0.00310252	0
0.0406036	-0.00412989	0
0.0405373	-0.00515239	0
0.0404634	-0.00616932	0
0.0403823	-0.00718001	0
0.0402943	-0.0081838	0
0.0402003	-0.00918093	0
0.0401035	-0.0101765	0
0.0400113	-0.0111851	0
0.0399335	-0.0122271	0
0.0398769	-0.0133162	0
0.0392187	-0.00101543	0
0.0391659	-0.00202858	0
0.0391058	-0.00303811	0
0.0390373	-0.00404288	0
0.0389599	-0.00504197	0
0.0388738	-0.00603456	0
0.0387791	-0.00701988	0
0.0386764	-0.00799715	0
0.0385669	-0.00896671	0
0.0384541	-0.00993464	0
0.0383468	-0.0109181	0
0.0382563	-0.0119405	0
0.0381903	-0.0130176	0
0.0376785	-0.000994353	0
0.037618	-0.00198609	0
0.0375493	-0.00297369	0
0.037471	-0.00395586	0
0.0373826	-0.00493154	0
0.0372841	-0.0058998	0
0.0371759	-0.00685975	0
0.0370586	-0.00781049	0
0.0369334	-0.00875248	0
0.0368046	-0.00969279	0
0.0366822	-0.010651	0
0.036579	-0.0116539	0
0.0365038	-0.0127191	0
0.0361382	-0.000973271	0
0.0360701	-0.0019436	0
0.0359928	-0.00290928	0
0.0359047	-0.00386885	0
0.0358052	-0.00482112	0
0.0356944	-0.00576504	0
0.0355727	-0.00669961	0
0.0354408	-0.00762384	0
0.0352999	-0.00853825	0
0.0351552	-0.00945093	0
0.0350176	-0.010384	0
0.0349018	-0.0113673	0
0.0348173	-0.0124205	0
0.034598	-0.000952189	0
0.0345223	-0.00190111	0
0.0344363	-0.00284486	0
0.0343384	-0.00378183	0
0.0342278	-0.00471069	0
0.0341047	-0.00563028	0
0.0339695	-0.00653948	0
0.0338229	-0.00743718	0
0.0336665	-0.00832401	0
0.0335057	-0.00920908	0
0.0333531	-0.010117	0
0.0332246	-0.0110808	0
0.0331307	-0.012122	0
0.0330577	-0.000931107	0
0.0329744	-0.00185862	0
0.0328798	-0.00278044	0
0.0327721	-0.00369481	0
0.0326505	-0.00460027	0
0.032515	-0.00549552	0
0.0323663	-0.00637934	0
0.0322051	-0.00725052	0
0.032033	-0.00810978	0
0.0318563	-0.00896722	0
0.0316885	-0.00984997	0
0.0315473	-0.0107942	0
0.0314442	-0.0118235	0
0.0315175	-0.000910025	0
0.0314265	-0.00181613	0
0.0313233	-0.00271602	0
0.0312058	-0.00360779	0
0.0310731	-0.00448984	0
0.0309254	-0.00536076	0
0.0307631	-0.00621921	0
0.0305872	-0.00706387	0
0.0303995	-0.00789555	0
0.0302068	-0.00872536	0
0.030024	-0.00958295	0
0.0298701	-0.0105076	0
0.0297577	-0.011525	0
0.0299772	-0.000888943	0
0.0298787	-0.00177364	0
0.0297668	-0.00265161	0
0.0296395	-0.00352077	0
0.0294957	-0.00437941	0
0.0293357	-0.005226	0
0.0291599	-0.00605907	0
0.0289693	-0.00687721	0
0.0287661	-0.00768132	0
0.0285573	-0.0084835	0
0.0283594	-0.00931593	0
0.0281929	-0.0102211	0
0.0280712	-0.0112264	0
0.028437	-0.000867861	0
0.0283308	-0.00173115	0
0.0282103	-0.00258719	0
0.0280732	-0.00343376	0
0.0279184	-0.00426899	0
0.027746	-0.00509124	0
0.0275567	-0.00589893	0
0.0273515	-0.00669055	0
0.0271326	-0.00746708	0
0.0269079	-0.00824165	0
0.0266948	-0.00904891	0
0.0265156	-0.00993452	0
0.0263846	-0.0109279	0
0.0268967	-0.000846779	0
0.0267829	-0.00168866	0
0.0266538	-0.00252277	0
0.0265069	-0.00334674	0
0.026341	-0.00415856	0
0.0261563	-0.00495648	0
0.0259535	-0.0057388	0
0.0257336	-0.00650389	0
0.0254991	-0.00725285	0
0.0252584	-0.00799979	0
0.0250303	-0.00878189	0
0.0248384	-0.00964796	0
0.0246981	-0.0106294	0
0.0253565	-0.000825697	0
0.0252351	-0.00164616	0
0.0250974	-0.00245836	0
0.0249406	-0.00325972	0
0.0247636	-0.00404813	0
0.0245666	-0.00482171	0
0.0243503	-0.00557866	0
0.0241158	-0.00631724	0
0.0238657	-0.00703862	0
0.023609	-0.00775794	0
0.0233657	-0.00851487	0
0.0231612	-0.00936139	0
0.0230116	-0.0103309	0
0.0238162	-0.000804615	0
0.0236872	-0.00160367	0
0.0235409	-0.00239394	0
0.0233743	-0.0031727	0
0.0231863	-0.00393771	0
0.022977	-0.00468695	0
0.0227471	-0.00541853	0
0.0224979	-0.00613058	0
0.0222322	-0.00682438	0
0.0219595	-0.00751608	0
0.0217011	-0.00824785	0
0.0214839	-0.00907483	0
0.0213251	-0.0100324	0
0.022276	-0.000783533	0
0.0221393	-0.00156118	0
0.0219844	-0.00232952	0
0.0218079	-0.00308569	0
0.0216089	-0.00382728	0
0.0213873	-0.00455219	0
0.0211439	-0.00525839	0
0.0208801	-0.00594392	0
0.0205987	-0.00661015	0
0.02031	-0.00727422	0
0.0200366	-0.00798083	0
0.0198067	-0.00878827	0
0.0196386	-0.00973385	0
0.0207357	-0.000762451	0
0.0205915	-0.00151869	0
0.0204279	-0.0022651	0
0.0202416	-0.00299867	0
0.0200315	-0.00371685	0
0.0197976	-0.00441743	0
0.0195407	-0.00509826	0
0.0192622	-0.00575726	0
0.0189653	-0.00639592	0
0.0186606	-0.00703236	0
0.018372	-0.00771382	0
0.0181294	-0.00850171	0
0.017952	-0.00943533	0
0.0191955	-0.00074137	0
0.0190436	-0.0014762	0
0.0188714	-0.00220069	0
0.0186753	-0.00291165	0
0.0184541	-0.00360643	0
0.0182079	-0.00428267	0
0.0179375	-0.00493812	0
0.0176444	-0.0055706	0
0.0173318	-0.00618168	0
0.0170111	-0.00679051	0
0.0167075	-0.0074468	0
0.0164522	-0.00821515	0
0.0162655	-0.00913681	0
0.0176552	-0.000720288	0
0.0174957	-0.00143371	0
0.0173149	-0.00213627	0
0.017109	-0.00282463	0
0.0168768	-0.003496	0
0.0166182	-0.00414791	0
0.0163343	-0.00477798	0
0.0160265	-0.00538395	0
0.0156983	-0.00596745	0
0.0153617	-0.00654865	0
0.0150429	-0.00717978	0
0.014775	-0.00792859	0
0.014579	-0.00883828	0
0.016115	-0.000699206	0
0.0159479	-0.00139122	0
0.0157584	-0.00207185	0
0.0155427	-0.00273761	0
0.0152994	-0.00338557	0
0.0150285	-0.00401314	0
0.0147311	-0.00461785	0
0.0144087	-0.00519729	0
0.0140649	-0.00575322	0
0.0137122	-0.00630679	0
0.0133783	-0.00691276	0
0.0130977	-0.00764203	0
0.0128925	-0.00853977	0
0.0145747	-0.000678124	0
0.0144	-0.00134872	0
0.0142019	-0.00200744	0
0.0139764	-0.0026506	0
0.013722	-0.00327515	0
0.0134389	-0.00387838	0
0.0131279	-0.00445771	0
0.0127908	-0.00501063	0
0.0124314	-0.00553898	0
0.0120627	-0.00606494	0
0.0117138	-0.00664574	0
0.0114205	-0.00735546	0
0.011206	-0.00824125	0
0.0130345	-0.000657042	0
0.0128521	-0.00130623	0
0.0126454	-0.00194302	0
0.0124101	-0.00256358	0
0.0121447	-0.00316472	0
0.0118492	-0.00374362	0
0.0115247	-0.00429758	0
0.011173	-0.00482397	0
0.0107979	-0.00532475	0
0.0104133	-0.00582308	0
0.0100492	-0.00637872	0
0.00974326	-0.0070689	0
0.00951943	-0.00794272	0
0.0114944	-0.000635862	0
0.0113047	-0.00126343	0
0.0110897	-0.001878	0
0.010845	-0.00247563	0
0.010569	-0.00305303	0
0.0102617	-0.00360727	0
0.0099242	-0.00413554	0
0.00955826	-0.0046351	0
0.00916805	-0.00510798	0
0.00876788	-0.00557837	0
0.00838917	-0.00610853	0
0.00807103	-0.00677884	0
0.00783741	-0.00764038	0
0.009956	-0.000613393	0
0.0097615	-0.0012175	0
0.00954118	-0.00180778	0
0.00929016	-0.00238039	0
0.00900656	-0.002932	0
0.00869041	-0.00345959	0
0.00834284	-0.0039602	0
0.00796564	-0.00443094	0
0.0075632	-0.00487394	0
0.00715046	-0.00531438	0
0.00676016	-0.005817	0
0.00642891	-0.00646538	0
0.00618084	-0.0073167	0
0.00842573	-0.000585447	0
0.00823527	-0.00116017	0
0.00801842	-0.00172033	0
0.00776964	-0.00226228	0
0.00748682	-0.00278268	0
0.00716998	-0.0032783	0
0.00682031	-0.00374594	0
0.00643978	-0.00418255	0
0.00603308	-0.0045903	0
0.00561589	-0.00499531	0
0.00521625	-0.00546481	0
0.0048622	-0.0060865	0
0.00458212	-0.00693431	0
0.00691408	-0.000546733	0
0.00674438	-0.00108247	0
0.00654587	-0.00160377	0
0.00631291	-0.00210693	0
0.00604361	-0.0025883	0
0.00573826	-0.00304426	0
0.0053984	-0.00347125	0
0.00502636	-0.00386596	0
0.00462732	-0.00423052	0
0.00421378	-0.00459189	0
0.00380104	-0.00501216	0
0.00339919	-0.00558243	0
0.00303156	-0.00641949	0
0.005429	-0.000497881	0
0.00529956	-0.00098683	0
0.00513439	-0.0014627	0
0.0049297	-0.00192112	0
0.00468495	-0.00235775	0
0.00440133	-0.00276837	0
0.00408107	-0.00314896	0
0.00372713	-0.00349581	0
0.00334433	-0.00381086	0
0.00293913	-0.00411182	0
0.00251188	-0.00443968	0
0.00203412	-0.00487279	0
0.00137438	-0.0055884	0
0.0483056	-0.0159718	0
0.0483029	-0.0171371	0
0.0483021	-0.0183066	0
0.0483023	-0.0194784	0
0.0483031	-0.0206514	0
[truncated: 3,836 more rows]
