# Supplementary material for: The modeling and condition analysis of nondestructive testing based on ESPI for internal defects of materials
Source: PLoS One. 2025 Jul 1;20(7):e0327318. doi: 10.1371/journal.pone.0327318 (PMC12212563; doi:10.1371/journal.pone.0327318)
Supplement: S1 Dataset — (ZIP) [file pone.0327318.s001.zip › Minimal data set/Data for Table 2-Table 5_Vacuum Loading/010045/01004535000.xlsx]

## Sheet: 01004535000
0	-0.005	0
0	-0.05	0
0.005	0	0
0.05	0	0
0.05	-0.05	0
-0.05	0	0
-0.005	0	0
-0.05	-0.05	0
-0.05	0.05	0
0	0.05	0
0	0.005	0
0	0	6.14829e-07
0.05	0.05	0
0	-0.00640625	0
0	-0.0078125	0
0	-0.00921875	0
0	-0.010625	0
0	-0.0120312	0
0	-0.0134375	0
0	-0.0148437	0
0	-0.01625	0
0	-0.0176562	0
0	-0.0190625	0
0	-0.0204687	0
0	-0.021875	0
0	-0.0232813	0
0	-0.0246875	0
0	-0.0260937	0
0	-0.0275	0
0	-0.0289063	0
0	-0.0303125	0
0	-0.0317187	0
0	-0.033125	0
0	-0.0345313	0
0	-0.0359375	0
0	-0.0373438	0
0	-0.03875	0
0	-0.0401562	0
0	-0.0415625	0
0	-0.0429688	0
0	-0.044375	0
0	-0.0457813	0
0	-0.0471875	0
0	-0.0485937	0
0.00496856	-0.000559822	0
0.00487464	-0.0011126	0
0.00471942	-0.0016514	0
0.00450484	-0.00216942	0
0.00423362	-0.00266016	0
0.00390916	-0.00311745	0
0.00353553	-0.00353553	0
0.00311745	-0.00390916	0
0.00266016	-0.00423362	0
0.00216942	-0.00450484	0
0.0016514	-0.00471942	0
0.0011126	-0.00487464	0
0.000559822	-0.00496856	0
0.00131579	-0.05	0
0.00263158	-0.05	0
0.00394737	-0.05	0
0.00526316	-0.05	0
0.00657895	-0.05	0
0.00789474	-0.05	0
0.00921053	-0.05	0
0.0105263	-0.05	0
0.0118421	-0.05	0
0.0131579	-0.05	0
0.0144737	-0.05	0
0.0157895	-0.05	0
0.0171053	-0.05	0
0.0184211	-0.05	0
0.0197368	-0.05	0
0.0210526	-0.05	0
0.0223684	-0.05	0
0.0236842	-0.05	0
0.025	-0.05	0
0.0263158	-0.05	0
0.0276316	-0.05	0
0.0289474	-0.05	0
0.0302632	-0.05	0
0.0315789	-0.05	0
0.0328947	-0.05	0
0.0342105	-0.05	0
0.0355263	-0.05	0
0.0368421	-0.05	0
0.0381579	-0.05	0
0.0394737	-0.05	0
0.0407895	-0.05	0
0.0421053	-0.05	0
0.0434211	-0.05	0
0.0447368	-0.05	0
0.0460526	-0.05	0
0.0473684	-0.05	0
0.0486842	-0.05	0
0.00640625	0	0
0.0078125	0	0
0.00921875	0	0
0.010625	0	0
0.0120312	0	0
0.0134375	0	0
0.0148437	0	0
0.01625	0	0
0.0176562	0	0
0.0190625	0	0
0.0204687	0	0
0.021875	0	0
0.0232813	0	0
0.0246875	0	0
0.0260937	0	0
0.0275	0	0
0.0289063	0	0
0.0303125	0	0
0.0317187	0	0
0.033125	0	0
0.0345313	0	0
0.0359375	0	0
0.0373438	0	0
0.03875	0	0
0.0401562	0	0
0.0415625	0	0
0.0429688	0	0
0.044375	0	0
0.0457813	0	0
0.0471875	0	0
0.0485937	0	0
0.05	-0.00131579	0
0.05	-0.00263158	0
0.05	-0.00394737	0
0.05	-0.00526316	0
0.05	-0.00657895	0
0.05	-0.00789474	0
0.05	-0.00921053	0
0.05	-0.0105263	0
0.05	-0.0118421	0
0.05	-0.0131579	0
0.05	-0.0144737	0
0.05	-0.0157895	0
0.05	-0.0171053	0
0.05	-0.0184211	0
0.05	-0.0197368	0
0.05	-0.0210526	0
0.05	-0.0223684	0
0.05	-0.0236842	0
0.05	-0.025	0
0.05	-0.0263158	0
0.05	-0.0276316	0
0.05	-0.0289474	0
0.05	-0.0302632	0
0.05	-0.0315789	0
0.05	-0.0328947	0
0.05	-0.0342105	0
0.05	-0.0355263	0
0.05	-0.0368421	0
0.05	-0.0381579	0
0.05	-0.0394737	0
0.05	-0.0407895	0
0.05	-0.0421053	0
0.05	-0.0434211	0
0.05	-0.0447368	0
0.05	-0.0460526	0
0.05	-0.0473684	0
0.05	-0.0486842	0
-0.0485937	0	0
-0.0471875	0	0
-0.0457813	0	0
-0.044375	0	0
-0.0429688	0	0
-0.0415625	0	0
-0.0401562	0	0
-0.03875	0	0
-0.0373438	0	0
-0.0359375	0	0
-0.0345313	0	0
-0.033125	0	0
-0.0317187	0	0
-0.0303125	0	0
-0.0289063	0	0
-0.0275	0	0
-0.0260937	0	0
-0.0246875	0	0
-0.0232813	0	0
-0.021875	0	0
-0.0204687	0	0
-0.0190625	0	0
-0.0176562	0	0
-0.01625	0	0
-0.0148437	0	0
-0.0134375	0	0
-0.0120312	0	0
-0.010625	0	0
-0.00921875	0	0
-0.0078125	0	0
-0.00640625	0	0
-0.05	-0.00131579	0
-0.05	-0.00263158	0
-0.05	-0.00394737	0
-0.05	-0.00526316	0
-0.05	-0.00657895	0
-0.05	-0.00789474	0
-0.05	-0.00921053	0
-0.05	-0.0105263	0
-0.05	-0.0118421	0
-0.05	-0.0131579	0
-0.05	-0.0144737	0
-0.05	-0.0157895	0
-0.05	-0.0171053	0
-0.05	-0.0184211	0
-0.05	-0.0197368	0
-0.05	-0.0210526	0
-0.05	-0.0223684	0
-0.05	-0.0236842	0
-0.05	-0.025	0
-0.05	-0.0263158	0
-0.05	-0.0276316	0
-0.05	-0.0289474	0
-0.05	-0.0302632	0
-0.05	-0.0315789	0
-0.05	-0.0328947	0
-0.05	-0.0342105	0
-0.05	-0.0355263	0
-0.05	-0.0368421	0
-0.05	-0.0381579	0
-0.05	-0.0394737	0
-0.05	-0.0407895	0
-0.05	-0.0421053	0
-0.05	-0.0434211	0
-0.05	-0.0447368	0
-0.05	-0.0460526	0
-0.05	-0.0473684	0
-0.05	-0.0486842	0
-0.000559822	-0.00496856	0
-0.0011126	-0.00487464	0
-0.0016514	-0.00471942	0
-0.00216942	-0.00450484	0
-0.00266016	-0.00423362	0
-0.00311745	-0.00390916	0
-0.00353553	-0.00353553	0
-0.00390916	-0.00311745	0
-0.00423362	-0.00266016	0
-0.00450484	-0.00216942	0
-0.00471942	-0.0016514	0
-0.00487464	-0.0011126	0
-0.00496856	-0.000559822	0
-0.0486842	-0.05	0
-0.0473684	-0.05	0
-0.0460526	-0.05	0
-0.0447368	-0.05	0
-0.0434211	-0.05	0
-0.0421053	-0.05	0
-0.0407895	-0.05	0
-0.0394737	-0.05	0
-0.0381579	-0.05	0
-0.0368421	-0.05	0
-0.0355263	-0.05	0
-0.0342105	-0.05	0
-0.0328947	-0.05	0
-0.0315789	-0.05	0
-0.0302632	-0.05	0
-0.0289474	-0.05	0
-0.0276316	-0.05	0
-0.0263158	-0.05	0
-0.025	-0.05	0
-0.0236842	-0.05	0
-0.0223684	-0.05	0
-0.0210526	-0.05	0
-0.0197368	-0.05	0
-0.0184211	-0.05	0
-0.0171053	-0.05	0
-0.0157895	-0.05	0
-0.0144737	-0.05	0
-0.0131579	-0.05	0
-0.0118421	-0.05	0
-0.0105263	-0.05	0
-0.00921053	-0.05	0
-0.00789474	-0.05	0
-0.00657895	-0.05	0
-0.00526316	-0.05	0
-0.00394737	-0.05	0
-0.00263158	-0.05	0
-0.00131579	-0.05	0
-0.0486842	0.05	0
-0.0473684	0.05	0
-0.0460526	0.05	0
-0.0447368	0.05	0
-0.0434211	0.05	0
-0.0421053	0.05	0
-0.0407895	0.05	0
-0.0394737	0.05	0
-0.0381579	0.05	0
-0.0368421	0.05	0
-0.0355263	0.05	0
-0.0342105	0.05	0
-0.0328947	0.05	0
-0.0315789	0.05	0
-0.0302632	0.05	0
-0.0289474	0.05	0
-0.0276316	0.05	0
-0.0263158	0.05	0
-0.025	0.05	0
-0.0236842	0.05	0
-0.0223684	0.05	0
-0.0210526	0.05	0
-0.0197368	0.05	0
-0.0184211	0.05	0
-0.0171053	0.05	0
-0.0157895	0.05	0
-0.0144737	0.05	0
-0.0131579	0.05	0
-0.0118421	0.05	0
-0.0105263	0.05	0
-0.00921053	0.05	0
-0.00789474	0.05	0
-0.00657895	0.05	0
-0.00526316	0.05	0
-0.00394737	0.05	0
-0.00263158	0.05	0
-0.00131579	0.05	0
-0.05	0.0488095	0
-0.05	0.047619	0
-0.05	0.0464286	0
-0.05	0.0452381	0
-0.05	0.0440476	0
-0.05	0.0428571	0
-0.05	0.0416667	0
-0.05	0.0404762	0
-0.05	0.0392857	0
-0.05	0.0380952	0
-0.05	0.0369048	0
-0.05	0.0357143	0
-0.05	0.0345238	0
-0.05	0.0333333	0
-0.05	0.0321429	0
-0.05	0.0309524	0
-0.05	0.0297619	0
-0.05	0.0285714	0
-0.05	0.027381	0
-0.05	0.0261905	0
-0.05	0.025	0
-0.05	0.0238095	0
-0.05	0.022619	0
-0.05	0.0214286	0
-0.05	0.0202381	0
-0.05	0.0190476	0
-0.05	0.0178571	0
-0.05	0.0166667	0
-0.05	0.0154762	0
-0.05	0.0142857	0
-0.05	0.0130952	0
-0.05	0.0119048	0
-0.05	0.0107143	0
-0.05	0.00952381	0
-0.05	0.00833333	0
-0.05	0.00714286	0
-0.05	0.00595238	0
-0.05	0.0047619	0
-0.05	0.00357143	0
-0.05	0.00238095	0
-0.05	0.00119048	0
0	0.0485937	0
0	0.0471875	0
0	0.0457813	0
0	0.044375	0
0	0.0429688	0
0	0.0415625	0
0	0.0401562	0
0	0.03875	0
0	0.0373438	0
0	0.0359375	0
0	0.0345313	0
0	0.033125	0
0	0.0317187	0
0	0.0303125	0
0	0.0289063	0
0	0.0275	0
0	0.0260937	0
0	0.0246875	0
0	0.0232813	0
0	0.021875	0
0	0.0204687	0
0	0.0190625	0
0	0.0176562	0
0	0.01625	0
0	0.0148437	0
0	0.0134375	0
0	0.0120312	0
0	0.010625	0
0	0.00921875	0
0	0.0078125	0
0	0.00640625	0
-0.00498097	0.000435779	0
-0.00492404	0.000868241	0
-0.00482963	0.0012941	0
-0.00469846	0.0017101	0
-0.00453154	0.00211309	0
-0.00433013	0.0025	0
-0.00409576	0.00286788	0
-0.00383022	0.00321394	0
-0.00353553	0.00353553	0
-0.00321394	0.00383022	0
-0.00286788	0.00409576	0
-0.0025	0.00433013	0
-0.00211309	0.00453154	0
-0.0017101	0.00469846	0
-0.0012941	0.00482963	0
-0.000868241	0.00492404	0
-0.000435779	0.00498097	0
0.0005	0	6.03655e-07
0.001	0	5.68508e-07
0.0015	0	5.13933e-07
0.002	0	4.40461e-07
0.0025	0	3.56202e-07
0.003	0	2.6288e-07
0.0035	0	1.7401e-07
0.004	0	9.07602e-08
0.0045	0	3.31737e-08
0.00496856	0.000559822	0
0.00487464	0.0011126	0
0.00471942	0.0016514	0
0.00450484	0.00216942	0
0.00423362	0.00266016	0
0.00390916	0.00311745	0
0.00353553	0.00353553	0
0.00311745	0.00390916	0
0.00266016	0.00423362	0
0.00216942	0.00450484	0
0.0016514	0.00471942	0
0.0011126	0.00487464	0
0.000559822	0.00496856	0
0	0.0045	3.31453e-08
0	0.004	9.06978e-08
0	0.0035	1.7389e-07
0	0.003	2.62899e-07
0	0.0025	3.56124e-07
0	0.002	4.4042e-07
0	0.0015	5.1388e-07
0	0.001	5.68504e-07
0	0.0005	6.03634e-07
-0.0045	0	3.31535e-08
-0.004	0	9.07983e-08
-0.0035	0	1.74134e-07
-0.003	0	2.63136e-07
-0.0025	0	3.56337e-07
-0.002	0	4.4056e-07
-0.0015	0	5.14027e-07
-0.001	0	5.68588e-07
-0.0005	0	6.03722e-07
0	-0.0005	6.03655e-07
0	-0.001	5.68528e-07
0	-0.0015	5.13904e-07
0	-0.002	4.40414e-07
0	-0.0025	3.56148e-07
0	-0.003	2.62789e-07
0	-0.0035	1.73944e-07
0	-0.004	9.07491e-08
0	-0.0045	3.32148e-08
0.00131579	0.05	0
0.00263158	0.05	0
0.00394737	0.05	0
0.00526316	0.05	0
0.00657895	0.05	0
0.00789474	0.05	0
0.00921053	0.05	0
0.0105263	0.05	0
0.0118421	0.05	0
0.0131579	0.05	0
0.0144737	0.05	0
0.0157895	0.05	0
0.0171053	0.05	0
0.0184211	0.05	0
0.0197368	0.05	0
0.0210526	0.05	0
0.0223684	0.05	0
0.0236842	0.05	0
0.025	0.05	0
0.0263158	0.05	0
0.0276316	0.05	0
0.0289474	0.05	0
0.0302632	0.05	0
0.0315789	0.05	0
0.0328947	0.05	0
0.0342105	0.05	0
0.0355263	0.05	0
0.0368421	0.05	0
0.0381579	0.05	0
0.0394737	0.05	0
0.0407895	0.05	0
0.0421053	0.05	0
0.0434211	0.05	0
0.0447368	0.05	0
0.0460526	0.05	0
0.0473684	0.05	0
0.0486842	0.05	0
0.05	0.00131579	0
0.05	0.00263158	0
0.05	0.00394737	0
0.05	0.00526316	0
0.05	0.00657895	0
0.05	0.00789474	0
0.05	0.00921053	0
0.05	0.0105263	0
0.05	0.0118421	0
0.05	0.0131579	0
0.05	0.0144737	0
0.05	0.0157895	0
0.05	0.0171053	0
0.05	0.0184211	0
0.05	0.0197368	0
0.05	0.0210526	0
0.05	0.0223684	0
0.05	0.0236842	0
0.05	0.025	0
0.05	0.0263158	0
0.05	0.0276316	0
0.05	0.0289474	0
0.05	0.0302632	0
0.05	0.0315789	0
0.05	0.0328947	0
0.05	0.0342105	0
0.05	0.0355263	0
0.05	0.0368421	0
0.05	0.0381579	0
0.05	0.0394737	0
0.05	0.0407895	0
0.05	0.0421053	0
0.05	0.0434211	0
0.05	0.0447368	0
0.05	0.0460526	0
0.05	0.0473684	0
0.05	0.0486842	0
0.00061239	-0.00629955	0
0.0012143	-0.00615893	0
0.00180185	-0.00597164	0
0.00238498	-0.00573767	0
0.00300012	-0.00546439	0
0.00372629	-0.00515233	0
0.00476097	-0.00476038	0
0.00129504	-0.0485879	0
0.00127423	-0.0471756	0
0.0012534	-0.0457632	0
0.00123254	-0.0443508	0
0.00121168	-0.0429383	0
0.00119082	-0.0415259	0
0.00116996	-0.0401134	0
0.00114909	-0.038701	0
0.00112823	-0.0372885	0
0.00110736	-0.0358761	0
0.0010865	-0.0344636	0
0.00106564	-0.0330512	0
0.00104477	-0.0316387	0
0.00102391	-0.0302263	0
0.00100304	-0.0288138	0
0.000982178	-0.0274014	0
0.000961313	-0.0259889	0
0.000940449	-0.0245765	0
0.000919584	-0.023164	0
0.00089872	-0.0217516	0
0.000877855	-0.0203391	0
0.000856991	-0.0189267	0
0.000836126	-0.0175142	0
0.000815262	-0.0161017	0
0.000794397	-0.0146893	0
0.000773504	-0.0132769	0
0.000752142	-0.0118647	0
0.000728211	-0.0104547	0
0.00069739	-0.009052	0
0.000656353	-0.00766425	0
0.00258975	-0.0485811	0
0.0025478	-0.0471619	0
0.00250579	-0.0457425	0
0.00246375	-0.0443231	0
0.0024217	-0.0429036	0
0.00237964	-0.0414841	0
0.00233758	-0.0400646	0
0.00229551	-0.0386451	0
0.00225345	-0.0372256	0
0.00221138	-0.035806	0
0.00216932	-0.0343865	0
0.00212725	-0.032967	0
0.00208519	-0.0315475	0
0.00204312	-0.030128	0
0.00200106	-0.0287085	0
0.00195899	-0.027289	0
0.00191693	-0.0258695	0
0.00187486	-0.02445	0
0.0018328	-0.0230304	0
0.00179073	-0.0216109	0
0.00174867	-0.0201914	0
0.0017066	-0.0187719	0
0.00166454	-0.0173524	0
0.00162247	-0.0159329	0
0.00158041	-0.0145134	0
0.00153824	-0.0130939	0
0.00149486	-0.0116753	0
0.00144579	-0.0102616	0
0.00138295	-0.0088627	0
0.00130099	-0.00749166	0
0.00388394	-0.048573	0
0.00382039	-0.0471456	0
0.00375677	-0.0457181	0
0.00369312	-0.0442905	0
0.00362946	-0.0428628	0
0.0035658	-0.0414351	0
0.00350213	-0.0400074	0
0.00343846	-0.0385797	0
0.00337478	-0.037152	0
0.00331111	-0.0357242	0
0.00324744	-0.0342965	0
0.00318377	-0.0328688	0
0.0031201	-0.0314411	0
0.00305642	-0.0300134	0
0.00299275	-0.0285857	0
0.00292908	-0.027158	0
0.00286541	-0.0257302	0
0.00280174	-0.0243025	0
0.00273806	-0.0228748	0
0.00267439	-0.0214471	0
0.00261072	-0.0200194	0
0.00254705	-0.0185917	0
0.00248337	-0.0171639	0
0.0024197	-0.0157362	0
0.00235603	-0.0143085	0
0.00229216	-0.0128809	0
0.00222615	-0.0114549	0
0.00215116	-0.0100369	0
0.00205575	-0.00864092	0
0.00193467	-0.00728355	0
0.00517783	-0.0485637	0
0.0050926	-0.0471271	0
0.00500742	-0.0456905	0
0.00492228	-0.0442537	0
0.00483715	-0.042817	0
0.00475203	-0.0413802	0
0.00466691	-0.0399435	0
0.0045818	-0.0385067	0
0.00449668	-0.0370699	0
0.00441156	-0.0356331	0
0.00432644	-0.0341964	0
0.00424132	-0.0327596	0
0.00415621	-0.0313228	0
0.00407109	-0.029886	0
0.00398597	-0.0284493	0
0.00390085	-0.0270125	0
0.00381573	-0.0255757	0
0.00373062	-0.0241389	0
0.0036455	-0.0227022	0
0.00356038	-0.0212654	0
0.00347526	-0.0198286	0
0.00339014	-0.0183918	0
0.00330503	-0.016955	0
0.00321991	-0.0155183	0
0.00313479	-0.0140815	0
0.00304935	-0.0126449	0
0.0029608	-0.0112108	0
0.00285998	-0.00978795	0
0.00273542	-0.00839382	0
0.00257823	-0.00704437	0
0.00647285	-0.0485541	0
0.00636739	-0.0471084	0
0.00626229	-0.0456627	0
0.00615737	-0.0442171	0
0.00605252	-0.0427715	0
0.00594771	-0.0413259	0
0.00584291	-0.0398804	0
0.00573812	-0.0384348	0
0.00563333	-0.0369892	0
0.00552854	-0.0355436	0
0.00542375	-0.034098	0
0.00531896	-0.0326524	0
0.00521417	-0.0312069	0
0.00510938	-0.0297613	0
0.0050046	-0.0283157	0
0.00489981	-0.0268701	0
0.00479502	-0.0254245	0
0.00469023	-0.0239789	0
0.00458544	-0.0225334	0
0.00448065	-0.0210878	0
0.00437586	-0.0196422	0
0.00427107	-0.0181966	0
0.00416628	-0.016751	0
0.00406149	-0.0153054	0
0.00395671	-0.0138598	0
0.00385146	-0.0124146	0
0.00374215	-0.0109727	0
0.00362045	-0.00954516	0
0.00347301	-0.00814803	0
0.00327974	-0.00679186	0
0.0077716	-0.0485461	0
0.00764973	-0.0470929	0
0.00752852	-0.04564	0
0.00740765	-0.0441873	0
0.00728693	-0.0427346	0
0.00716628	-0.0412819	0
0.00704566	-0.0398293	0
0.00692506	-0.0383767	0
0.00680446	-0.036924	0
0.00668386	-0.0354714	0
0.00656326	-0.0340188	0
0.00644266	-0.0325661	0
0.00632206	-0.0311135	0
0.00620146	-0.0296609	0
0.00608086	-0.0282082	0
0.00596026	-0.0267556	0
0.00583966	-0.025303	0
0.00571906	-0.0238503	0
0.00559847	-0.0223977	0
0.00547787	-0.0209451	0
0.00535727	-0.0194924	0
0.00523667	-0.0180398	0
0.00511607	-0.0165872	0
0.00499547	-0.0151345	0
0.00487487	-0.0136819	0
0.00475369	-0.0122297	0
0.00462906	-0.0107818	0
0.00449395	-0.0093482	0
0.0043331	-0.00793951	0
0.00411109	-0.00655283	0
0.00907616	-0.0485414	0
0.0089433	-0.0470836	0
0.00881126	-0.0456263	0
0.00867964	-0.0441693	0
0.00854823	-0.0427123	0
0.00841691	-0.0412554	0
0.00828563	-0.0397985	0
0.00815437	-0.0383416	0
0.00802311	-0.0368847	0
0.00789186	-0.0354278	0
0.00776061	-0.0339709	0
0.00762937	-0.032514	0
0.00749812	-0.0310571	0
0.00736687	-0.0296002	0
0.00723562	-0.0281434	0
0.00710437	-0.0266865	0
0.00697312	-0.0252296	0
0.00684187	-0.0237727	0
0.00671062	-0.0223158	0
0.00657938	-0.0208589	0
0.00644813	-0.019402	0
0.00631688	-0.0179451	0
0.00618563	-0.0164882	0
0.00605438	-0.0150314	0
0.00592313	-0.0135745	0
0.00579149	-0.0121181	0
0.00565806	-0.0106663	0
0.0055196	-0.00922807	0
0.00536605	-0.00780907	0
0.00516191	-0.00637935	0
0.00515547	-0.003732	0
0.00547455	-0.00301138	0
0.00575261	-0.00239499	0
0.00598552	-0.00180432	0
0.00616854	-0.0012106	0
0.00630446	-0.000608019	0
0.00767276	-0.000655126	0
0.00906112	-0.00069253	0
0.0104613	-0.000722566	0
0.0118679	-0.000748059	0
0.0132777	-0.000771101	0
0.014689	-0.000792936	0
0.016101	-0.000814219	0
0.0175132	-0.000835262	0
0.0189256	-0.000856205	0
0.020338	-0.000877108	0
0.0217505	-0.000897996	0
0.0231629	-0.000918877	0
0.0245754	-0.000939757	0
0.0259878	-0.000960636	0
0.0274002	-0.000981515	0
0.0288127	-0.00100239	0
0.0302251	-0.00102327	0
0.0316376	-0.00104415	0
0.03305	-0.00106503	0
0.0344625	-0.00108591	0
0.0358749	-0.00110679	0
0.0372874	-0.00112766	0
0.0386998	-0.00114854	0
0.0401123	-0.00116942	0
0.0415247	-0.0011903	0
0.0429372	-0.00121118	0
0.0443496	-0.00123206	0
0.0457621	-0.00125294	0
0.0471746	-0.00127383	0
0.0485872	-0.00129477	0
0.0075072	-0.00130141	0
0.00888022	-0.00137507	0
0.0102751	-0.00143516	0
0.0116824	-0.00148659	0
0.0130962	-0.0015332	0
0.0145132	-0.00157735	0
0.0159316	-0.00162034	0
0.0173506	-0.00166281	0
0.01877	-0.00170505	0
0.0201894	-0.0017472	0
0.0216089	-0.00178932	0
0.0230283	-0.00183142	0
0.0244478	-0.00187351	0
0.0258673	-0.0019156	0
0.0272868	-0.00195769	0
0.0287063	-0.00199978	0
0.0301258	-0.00204187	0
0.0315453	-0.00208396	0
0.0329648	-0.00212605	0
0.0343843	-0.00216814	0
0.0358038	-0.00221023	0
0.0372233	-0.00225232	0
0.0386428	-0.00229441	0
0.0400623	-0.0023365	0
0.0414818	-0.00237859	0
0.0429013	-0.00242068	0
0.0443208	-0.00246277	0
0.0457404	-0.00250487	0
0.04716	-0.00254699	0
0.0485798	-0.0025892	0
0.00730217	-0.00193795	0
0.00866429	-0.00204712	0
0.0100564	-0.002137	0
0.0114661	-0.00221451	0
0.0128852	-0.00228502	0
0.014309	-0.0023519	0
0.015735	-0.00241703	0
0.017162	-0.00248134	0
0.0185894	-0.0025453	0
0.0200169	-0.0026091	0
0.0214446	-0.00267284	0
0.0228723	-0.00273656	0
0.0243	-0.00280027	0
0.0257277	-0.00286397	0
0.0271554	-0.00292768	0
0.0285831	-0.00299138	0
0.0300108	-0.00305508	0
0.0314385	-0.00311878	0
0.0328662	-0.00318248	0
0.0342939	-0.00324619	0
0.0357216	-0.00330989	0
0.0371493	-0.00337359	0
0.038577	-0.00343729	0
0.0400047	-0.00350099	0
0.0414324	-0.0035647	0
0.0428601	-0.0036284	0
0.0442878	-0.0036921	0
0.0457155	-0.00375582	0
0.0471434	-0.00381958	0
0.0485715	-0.00388346	0
0.0070571	-0.00257774	0
0.0084164	-0.00272464	0
0.00981097	-0.00284469	0
0.011226	-0.00294807	0
0.0126522	-0.0030422	0
0.014084	-0.00313157	0
0.0155185	-0.00321862	0
0.0169543	-0.0033046	0
0.0183906	-0.0033901	0
0.0198272	-0.0034754	0
0.0212639	-0.0035606	0
0.0227007	-0.00364577	0
0.0241374	-0.00373093	0
0.0255742	-0.00381608	0
0.0270109	-0.00390123	0
0.0284477	-0.00398637	0
0.0298844	-0.00407152	0
0.0313212	-0.00415667	0
0.032758	-0.00424182	0
0.0341947	-0.00432696	0
0.0356315	-0.00441211	0
0.0370682	-0.00449726	0
0.038505	-0.00458241	0
0.0399418	-0.00466755	0
0.0413785	-0.0047527	0
0.0428153	-0.00483785	0
0.0442521	-0.004923	0
0.0456889	-0.00500816	0
0.0471258	-0.00509339	0
0.0485629	-0.00517852	0
0.00679026	-0.00326531	0
0.00816264	-0.00345536	0
0.00956756	-0.00360493	0
0.0109913	-0.00373202	0
0.0124258	-0.00384749	0
0.0138659	-0.00395724	0
0.0153089	-0.00406427	0
0.0167533	-0.00417006	0
0.0181983	-0.00427529	0
0.0196437	-0.00438027	0
0.0210892	-0.00448516	0
0.0225347	-0.00459	0
0.0239803	-0.00469483	0
0.0254258	-0.00479964	0
0.0268714	-0.00490446	0
0.028317	-0.00500927	0
0.0297625	-0.00511408	0
0.0312081	-0.0052189	0
0.0326537	-0.00532371	0
0.0340993	-0.00542853	0
0.0355448	-0.00553334	0
0.0369904	-0.00563815	0
0.038436	-0.00574297	0
0.0398815	-0.00584778	0
0.0413271	-0.00595259	0
0.0427727	-0.0060574	0
0.0442183	-0.00616222	0
0.0456639	-0.00626705	0
0.0471095	-0.00637178	0
0.048555	-0.00647596	0
0.00653929	-0.00408193	0
0.0079484	-0.0043104	0
0.00937049	-0.00448086	0
0.0108038	-0.00462432	0
0.0122453	-0.00475531	0
0.0136921	-0.00488059	0
0.0151418	-0.00500327	0
0.016593	-0.00512478	0
0.018045	-0.00524579	0
0.0194974	-0.00536656	0
0.0209499	-0.00548725	0
0.0224025	-0.00560789	0
0.0238551	-0.00572852	0
0.0253077	-0.00584914	0
0.0267603	-0.00596976	0
0.0282129	-0.00609038	0
0.0296655	-0.006211	0
0.0311182	-0.00633161	0
0.0325708	-0.00645223	0
0.0340234	-0.00657285	0
0.035476	-0.00669346	0
0.0369287	-0.00681408	0
0.0383813	-0.0069347	0
0.0398339	-0.00705531	0
0.0412865	-0.00717593	0
0.0427391	-0.00729655	0
0.0441918	-0.00741717	0
0.0456444	-0.00753773	0
0.0470969	-0.00765794	0
0.0485488	-0.00777718	0
0.00636905	-0.00513002	0
0.00782618	-0.00534977	0
0.00925872	-0.00551628	0
0.0106951	-0.0056621	0
0.0121389	-0.00579947	0
0.0135885	-0.00593331	0
0.0150416	-0.00606567	0
0.0164966	-0.00619739	0
0.0179526	-0.00632884	0
0.0194091	-0.00646018	0
0.0208658	-0.00659147	0
0.0223226	-0.00672275	0
0.0237795	-0.00685401	0
0.0252364	-0.00698527	0
0.0266932	-0.00711653	0
0.0281501	-0.0072478	0
0.029607	-0.00737906	0
0.0310639	-0.00751032	0
0.0325207	-0.00764158	0
0.0339776	-0.00777284	0
0.0354345	-0.0079041	0
0.0368914	-0.00803536	0
0.0383483	-0.00816662	0
0.0398052	-0.00829788	0
0.041262	-0.00842914	0
0.0427189	-0.0085604	0
0.0441758	-0.00869165	0
0.0456326	-0.00882277	0
0.0470892	-0.00895339	0
0.0485451	-0.00908288	0
0.0103866	-0.0485401	0
0.0117015	-0.0485415	0
0.0130193	-0.0485447	0
0.0143387	-0.0485488	0
0.0156589	-0.0485535	0
0.0169795	-0.0485583	0
0.0183002	-0.0485633	0
0.019621	-0.0485683	0
0.0209418	-0.0485733	0
0.0222626	-0.0485784	0
0.0235834	-0.0485834	0
0.0249042	-0.0485885	0
0.0262251	-0.0485935	0
0.0275459	-0.0485985	0
0.0288667	-0.0486036	0
0.0301876	-0.0486086	0
0.0315084	-0.0486137	0
0.0328292	-0.0486187	0
0.03415	-0.0486237	0
0.0354709	-0.0486288	0
0.0367917	-0.0486338	0
0.0381125	-0.0486389	0
0.0394334	-0.0486439	0
0.0407542	-0.0486489	0
0.042075	-0.048654	0
0.0433959	-0.048659	0
0.0447167	-0.0486641	0
0.0460375	-0.0486691	0
0.0473583	-0.0486741	0
0.0486792	-0.0486792	0
0.0102482	-0.047081	0
0.011562	-0.0470836	0
0.0128814	-0.0470897	0
0.0142041	-0.0470979	0
0.0155285	-0.047107	0
0.0168537	-0.0471167	0
0.0181793	-0.0471266	0
0.0195051	-0.0471366	0
0.0208309	-0.0471467	0
0.0221568	-0.0471568	0
0.0234826	-0.0471668	0
0.0248085	-0.0471769	0
0.0261344	-0.047187	0
0.0274602	-0.0471971	0
0.0287861	-0.0472071	0
0.030112	-0.0472172	0
0.0314378	-0.0472273	0
0.0327637	-0.0472374	0
0.0340896	-0.0472475	0
0.0354154	-0.0472575	0
0.0367413	-0.0472676	0
0.0380672	-0.0472777	0
0.039393	-0.0472878	0
0.0407189	-0.0472979	0
0.0420448	-0.0473079	0
0.0433707	-0.047318	0
0.0446965	-0.0473281	0
0.0460224	-0.0473382	0
0.0473483	-0.0473483	0
0.0486741	-0.0473583	0
0.0101106	-0.0456223	0
0.0114229	-0.0456261	0
0.0127438	-0.045635	0
0.0140697	-0.045647	0
0.0153982	-0.0456607	0
0.0167281	-0.0456751	0
0.0180585	-0.04569	0
0.0193892	-0.045705	0
0.0207201	-0.04572	0
0.0220509	-0.0457351	0
0.0233818	-0.0457502	0
0.0247127	-0.0457654	0
0.0260436	-0.0457805	0
0.0273746	-0.0457956	0
0.0287055	-0.0458107	0
0.0300364	-0.0458258	0
0.0313673	-0.045841	0
0.0326982	-0.0458561	0
0.0340291	-0.0458712	0
0.03536	-0.0458863	0
0.0366909	-0.0459014	0
0.0380218	-0.0459166	0
0.0393527	-0.0459317	0
0.0406836	-0.0459468	0
0.0420145	-0.0459619	0
0.0433455	-0.045977	0
0.0446764	-0.0459922	0
0.0460073	-0.0460073	0
0.0473382	-0.0460224	0
0.0486691	-0.0460375	0
0.00997339	-0.0441639	0
0.0112843	-0.0441687	0
0.0126065	-0.0441805	0
0.0139355	-0.0441963	0
0.0152681	-0.0442144	0
0.0166025	-0.0442336	0
0.0179377	-0.0442533	0
0.0192734	-0.0442733	0
0.0206092	-0.0442934	0
0.0219451	-0.0443135	0
0.023281	-0.0443337	0
0.024617	-0.0443538	0
0.0259529	-0.044374	0
0.0272889	-0.0443941	0
0.0286248	-0.0444143	0
0.0299608	-0.0444345	0
0.0312967	-0.0444546	0
0.0326327	-0.0444748	0
0.0339686	-0.0444949	0
0.0353046	-0.0445151	0
0.0366405	-0.0445353	0
0.0379765	-0.0445554	0
0.0393124	-0.0445756	0
0.0406484	-0.0445957	0
0.0419843	-0.0446159	0
0.0433203	-0.044636	0
0.0446562	-0.0446562	0
0.0459922	-0.0446764	0
0.0473281	-0.0446965	0
0.0486641	-0.0447167	0
0.00983639	-0.0427056	0
0.0111457	-0.0427115	0
0.0124693	-0.042726	0
0.0138013	-0.0427456	0
0.0151379	-0.0427681	0
0.0164769	-0.0427921	0
0.017817	-0.0428167	0
0.0191575	-0.0428417	0
0.0204984	-0.0428667	0
0.0218393	-0.0428919	0
0.0231803	-0.0429171	0
0.0245212	-0.0429423	0
0.0258622	-0.0429675	0
0.0272032	-0.0429927	0
0.0285442	-0.0430179	0
0.0298852	-0.0430431	0
0.0312262	-0.0430683	0
0.0325672	-0.0430935	0
0.0339081	-0.0431187	0
0.0352491	-0.0431439	0
0.0365901	-0.0431691	0
0.0379311	-0.0431943	0
0.0392721	-0.0432195	0
0.0406131	-0.0432447	0
0.0419541	-0.0432699	0
0.0432951	-0.0432951	0
0.044636	-0.0433203	0
0.045977	-0.0433455	0
0.047318	-0.0433707	0
0.048659	-0.0433959	0
0.00969949	-0.0412473	0
0.0110073	-0.0412543	0
0.0123322	-0.0412715	0
0.0136672	-0.041295	0
0.0150078	-0.0413219	0
0.0163513	-0.0413506	0
0.0176962	-0.0413801	0
0.0190417	-0.04141	0
0.0203875	-0.0414401	0
0.0217335	-0.0414703	0
0.0230795	-0.0415005	0
0.0244255	-0.0415307	0
0.0257715	-0.041561	0
0.0271175	-0.0415912	0
0.0284635	-0.0416214	0
0.0298096	-0.0416517	0
0.0311556	-0.0416819	0
0.0325016	-0.0417122	0
0.0338477	-0.0417424	0
0.0351937	-0.0417726	0
0.0365397	-0.0418029	0
0.0378857	-0.0418331	0
0.0392318	-0.0418634	0
0.0405778	-0.0418936	0
0.0419238	-0.0419238	0
0.0432699	-0.0419541	0
0.0446159	-0.0419843	0
0.0459619	-0.0420145	0
0.0473079	-0.0420448	0
0.048654	-0.042075	0
0.00956263	-0.0397891	0
0.010869	-0.0397971	0
0.0121951	-0.0398171	0
0.0135331	-0.0398444	0
0.0148777	-0.0398756	0
0.0162258	-0.039909	0
0.0175754	-0.0399435	0
0.0189259	-0.0399783	0
0.0202767	-0.0400135	0
0.0216276	-0.0400487	0
0.0229787	-0.0400839	0
0.0243297	-0.0401192	0
0.0256808	-0.0401545	0
0.0270318	-0.0401897	0
0.0283829	-0.040225	0
0.029734	-0.0402603	0
0.031085	-0.0402956	0
0.0324361	-0.0403309	0
0.0337872	-0.0403661	0
0.0351383	-0.0404014	0
0.0364893	-0.0404367	0
0.0378404	-0.040472	0
0.0391915	-0.0405072	0
0.0405425	-0.0405425	0
0.0418936	-0.0405778	0
0.0432447	-0.0406131	0
0.0445957	-0.0406484	0
0.0459468	-0.0406836	0
0.0472979	-0.0407189	0
0.0486489	-0.0407542	0
0.0094258	-0.0383308	0
0.0107306	-0.0383399	0
0.012058	-0.0383627	0
0.0133991	-0.0383937	0
0.0147477	-0.0384294	0
0.0161002	-0.0384675	0
0.0174547	-0.0385068	0
0.0188101	-0.0385467	0
0.0201659	-0.0385868	0
0.0215218	-0.0386271	0
0.0228779	-0.0386673	0
0.024234	-0.0387076	0
0.0255901	-0.038748	0
0.0269462	-0.0387883	0
0.0283023	-0.0388286	0
0.0296584	-0.0388689	0
0.0310145	-0.0389092	0
0.0323706	-0.0389495	0
0.0337267	-0.0389899	0
0.0350828	-0.0390302	0
0.0364389	-0.0390705	0
0.037795	-0.0391108	0
0.0391511	-0.0391511	0
0.0405072	-0.0391915	0
0.0418634	-0.0392318	0
0.0432195	-0.0392721	0
0.0445756	-0.0393124	0
0.0459317	-0.0393527	0
0.0472878	-0.039393	0
0.0486439	-0.0394334	0
0.00928897	-0.0368726	0
0.0105923	-0.0368828	0
0.0119209	-0.0369083	0
0.013265	-0.0369431	0
0.0146176	-0.0369832	0
0.0159747	-0.037026	0
0.0173339	-0.0370702	0
0.0186942	-0.0371151	0
0.020055	-0.0371602	0
0.021416	-0.0372054	0
0.0227771	-0.0372508	0
0.0241382	-0.0372961	0
0.0254994	-0.0373415	0
0.0268605	-0.0373868	0
0.0282216	-0.0374322	0
0.0295828	-0.0374775	0
0.0309439	-0.0375229	0
0.0323051	-0.0375682	0
0.0336662	-0.0376136	0
0.0350274	-0.037659	0
0.0363885	-0.0377043	0
0.0377497	-0.0377497	0
0.0391108	-0.037795	0
0.040472	-0.0378404	0
0.0418331	-0.0378857	0
0.0431943	-0.0379311	0
0.0445554	-0.0379765	0
0.0459166	-0.0380218	0
0.0472777	-0.0380672	0
0.0486389	-0.0381125	0
0.00915215	-0.0354144	0
0.0104539	-0.0354256	0
0.0117839	-0.0354538	0
0.0131309	-0.0354925	0
0.0144875	-0.035537	0
0.0158491	-0.0355845	0
0.0172132	-0.0356336	0
0.0185784	-0.0356834	0
0.0199442	-0.0357335	0
0.0213102	-0.0357838	0
0.0226763	-0.0358342	0
0.0240425	-0.0358846	0
0.0254086	-0.0359349	0
0.0267748	-0.0359853	0
0.028141	-0.0360357	0
0.0295072	-0.0360861	0
0.0308734	-0.0361365	0
0.0322396	-0.0361869	0
0.0336058	-0.0362373	0
0.0349719	-0.0362877	0
0.0363381	-0.0363381	0
0.0377043	-0.0363885	0
0.0390705	-0.0364389	0
0.0404367	-0.0364893	0
0.0418029	-0.0365397	0
0.0431691	-0.0365901	0
0.0445353	-0.0366405	0
0.0459014	-0.0366909	0
0.0472676	-0.0367413	0
0.0486338	-0.0367917	0
0.00901533	-0.0339562	0
0.0103156	-0.0339685	0
0.0116468	-0.0339994	0
0.0129969	-0.0340419	0
0.0143575	-0.0340907	0
0.0157236	-0.034143	0
0.0170924	-0.034197	0
0.0184626	-0.0342518	0
0.0198334	-0.0343069	0
0.0212044	-0.0343622	0
0.0225755	-0.0344176	0
0.0239467	-0.034473	0
0.0253179	-0.0345284	0
0.0266891	-0.0345839	0
0.0280604	-0.0346393	0
0.0294316	-0.0346948	0
0.0308028	-0.0347502	0
0.032174	-0.0348056	0
0.0335453	-0.0348611	0
0.0349165	-0.0349165	0
0.0362877	-0.0349719	0
0.037659	-0.0350274	0
0.0390302	-0.0350828	0
0.0404014	-0.0351382	0
0.0417726	-0.0351937	0
0.0431439	-0.0352491	0
0.0445151	-0.0353046	0
0.0458863	-0.03536	0
0.0472575	-0.0354154	0
0.0486288	-0.0354709	0
0.00887851	-0.0324979	0
0.0101773	-0.0325113	0
0.0115098	-0.032545	0
0.0128628	-0.0325912	0
0.0142274	-0.0326445	0
0.0155981	-0.0327015	0
0.0169717	-0.0327604	0
0.0183468	-0.0328201	0
0.0197225	-0.0328803	0
0.0210986	-0.0329406	0
0.0224747	-0.033001	0
0.023851	-0.0330615	0
0.0252272	-0.0331219	0
0.0266035	-0.0331824	0
0.0279797	-0.0332429	0
0.029356	-0.0333034	0
0.0307323	-0.0333638	0
0.0321085	-0.0334243	0
0.0334848	-0.0334848	0
0.0348611	-0.0335453	0
0.0362373	-0.0336057	0
0.0376136	-0.0336662	0
0.0389899	-0.0337267	0
0.0403661	-0.0337872	0
0.0417424	-0.0338477	0
0.0431187	-0.0339081	0
0.0444949	-0.0339686	0
0.0458712	-0.0340291	0
0.0472475	-0.0340896	0
0.0486237	-0.03415	0
0.0087417	-0.0310397	0
0.0100389	-0.0310542	0
0.0113727	-0.0310906	0
0.0127288	-0.0311406	0
0.0140974	-0.0311983	0
0.0154725	-0.03126	0
0.0168509	-0.0313238	0
0.0182309	-0.0313885	0
0.0196117	-0.0314536	0
0.0209927	-0.031519	0
0.0223739	-0.0315844	0
0.0237552	-0.0316499	0
0.0251365	-0.0317154	0
0.0265178	-0.0317809	0
0.0278991	-0.0318465	0
0.0292804	-0.031912	0
0.0306617	-0.0319775	0
0.032043	-0.032043	0
0.0334243	-0.0321085	0
0.0348056	-0.032174	0
0.0361869	-0.0322396	0
0.0375682	-0.0323051	0
0.0389495	-0.0323706	0
0.0403309	-0.0324361	0
0.0417122	-0.0325016	0
0.0430935	-0.0325671	0
0.0444748	-0.0326327	0
0.0458561	-0.0326982	0
0.0472374	-0.0327637	0
0.0486187	-0.0328292	0
0.00860488	-0.0295815	0
0.00990059	-0.029597	0
0.0112357	-0.0296362	0
0.0125947	-0.02969	0
0.0139673	-0.0297521	0
0.015347	-0.0298185	0
0.0167302	-0.0298871	0
0.0181151	-0.0299568	0
0.0195008	-0.030027	0
0.0208869	-0.0300974	0
0.0222732	-0.0301679	0
0.0236595	-0.0302384	0
0.0250458	-0.0303089	0
0.0264321	-0.0303795	0
0.0278185	-0.03045	0
0.0292048	-0.0305206	0
0.0305912	-0.0305911	0
0.0319775	-0.0306617	0
0.0333638	-0.0307323	0
0.0347502	-0.0308028	0
0.0361365	-0.0308734	0
0.0375229	-0.0309439	0
0.0389092	-0.0310145	0
0.0402956	-0.031085	0
0.0416819	-0.0311556	0
0.0430683	-0.0312262	0
0.0444546	-0.0312967	0
0.045841	-0.0313673	0
0.0472273	-0.0314378	0
0.0486137	-0.0315084	0
0.00846806	-0.0281233	0
0.00976226	-0.0281398	0
0.0110986	-0.0281818	0
0.0124607	-0.0282394	0
0.0138372	-0.0283059	0
0.0152214	-0.028377	0
0.0166095	-0.0284505	0
0.0179993	-0.0285252	0
0.01939	-0.0286003	0
0.0207811	-0.0286758	0
0.0221724	-0.0287513	0
0.0235637	-0.0288268	0
0.0249551	-0.0289024	0
0.0263464	-0.028978	0
0.0277378	-0.0290536	0
0.0291292	-0.0291292	0
0.0305206	-0.0292048	0
0.031912	-0.0292804	0
0.0333034	-0.029356	0
0.0346948	-0.0294316	0
0.0360861	-0.0295072	0
0.0374775	-0.0295828	0
0.0388689	-0.0296584	0
0.0402603	-0.029734	0
0.0416517	-0.0298096	0
0.0430431	-0.0298852	0
0.0444345	-0.0299608	0
0.0458258	-0.0300364	0
0.0472172	-0.030112	0
0.0486086	-0.0301876	0
0.00833124	-0.0266651	0
0.00962392	-0.0266827	0
0.0109615	-0.0267274	0
0.0123266	-0.0267888	0
0.0137072	-0.0268596	0
0.0150959	-0.0269355	0
0.0164887	-0.0270139	0
0.0178835	-0.0270935	0
0.0192792	-0.0271737	0
0.0206753	-0.0272541	0
0.0220716	-0.0273347	0
0.0234679	-0.0274153	0
0.0248643	-0.0274959	0
0.0262608	-0.0275766	0
0.0276572	-0.0276572	0
0.0290536	-0.0277378	0
0.03045	-0.0278185	0
0.0318465	-0.0278991	0
0.0332429	-0.0279797	0
0.0346393	-0.0280604	0
0.0360357	-0.028141	0
0.0374322	-0.0282216	0
0.0388286	-0.0283023	0
0.040225	-0.0283829	0
0.0416214	-0.0284635	0
0.0430179	-0.0285442	0
0.0444143	-0.0286248	0
0.0458107	-0.0287055	0
0.0472071	-0.0287861	0
0.0486036	-0.0288667	0
0.00819442	-0.0252068	0
0.00948559	-0.0252255	0
0.0108245	-0.025273	0
0.0121926	-0.0253382	0
0.0135771	-0.0254134	0
0.0149704	-0.025494	0
0.016368	-0.0255773	0
0.0177677	-0.0256619	0
0.0191683	-0.0257471	0
0.0205695	-0.0258325	0
0.0219708	-0.0259181	0
0.0233722	-0.0260038	0
0.0247736	-0.0260894	0
0.0261751	-0.0261751	0
0.0275766	-0.0262608	0
0.028978	-0.0263464	0
0.0303795	-0.0264321	0
0.0317809	-0.0265178	0
0.0331824	-0.0266035	0
0.0345839	-0.0266891	0
0.0359853	-0.0267748	0
0.0373868	-0.0268605	0
0.0387883	-0.0269462	0
0.0401897	-0.0270318	0
0.0415912	-0.0271175	0
0.0429927	-0.0272032	0
0.0443941	-0.0272889	0
0.0457956	-0.0273746	0
0.0471971	-0.0274602	0
0.0485985	-0.0275459	0
0.0080576	-0.0237486	0
0.00934725	-0.0237684	0
0.0106874	-0.0238186	0
0.0120585	-0.0238875	0
0.0134471	-0.0239672	0
0.0148448	-0.0240525	0
0.0162472	-0.0241407	0
0.0176518	-0.0242302	0
0.0190575	-0.0243204	0
0.0204637	-0.0244109	0
0.02187	-0.0245015	0
0.0232764	-0.0245922	0
0.0246829	-0.0246829	0
0.0260894	-0.0247736	0
0.0274959	-0.0248643	0
0.0289024	-0.024955	0
0.0303089	-0.0250458	0
0.0317154	-0.0251365	0
0.0331219	-0.0252272	0
0.0345284	-0.0253179	0
0.0359349	-0.0254086	0
0.0373415	-0.0254993	0
0.038748	-0.0255901	0
0.0401545	-0.0256808	0
0.041561	-0.0257715	0
0.0429675	-0.0258622	0
0.044374	-0.0259529	0
0.0457805	-0.0260436	0
0.047187	-0.0261344	0
0.0485935	-0.0262251	0
0.00792078	-0.0222904	0
0.00920892	-0.0223112	0
0.0105504	-0.0223641	0
0.0119245	-0.0224369	0
0.013317	-0.022521	0
0.0147193	-0.022611	0
0.0161265	-0.0227041	0
0.017536	-0.0227986	0
0.0189467	-0.0228938	0
0.0203578	-0.0229893	0
0.0217692	-0.023085	0
0.0231807	-0.0231807	0
0.0245922	-0.0232764	0
0.0260037	-0.0233722	0
0.0274153	-0.0234679	0
0.0288268	-0.0235637	0
0.0302384	-0.0236594	0
0.0316499	-0.0237552	0
0.0330615	-0.0238509	0
0.034473	-0.0239467	0
0.0358845	-0.0240424	0
0.0372961	-0.0241382	0
0.0387076	-0.024234	0
0.0401192	-0.0243297	0
0.0415307	-0.0244255	0
0.0429423	-0.0245212	0
0.0443538	-0.024617	0
0.0457654	-0.0247127	0
0.0471769	-0.0248085	0
0.0485885	-0.0249042	0
0.00778397	-0.0208322	0
0.00907058	-0.0208541	0
0.0104133	-0.0209097	0
0.0117904	-0.0209863	0
0.0131869	-0.0210747	0
0.0145937	-0.0211695	0
0.0160057	-0.0212674	0
0.0174202	-0.0213669	0
0.0188358	-0.0214671	0
0.020252	-0.0215677	0
0.0216684	-0.0216684	0
0.0230849	-0.0217691	0
0.0245015	-0.0218699	0
0.0259181	-0.0219707	0
0.0273346	-0.0220715	0
0.0287512	-0.0221723	0
0.0301678	-0.0222731	0
0.0315844	-0.0223739	0
0.033001	-0.0224747	0
0.0344176	-0.0225755	0
0.0358341	-0.0226763	0
0.0372507	-0.0227771	0
0.0386673	-0.0228778	0
0.0400839	-0.0229786	0
0.0415005	-0.0230794	0
0.0429171	-0.0231802	0
0.0443337	-0.023281	0
0.0457502	-0.0233818	0
0.0471668	-0.0234826	0
0.0485834	-0.0235834	0
0.00764715	-0.019374	0
0.00893225	-0.0193969	0
0.0102762	-0.0194553	0
0.0116564	-0.0195357	0
0.0130569	-0.0196285	0
0.0144682	-0.019728	0
0.015885	-0.0198308	0
0.0173044	-0.0199353	0
0.018725	-0.0200405	0
0.0201462	-0.0201461	0
0.0215676	-0.0202518	0
0.0229892	-0.0203576	0
0.0244108	-0.0204634	0
0.0258324	-0.0205692	0
0.027254	-0.0206751	0
0.0286756	-0.0207809	0
0.0300973	-0.0208867	0
0.0315189	-0.0209926	0
0.0329405	-0.0210984	0
0.0343621	-0.0212042	0
0.0357838	-0.0213101	0
0.0372054	-0.0214159	0
0.038627	-0.0215217	0
0.0400486	-0.0216276	0
0.0414702	-0.0217334	0
0.0428919	-0.0218392	0
0.0443135	-0.0219451	0
0.0457351	-0.0220509	0
0.0471568	-0.0221567	0
0.0485784	-0.0222626	0
0.00751033	-0.0179157	0
0.00879391	-0.0179398	0
0.0101392	-0.0180009	0
0.0115223	-0.0180851	0
0.0129268	-0.0181823	0
0.0143427	-0.0182865	0
0.0157642	-0.0183942	0
0.0171885	-0.0185036	0
0.0186142	-0.0186139	0
0.0200404	-0.0187245	0
0.0214668	-0.0188352	0
0.0228934	-0.018946	0
0.0243201	-0.0190569	0
0.0257467	-0.0191678	0
0.0271734	-0.0192786	0
0.0286	-0.0193895	0
0.0300267	-0.0195004	0
0.0314534	-0.0196113	0
0.03288	-0.0197221	0
0.0343067	-0.019833	0
0.0357334	-0.0199439	0
0.03716	-0.0200548	0
0.0385867	-0.0201656	0
0.0400133	-0.0202765	0
0.04144	-0.0203874	0
0.0428667	-0.0204983	0
0.0442933	-0.0206091	0
0.04572	-0.02072	0
0.0471467	-0.0208309	0
0.0485733	-0.0209418	0
0.00737351	-0.0164575	0
0.00865558	-0.0164826	0
0.0100021	-0.0165465	0
0.0113883	-0.0166345	0
0.0127968	-0.0167361	0
0.0142171	-0.016845	0
0.0156435	-0.0169576	0
0.0170727	-0.017072	0
0.0185033	-0.0171872	0
0.0199346	-0.0173028	0
0.0213661	-0.0174186	0
0.0227977	-0.0175345	0
0.0242293	-0.0176504	0
0.025661	-0.0177663	0
0.0270927	-0.0178822	0
0.0285244	-0.0179981	0
0.0299561	-0.018114	0
0.0313878	-0.01823	0
0.0328195	-0.0183459	0
0.0342513	-0.0184618	0
0.035683	-0.0185777	0
0.0371147	-0.0186936	0
0.0385464	-0.0188095	0
0.0399781	-0.0189254	0
0.0414098	-0.0190414	0
0.0428415	-0.0191573	0
0.0442732	-0.0192732	0
0.0457049	-0.0193891	0
0.0471366	-0.019505	0
0.0485683	-0.0196209	0
0.00723669	-0.0149993	0
0.00851725	-0.0150254	0
0.00986507	-0.0150921	0
0.0112542	-0.0151838	0
0.0126667	-0.0152899	0
0.0140916	-0.0154035	0
0.0155227	-0.015521	0
0.0169569	-0.0156404	0
0.0183925	-0.0157606	0
0.0198287	-0.0158812	0
0.0212653	-0.0160021	0
0.0227019	-0.016123	0
0.0241386	-0.0162439	0
0.0255754	-0.0163648	0
0.0270121	-0.0164858	0
0.0284488	-0.0166067	0
0.0298856	-0.0167277	0
0.0313223	-0.0168486	0
0.0327591	-0.0169696	0
0.0341958	-0.0170906	0
0.0356326	-0.0172115	0
0.0370693	-0.0173325	0
0.038506	-0.0174534	0
0.0399428	-0.0175744	0
0.0413795	-0.0176953	0
0.0428163	-0.0178163	0
0.044253	-0.0179372	0
0.0456898	-0.0180582	0
0.0471265	-0.0181791	0
0.0485633	-0.0183001	0
0.00709987	-0.0135411	0
0.00837891	-0.0135683	0
0.00972801	-0.0136377	0
0.0111201	-0.0137332	0
0.0125366	-0.0138436	0
0.013966	-0.013962	0
0.015402	-0.0140844	0
0.0168411	-0.0142087	0
0.0182817	-0.014334	0
0.0197229	-0.0144596	0
0.0211645	-0.0145855	0
0.0226062	-0.0147114	0
0.0240479	-0.0148374	0
0.0254897	-0.0149634	0
0.0269315	-0.0150894	0
0.0283732	-0.0152153	0
0.029815	-0.0153413	0
0.0312568	-0.0154673	0
0.0326986	-0.0155933	0
0.0341404	-0.0157193	0
0.0355822	-0.0158453	0
0.0370239	-0.0159713	0
0.0384657	-0.0160973	0
0.0399075	-0.0162233	0
0.0413493	-0.0163493	0
0.0427911	-0.0164753	0
0.0442329	-0.0166013	0
0.0456746	-0.0167273	0
0.0471164	-0.0168533	0
0.0485582	-0.0169793	0
0.00696304	-0.0120836	0
0.0082409	-0.012112	0
0.00959149	-0.0121843	0
0.0109867	-0.0122837	0
0.0124072	-0.0123985	0
0.0138412	-0.0125216	0
0.0152819	-0.0126488	0
0.0167259	-0.0127781	0
0.0181714	-0.0129083	0
0.0196177	-0.0130389	0
0.0210643	-0.0131698	0
0.022511	-0.0133007	0
0.0239577	-0.0134317	0
0.0254045	-0.0135627	0
0.0268513	-0.0136937	0
0.0282981	-0.0138247	0
0.0297449	-0.0139556	0
0.0311917	-0.0140866	0
0.0326385	-0.0142176	0
0.0340853	-0.0143486	0
0.0355321	-0.0144796	0
0.0369789	-0.0146106	0
0.0384257	-0.0147416	0
0.0398725	-0.0148726	0
0.0413193	-0.0150036	0
0.0427661	-0.0151346	0
0.0442129	-0.0152656	0
0.0456597	-0.0153966	0
0.0471065	-0.0155276	0
0.0485533	-0.0156586	0
0.00682699	-0.0106315	0
0.00810592	-0.0106625	0
0.00945939	-0.0107386	0
0.0108584	-0.0108424	0
0.0122831	-0.0109618	0
0.0137215	-0.0110894	0
0.0151669	-0.0112213	0
0.0166156	-0.0113552	0
0.0180659	-0.0114901	0
0.019517	-0.0116255	0
0.0209683	-0.011761	0
0.0224198	-0.0118966	0
0.0238714	-0.0120322	0
0.025323	-0.0121679	0
0.0267746	-0.0123036	0
0.0282262	-0.0124392	0
0.0296778	-0.0125749	0
0.0311294	-0.0127106	0
0.032581	-0.0128462	0
0.0340327	-0.0129819	0
0.0354843	-0.0131176	0
0.0369359	-0.0132532	0
0.0383875	-0.0133889	0
0.0398391	-0.0135246	0
0.0412907	-0.0136603	0
0.0427423	-0.0137959	0
0.0441939	-0.0139316	0
0.0456455	-0.0140673	0
0.0470971	-0.0142029	0
0.0485487	-0.0143385	0
0.00669542	-0.00919818	0
0.00798311	-0.00923736	0
0.00934381	-0.00932105	0
0.0107484	-0.00943088	0
0.0121778	-0.00955515	0
0.0136204	-0.00968701	0
0.0150698	-0.0098227	0
0.0165226	-0.00996026	0
0.017977	-0.0100987	0
0.0194321	-0.0102375	0
0.0208875	-0.0103766	0
0.0223431	-0.0105157	0
0.0237988	-0.0106548	0
0.0252544	-0.010794	0
0.0267101	-0.0109332	0
0.0281658	-0.0110723	0
0.0296215	-0.0112115	0
0.0310772	-0.0113507	0
0.0325329	-0.0114898	0
0.0339886	-0.011629	0
0.0354443	-0.0117682	0
0.0369	-0.0119073	0
0.0383557	-0.0120465	0
0.0398113	-0.0121857	0
0.041267	-0.0123249	0
0.0427227	-0.012464	0
0.0441784	-0.0126032	0
0.0456341	-0.0127424	0
0.0470898	-0.0128814	0
0.0485451	-0.0130201	0
0.00657483	-0.00780211	0
0.00788927	-0.00786569	0
0.00926587	-0.00796597	0
0.0106791	-0.00808545	0
0.0121134	-0.00821503	0
0.0135594	-0.00834988	0
0.0150116	-0.0084874	0
0.0164669	-0.00862625	0
0.0179237	-0.00876574	0
0.0193813	-0.00890554	0
0.0208392	-0.00904547	0
0.0222973	-0.00918546	0
0.0237554	-0.00932548	0
0.0252135	-0.00946551	0
0.0266717	-0.00960555	0
0.0281299	-0.00974559	0
0.029588	-0.00988563	0
0.0310462	-0.0100257	0
0.0325044	-0.0101657	0
0.0339625	-0.0103058	0
0.0354207	-0.0104458	0
0.0368789	-0.0105858	0
0.0383371	-0.0107259	0
0.0397952	-0.0108659	0
0.0412534	-0.0110059	0
0.0427116	-0.011146	0
0.0441698	-0.011286	0
0.0456279	-0.011426	0
0.0470858	-0.0115657	0
0.0485433	-0.0117046	0
0.00647252	-0.00645622	0
0.00784536	-0.00657889	0
0.00924855	-0.00670993	0
0.0106728	-0.00684321	0
0.0121113	-0.00697776	0
0.0135588	-0.00711322	0
0.0150114	-0.00724927	0
0.0164669	-0.00738569	0
0.0179238	-0.00752231	0
0.0193814	-0.00765904	0
0.0208393	-0.00779582	0
0.0222974	-0.00793262	0
0.0237556	-0.00806944	0
0.0252137	-0.00820626	0
0.0266719	-0.00834308	0
0.0281302	-0.00847991	0
0.0295884	-0.00861673	0
0.0310466	-0.00875356	0
0.0325048	-0.00889038	0
0.033963	-0.00902721	0
0.0354212	-0.00916404	0
0.0368795	-0.00930086	0
0.0383377	-0.00943769	0
0.0397959	-0.00957451	0
0.0412541	-0.00971134	0
0.0427123	-0.00984816	0
0.0441705	-0.00998497	0
0.0456287	-0.0101216	0
0.0470865	-0.0102578	0
0.0485437	-0.0103929	0
-0.0485879	-0.00129502	0
-0.0471756	-0.0012742	0
-0.0457632	-0.00125335	0
-0.0443508	-0.00123249	0
-0.0429384	-0.00121161	0
-0.0415259	-0.00119074	0
-0.0401135	-0.00116986	0
-0.038701	-0.00114898	0
-0.0372886	-0.0011281	0
-0.0358761	-0.00110722	0
-0.0344637	-0.00108634	0
-0.0330513	-0.00106547	0
-0.0316388	-0.00104459	0
-0.0302264	-0.00102371	0
-0.0288139	-0.00100283	0
-0.0274015	-0.000981951	0
-0.025989	-0.000961073	0
-0.0245766	-0.000940194	0
-0.0231641	-0.000919316	0
-0.0217517	-0.000898437	0
-0.0203392	-0.000877559	0
-0.0189268	-0.00085668	0
-0.0175143	-0.000835802	0
-0.0161019	-0.000814923	0
-0.0146894	-0.000794045	0
-0.013277	-0.000773166	0
-0.0118647	-0.000752183	0
-0.0104537	-0.000729827	0
-0.0090492	-0.000701597	0
-0.00766051	-0.000661789	0
-0.00629697	-0.000611184	0
-0.0485811	-0.00258972	0
-0.0471619	-0.00254775	0
-0.0457425	-0.00250572	0
-0.0443231	-0.00246365	0
-0.0429036	-0.00242157	0
-0.0414841	-0.00237949	0
-0.0400647	-0.0023374	0
-0.0386452	-0.00229531	0
-0.0372257	-0.00225322	0
-0.0358062	-0.00221113	0
-0.0343867	-0.00216904	0
-0.0329672	-0.00212695	0
-0.0315477	-0.00208486	0
-0.0301282	-0.00204277	0
-0.0287087	-0.00200068	0
-0.0272892	-0.00195859	0
-0.0258697	-0.0019165	0
-0.0244502	-0.00187441	0
-0.0230307	-0.00183232	0
-0.0216112	-0.00179023	0
-0.0201917	-0.00174814	0
-0.0187722	-0.00170606	0
-0.0173527	-0.00166397	0
-0.0159332	-0.00162188	0
-0.0145137	-0.00157979	0
-0.0130942	-0.0015377	0
-0.011675	-0.00149527	0
-0.0102591	-0.00144949	0
-0.00885678	-0.00139143	0
-0.0074842	-0.00131133	0
-0.00615449	-0.00121207	0
-0.048573	-0.00388391	0
-0.0471457	-0.00382032	0
-0.0457181	-0.00375667	0
-0.0442905	-0.003693	0
-0.0428629	-0.00362931	0
-0.0414352	-0.00356561	0
-0.0400075	-0.00350191	0
-0.0385798	-0.00343821	0
-0.0371521	-0.00337451	0
-0.0357244	-0.00331081	0
-0.0342967	-0.00324711	0
-0.032869	-0.0031834	0
-0.0314413	-0.0031197	0
-0.0300136	-0.003056	0
-0.0285859	-0.0029923	0
-0.0271582	-0.0029286	0
-0.0257305	-0.00286489	0
-0.0243028	-0.00280119	0
-0.0228751	-0.00273749	0
-0.0214474	-0.00267379	0
-0.0200197	-0.00261009	0
-0.018592	-0.00254638	0
-0.0171643	-0.00248268	0
-0.0157366	-0.00241898	0
-0.0143089	-0.00235528	0
-0.0128812	-0.00229158	0
-0.0114541	-0.00222722	0
-0.0100325	-0.00215726	0
-0.00863145	-0.00206854	0
-0.00727225	-0.00194812	0
-0.00596792	-0.00180158	0
-0.0485637	-0.0051778	0
-0.0471271	-0.00509253	0
-0.0456905	-0.00500733	0
-0.0442538	-0.00492216	0
-0.0428171	-0.004837	0
-0.0413803	-0.00475185	0
-0.0399436	-0.0046667	0
-0.0385068	-0.00458155	0
-0.0370701	-0.00449641	0
-0.0356333	-0.00441126	0
-0.0341965	-0.00432611	0
-0.0327598	-0.00424097	0
-0.031323	-0.00415582	0
-0.0298863	-0.00407067	0
-0.0284495	-0.00398552	0
-0.0270127	-0.00390038	0
-0.025576	-0.00381523	0
-0.0241392	-0.00373008	0
-0.0227024	-0.00364494	0
-0.0212657	-0.00355979	0
-0.0198289	-0.00347464	0
-0.0183922	-0.00338949	0
-0.0169554	-0.00330435	0
-0.0155186	-0.0032192	0
-0.0140819	-0.00313405	0
-0.0126451	-0.0030489	0
-0.0112093	-0.00296275	0
-0.00978135	-0.00286864	0
-0.00838063	-0.00274942	0
-0.00702958	-0.00259026	0
-0.00573841	-0.00239146	0
-0.0485541	-0.00647282	0
-0.0471084	-0.00636734	0
-0.0456628	-0.00626221	0
-0.0442172	-0.00615726	0
-0.0427716	-0.00605239	0
-0.041326	-0.00594756	0
-0.0398805	-0.00584273	0
-0.0384349	-0.00573792	0
-0.0369893	-0.0056331	0
-0.0355438	-0.00552829	0
-0.0340982	-0.00542348	0
-0.0326526	-0.00531866	0
-0.031207	-0.00521385	0
-0.0297615	-0.00510904	0
[truncated: 4,291 more rows]
