# Supplementary material for: The modeling and condition analysis of nondestructive testing based on ESPI for internal defects of materials
Source: PLoS One. 2025 Jul 1;20(7):e0327318. doi: 10.1371/journal.pone.0327318 (PMC12212563; doi:10.1371/journal.pone.0327318)
Supplement: S1 Dataset — (ZIP) [file pone.0327318.s001.zip › Minimal data set/Data for Table 2-Table 5_Vacuum Loading/010047/008004760000.xlsx]

## Sheet: 008004760000
0	-0.004	0
-0.004	0	0
0	-0.05	0
-0.05	0	0
-0.05	-0.05	0
0.05	0	0
0.05	-0.05	0
0.004	0	0
0	0.004	0
-0.05	0.05	0
0	0.05	0
0	0	1.93256e-06
0.05	0.05	0
-0.000522105	-0.00396578	0
-0.00103528	-0.0038637	0
-0.00153073	-0.00369552	0
-0.002	-0.0034641	0
-0.00243505	-0.00317341	0
-0.00282843	-0.00282843	0
-0.00317341	-0.00243505	0
-0.0034641	-0.002	0
-0.00369552	-0.00153073	0
-0.0038637	-0.00103528	0
-0.00396578	-0.000522105	0
0	-0.0054375	0
0	-0.006875	0
0	-0.0083125	0
0	-0.00975	0
0	-0.0111875	0
0	-0.012625	0
0	-0.0140625	0
0	-0.0155	0
0	-0.0169375	0
0	-0.018375	0
0	-0.0198125	0
0	-0.02125	0
0	-0.0226875	0
0	-0.024125	0
0	-0.0255625	0
0	-0.027	0
0	-0.0284375	0
0	-0.029875	0
0	-0.0313125	0
0	-0.03275	0
0	-0.0341875	0
0	-0.035625	0
0	-0.0370625	0
0	-0.0385	0
0	-0.0399375	0
0	-0.041375	0
0	-0.0428125	0
0	-0.04425	0
0	-0.0456875	0
0	-0.047125	0
0	-0.0485625	0
-0.0054375	0	0
-0.006875	0	0
-0.0083125	0	0
-0.00975	0	0
-0.0111875	0	0
-0.012625	0	0
-0.0140625	0	0
-0.0155	0	0
-0.0169375	0	0
-0.018375	0	0
-0.0198125	0	0
-0.02125	0	0
-0.0226875	0	0
-0.024125	0	0
-0.0255625	0	0
-0.027	0	0
-0.0284375	0	0
-0.029875	0	0
-0.0313125	0	0
-0.03275	0	0
-0.0341875	0	0
-0.035625	0	0
-0.0370625	0	0
-0.0385	0	0
-0.0399375	0	0
-0.041375	0	0
-0.0428125	0	0
-0.04425	0	0
-0.0456875	0	0
-0.047125	0	0
-0.0485625	0	0
-0.00135135	-0.05	0
-0.0027027	-0.05	0
-0.00405405	-0.05	0
-0.00540541	-0.05	0
-0.00675676	-0.05	0
-0.00810811	-0.05	0
-0.00945946	-0.05	0
-0.0108108	-0.05	0
-0.0121622	-0.05	0
-0.0135135	-0.05	0
-0.0148649	-0.05	0
-0.0162162	-0.05	0
-0.0175676	-0.05	0
-0.0189189	-0.05	0
-0.0202703	-0.05	0
-0.0216216	-0.05	0
-0.022973	-0.05	0
-0.0243243	-0.05	0
-0.0256757	-0.05	0
-0.027027	-0.05	0
-0.0283784	-0.05	0
-0.0297297	-0.05	0
-0.0310811	-0.05	0
-0.0324324	-0.05	0
-0.0337838	-0.05	0
-0.0351351	-0.05	0
-0.0364865	-0.05	0
-0.0378378	-0.05	0
-0.0391892	-0.05	0
-0.0405405	-0.05	0
-0.0418919	-0.05	0
-0.0432432	-0.05	0
-0.0445946	-0.05	0
-0.0459459	-0.05	0
-0.0472973	-0.05	0
-0.0486486	-0.05	0
-0.05	-0.00135135	0
-0.05	-0.0027027	0
-0.05	-0.00405405	0
-0.05	-0.00540541	0
-0.05	-0.00675676	0
-0.05	-0.00810811	0
-0.05	-0.00945946	0
-0.05	-0.0108108	0
-0.05	-0.0121622	0
-0.05	-0.0135135	0
-0.05	-0.0148649	0
-0.05	-0.0162162	0
-0.05	-0.0175676	0
-0.05	-0.0189189	0
-0.05	-0.0202703	0
-0.05	-0.0216216	0
-0.05	-0.022973	0
-0.05	-0.0243243	0
-0.05	-0.0256757	0
-0.05	-0.027027	0
-0.05	-0.0283784	0
-0.05	-0.0297297	0
-0.05	-0.0310811	0
-0.05	-0.0324324	0
-0.05	-0.0337838	0
-0.05	-0.0351351	0
-0.05	-0.0364865	0
-0.05	-0.0378378	0
-0.05	-0.0391892	0
-0.05	-0.0405405	0
-0.05	-0.0418919	0
-0.05	-0.0432432	0
-0.05	-0.0445946	0
-0.05	-0.0459459	0
-0.05	-0.0472973	0
-0.05	-0.0486486	0
0.05	-0.00128205	0
0.05	-0.0025641	0
0.05	-0.00384615	0
0.05	-0.00512821	0
0.05	-0.00641026	0
0.05	-0.00769231	0
0.05	-0.00897436	0
0.05	-0.0102564	0
0.05	-0.0115385	0
0.05	-0.0128205	0
0.05	-0.0141026	0
0.05	-0.0153846	0
0.05	-0.0166667	0
0.05	-0.0179487	0
0.05	-0.0192308	0
0.05	-0.0205128	0
0.05	-0.0217949	0
0.05	-0.0230769	0
0.05	-0.024359	0
0.05	-0.025641	0
0.05	-0.0269231	0
0.05	-0.0282051	0
0.05	-0.0294872	0
0.05	-0.0307692	0
0.05	-0.0320513	0
0.05	-0.0333333	0
0.05	-0.0346154	0
0.05	-0.0358974	0
0.05	-0.0371795	0
0.05	-0.0384615	0
0.05	-0.0397436	0
0.05	-0.0410256	0
0.05	-0.0423077	0
0.05	-0.0435897	0
0.05	-0.0448718	0
0.05	-0.0461538	0
0.05	-0.0474359	0
0.05	-0.0487179	0
0.0485625	0	0
0.047125	0	0
0.0456875	0	0
0.04425	0	0
0.0428125	0	0
0.041375	0	0
0.0399375	0	0
0.0385	0	0
0.0370625	0	0
0.035625	0	0
0.0341875	0	0
0.03275	0	0
0.0313125	0	0
0.029875	0	0
0.0284375	0	0
0.027	0	0
0.0255625	0	0
0.024125	0	0
0.0226875	0	0
0.02125	0	0
0.0198125	0	0
0.018375	0	0
0.0169375	0	0
0.0155	0	0
0.0140625	0	0
0.012625	0	0
0.0111875	0	0
0.00975	0	0
0.0083125	0	0
0.006875	0	0
0.0054375	0	0
0.0486486	-0.05	0
0.0472973	-0.05	0
0.0459459	-0.05	0
0.0445946	-0.05	0
0.0432432	-0.05	0
0.0418919	-0.05	0
0.0405405	-0.05	0
0.0391892	-0.05	0
0.0378378	-0.05	0
0.0364865	-0.05	0
0.0351351	-0.05	0
0.0337838	-0.05	0
0.0324324	-0.05	0
0.0310811	-0.05	0
0.0297297	-0.05	0
0.0283784	-0.05	0
0.027027	-0.05	0
0.0256757	-0.05	0
0.0243243	-0.05	0
0.022973	-0.05	0
0.0216216	-0.05	0
0.0202703	-0.05	0
0.0189189	-0.05	0
0.0175676	-0.05	0
0.0162162	-0.05	0
0.0148649	-0.05	0
0.0135135	-0.05	0
0.0121622	-0.05	0
0.0108108	-0.05	0
0.00945946	-0.05	0
0.00810811	-0.05	0
0.00675676	-0.05	0
0.00540541	-0.05	0
0.00405405	-0.05	0
0.0027027	-0.05	0
0.00135135	-0.05	0
0.00397485	-0.000447858	0
0.00389971	-0.000890084	0
0.00377553	-0.00132112	0
0.00360388	-0.00173553	0
0.0033869	-0.00212813	0
0.00312733	-0.00249396	0
0.00282843	-0.00282843	0
0.00249396	-0.00312733	0
0.00212813	-0.0033869	0
0.00173553	-0.00360388	0
0.00132112	-0.00377553	0
0.000890084	-0.00389971	0
0.000447858	-0.00397485	0
-0.00398478	0.000348623	0
-0.00393923	0.000694593	0
-0.0038637	0.00103528	0
-0.00375877	0.00136808	0
-0.00362523	0.00169047	0
-0.0034641	0.002	0
-0.00327661	0.00229431	0
-0.00306418	0.00257115	0
-0.00282843	0.00282843	0
-0.00257115	0.00306418	0
-0.00229431	0.00327661	0
-0.002	0.0034641	0
-0.00169047	0.00362523	0
-0.00136808	0.00375877	0
-0.00103528	0.0038637	0
-0.000694593	0.00393923	0
-0.000348623	0.00398478	0
0	0.0054375	0
0	0.006875	0
0	0.0083125	0
0	0.00975	0
0	0.0111875	0
0	0.012625	0
0	0.0140625	0
0	0.0155	0
0	0.0169375	0
0	0.018375	0
0	0.0198125	0
0	0.02125	0
0	0.0226875	0
0	0.024125	0
0	0.0255625	0
0	0.027	0
0	0.0284375	0
0	0.029875	0
0	0.0313125	0
0	0.03275	0
0	0.0341875	0
0	0.035625	0
0	0.0370625	0
0	0.0385	0
0	0.0399375	0
0	0.041375	0
0	0.0428125	0
0	0.04425	0
0	0.0456875	0
0	0.047125	0
0	0.0485625	0
-0.05	0.00116279	0
-0.05	0.00232558	0
-0.05	0.00348837	0
-0.05	0.00465116	0
-0.05	0.00581395	0
-0.05	0.00697674	0
-0.05	0.00813953	0
-0.05	0.00930233	0
-0.05	0.0104651	0
-0.05	0.0116279	0
-0.05	0.0127907	0
-0.05	0.0139535	0
-0.05	0.0151163	0
-0.05	0.0162791	0
-0.05	0.0174419	0
-0.05	0.0186047	0
-0.05	0.0197674	0
-0.05	0.0209302	0
-0.05	0.022093	0
-0.05	0.0232558	0
-0.05	0.0244186	0
-0.05	0.0255814	0
-0.05	0.0267442	0
-0.05	0.027907	0
-0.05	0.0290698	0
-0.05	0.0302326	0
-0.05	0.0313953	0
-0.05	0.0325581	0
-0.05	0.0337209	0
-0.05	0.0348837	0
-0.05	0.0360465	0
-0.05	0.0372093	0
-0.05	0.0383721	0
-0.05	0.0395349	0
-0.05	0.0406977	0
-0.05	0.0418605	0
-0.05	0.0430233	0
-0.05	0.044186	0
-0.05	0.0453488	0
-0.05	0.0465116	0
-0.05	0.0476744	0
-0.05	0.0488372	0
-0.0486486	0.05	0
-0.0472973	0.05	0
-0.0459459	0.05	0
-0.0445946	0.05	0
-0.0432432	0.05	0
-0.0418919	0.05	0
-0.0405405	0.05	0
-0.0391892	0.05	0
-0.0378378	0.05	0
-0.0364865	0.05	0
-0.0351351	0.05	0
-0.0337838	0.05	0
-0.0324324	0.05	0
-0.0310811	0.05	0
-0.0297297	0.05	0
-0.0283784	0.05	0
-0.027027	0.05	0
-0.0256757	0.05	0
-0.0243243	0.05	0
-0.022973	0.05	0
-0.0216216	0.05	0
-0.0202703	0.05	0
-0.0189189	0.05	0
-0.0175676	0.05	0
-0.0162162	0.05	0
-0.0148649	0.05	0
-0.0135135	0.05	0
-0.0121622	0.05	0
-0.0108108	0.05	0
-0.00945946	0.05	0
-0.00810811	0.05	0
-0.00675676	0.05	0
-0.00540541	0.05	0
-0.00405405	0.05	0
-0.0027027	0.05	0
-0.00135135	0.05	0
0.0004	0	1.89591e-06
0.0008	0	1.78574e-06
0.0012	0	1.61098e-06
0.0016	0	1.37928e-06
0.002	0	1.10999e-06
0.0024	0	8.16499e-07
0.0028	0	5.32481e-07
0.0032	0	2.73951e-07
0.0036	0	9.11684e-08
0.00397485	0.000447858	0
0.00389971	0.000890084	0
0.00377553	0.00132112	0
0.00360388	0.00173553	0
0.0033869	0.00212813	0
0.00312733	0.00249396	0
0.00282843	0.00282843	0
0.00249396	0.00312733	0
0.00212813	0.0033869	0
0.00173553	0.00360388	0
0.00132112	0.00377553	0
0.000890084	0.00389971	0
0.000447858	0.00397485	0
0	0.0036	9.08786e-08
0	0.0032	2.73213e-07
0	0.0028	5.31172e-07
0	0.0024	8.15169e-07
0	0.002	1.1085e-06
0	0.0016	1.3778e-06
0	0.0012	1.60991e-06
0	0.0008	1.78503e-06
0	0.0004	1.8957e-06
-0.0036	0	9.12966e-08
-0.0032	0	2.73706e-07
-0.0028	0	5.31962e-07
-0.0024	0	8.15638e-07
-0.002	0	1.10878e-06
-0.0016	0	1.37812e-06
-0.0012	0	1.61004e-06
-0.0008	0	1.78504e-06
-0.0004	0	1.89554e-06
0	-0.0004	1.89592e-06
0	-0.0008	1.78544e-06
0	-0.0012	1.61061e-06
0	-0.0016	1.37835e-06
0	-0.002	1.10899e-06
0	-0.0024	8.15306e-07
0	-0.0028	5.31578e-07
0	-0.0032	2.73037e-07
0	-0.0036	9.10463e-08
0.00135135	0.05	0
0.0027027	0.05	0
0.00405405	0.05	0
0.00540541	0.05	0
0.00675676	0.05	0
0.00810811	0.05	0
0.00945946	0.05	0
0.0108108	0.05	0
0.0121622	0.05	0
0.0135135	0.05	0
0.0148649	0.05	0
0.0162162	0.05	0
0.0175676	0.05	0
0.0189189	0.05	0
0.0202703	0.05	0
0.0216216	0.05	0
0.022973	0.05	0
0.0243243	0.05	0
0.0256757	0.05	0
0.027027	0.05	0
0.0283784	0.05	0
0.0297297	0.05	0
0.0310811	0.05	0
0.0324324	0.05	0
0.0337838	0.05	0
0.0351351	0.05	0
0.0364865	0.05	0
0.0378378	0.05	0
0.0391892	0.05	0
0.0405405	0.05	0
0.0418919	0.05	0
0.0432432	0.05	0
0.0445946	0.05	0
0.0459459	0.05	0
0.0472973	0.05	0
0.0486486	0.05	0
0.05	0.0487179	0
0.05	0.0474359	0
0.05	0.0461538	0
0.05	0.0448718	0
0.05	0.0435897	0
0.05	0.0423077	0
0.05	0.0410256	0
0.05	0.0397436	0
0.05	0.0384615	0
0.05	0.0371795	0
0.05	0.0358974	0
0.05	0.0346154	0
0.05	0.0333333	0
0.05	0.0320513	0
0.05	0.0307692	0
0.05	0.0294872	0
0.05	0.0282051	0
0.05	0.0269231	0
0.05	0.025641	0
0.05	0.024359	0
0.05	0.0230769	0
0.05	0.0217949	0
0.05	0.0205128	0
0.05	0.0192308	0
0.05	0.0179487	0
0.05	0.0166667	0
0.05	0.0153846	0
0.05	0.0141026	0
0.05	0.0128205	0
0.05	0.0115385	0
0.05	0.0102564	0
0.05	0.00897436	0
0.05	0.00769231	0
0.05	0.00641026	0
0.05	0.00512821	0
0.05	0.00384615	0
0.05	0.0025641	0
0.05	0.00128205	0
-0.00404178	-0.00403999	0
-0.00303256	-0.00442819	0
-0.00232779	-0.00472607	0
-0.00172689	-0.0049746	0
-0.00115279	-0.00517379	0
-0.000578346	-0.00532393	0
-0.0053209	-0.000582613	0
-0.00516797	-0.00115441	0
-0.00496654	-0.00172106	0
-0.00471895	-0.00231683	0
-0.00443039	-0.00302917	0
-0.000631241	-0.00671733	0
-0.000672746	-0.00813379	0
-0.00070578	-0.00956399	0
-0.000733663	-0.0110017	0
-0.00075879	-0.0124431	0
-0.000782567	-0.0138863	0
-0.000805728	-0.0153303	0
-0.000828622	-0.0167747	0
-0.000851404	-0.0182192	0
-0.000874142	-0.0196637	0
-0.000896863	-0.0211082	0
-0.000919577	-0.0225528	0
-0.000942289	-0.0239973	0
-0.000965	-0.0254419	0
-0.000987711	-0.0268864	0
-0.00101042	-0.028331	0
-0.00103313	-0.0297756	0
-0.00105584	-0.0312201	0
-0.00107855	-0.0326647	0
-0.00110126	-0.0341092	0
-0.00112397	-0.0355538	0
-0.00114668	-0.0369983	0
-0.0011694	-0.0384429	0
-0.00119211	-0.0398874	0
-0.00121482	-0.041332	0
-0.00123753	-0.0427766	0
-0.00126024	-0.0442211	0
-0.00128295	-0.0456657	0
-0.00130568	-0.0471103	0
-0.00132847	-0.048555	0
-0.00125526	-0.00653272	0
-0.00133719	-0.00793165	0
-0.00140329	-0.00935588	0
-0.0014595	-0.0107944	0
-0.00151025	-0.0122404	0
-0.00155824	-0.0136899	0
-0.00160494	-0.0151411	0
-0.00165106	-0.0165931	0
-0.00169692	-0.0180453	0
-0.00174269	-0.0194977	0
-0.00178841	-0.0209501	0
-0.00183412	-0.0224025	0
-0.00187982	-0.0238549	0
-0.00192552	-0.0253074	0
-0.00197121	-0.0267598	0
-0.00201691	-0.0282123	0
-0.00206261	-0.0296647	0
-0.00210831	-0.0311172	0
-0.002154	-0.0325696	0
-0.0021997	-0.034022	0
-0.0022454	-0.0354745	0
-0.0022911	-0.0369269	0
-0.00233679	-0.0383794	0
-0.00238249	-0.0398318	0
-0.00242819	-0.0412842	0
-0.00247388	-0.0427367	0
-0.00251958	-0.0441891	0
-0.00256529	-0.0456416	0
-0.00261103	-0.0470942	0
-0.00265688	-0.0485469	0
-0.00188436	-0.00631179	0
-0.00200872	-0.00770189	0
-0.00210838	-0.00912509	0
-0.00219287	-0.0105671	0
-0.00226906	-0.012019	0
-0.00234107	-0.0134758	0
-0.00241108	-0.014935	0
-0.00248018	-0.0163953	0
-0.0025489	-0.017856	0
-0.00261744	-0.019317	0
-0.00268592	-0.020778	0
-0.00275437	-0.022239	0
-0.0028228	-0.0237001	0
-0.00289124	-0.0251611	0
-0.00295967	-0.0266222	0
-0.0030281	-0.0280833	0
-0.00309653	-0.0295443	0
-0.00316497	-0.0310054	0
-0.0032334	-0.0324665	0
-0.00330183	-0.0339275	0
-0.00337026	-0.0353886	0
-0.00343869	-0.0368496	0
-0.00350713	-0.0383107	0
-0.00357556	-0.0397718	0
-0.00364399	-0.0412328	0
-0.00371242	-0.0426939	0
-0.00378085	-0.044155	0
-0.0038493	-0.0456161	0
-0.0039178	-0.0470773	0
-0.0039862	-0.0485386	0
-0.00256264	-0.00606653	0
-0.00273524	-0.00746471	0
-0.00286808	-0.00889534	0
-0.00297884	-0.0103443	0
-0.00307827	-0.0118035	0
-0.00317218	-0.0132679	0
-0.00326352	-0.0147351	0
-0.00335368	-0.0162035	0
-0.00344335	-0.0176726	0
-0.00353279	-0.0191418	0
-0.00362214	-0.0206112	0
-0.00371146	-0.0220807	0
-0.00380076	-0.0235501	0
-0.00389006	-0.0250196	0
-0.00397935	-0.026489	0
-0.00406865	-0.0279585	0
-0.00415794	-0.029428	0
-0.00424724	-0.0308974	0
-0.00433653	-0.0323669	0
-0.00442582	-0.0338364	0
-0.00451512	-0.0353058	0
-0.00460441	-0.0367753	0
-0.0046937	-0.0382448	0
-0.004783	-0.0397142	0
-0.00487229	-0.0411837	0
-0.00496159	-0.0426532	0
-0.00505088	-0.0441226	0
-0.00514019	-0.0455921	0
-0.00522939	-0.0470617	0
-0.00531802	-0.048531	0
-0.00337185	-0.0058298	0
-0.00358905	-0.00726134	0
-0.00374683	-0.00870732	0
-0.00387661	-0.0101647	0
-0.00399342	-0.0116303	0
-0.0041043	-0.013101	0
-0.00421252	-0.0145745	0
-0.00431956	-0.0160494	0
-0.00442609	-0.0175251	0
-0.0045324	-0.0190011	0
-0.00463862	-0.0204772	0
-0.0047448	-0.0219534	0
-0.00485097	-0.0234296	0
-0.00495713	-0.0249059	0
-0.00506329	-0.0263821	0
-0.00516945	-0.0278584	0
-0.00527561	-0.0293346	0
-0.00538176	-0.0308109	0
-0.00548792	-0.0322871	0
-0.00559408	-0.0337634	0
-0.00570024	-0.0352396	0
-0.0058064	-0.0367159	0
-0.00591256	-0.0381921	0
-0.00601871	-0.0396684	0
-0.00612487	-0.0411446	0
-0.00623103	-0.0426209	0
-0.00633719	-0.0440971	0
-0.0064433	-0.0455733	0
-0.00654903	-0.0470494	0
-0.00665377	-0.0485251	0
-0.00441626	-0.00566317	0
-0.00463211	-0.00714246	0
-0.00478985	-0.00859865	0
-0.00492436	-0.0100588	0
-0.00504918	-0.0115264	0
-0.00516988	-0.0129997	0
-0.00528884	-0.0144764	0
-0.00540705	-0.015955	0
-0.00552496	-0.0174346	0
-0.00564275	-0.0189146	0
-0.00576048	-0.0203949	0
-0.00587819	-0.0218752	0
-0.00599589	-0.0233556	0
-0.0061136	-0.024836	0
-0.0062313	-0.0263164	0
-0.006349	-0.0277968	0
-0.00646669	-0.0292773	0
-0.00658439	-0.0307577	0
-0.00670209	-0.0322381	0
-0.00681979	-0.0337185	0
-0.00693749	-0.0351989	0
-0.00705519	-0.0366793	0
-0.00717289	-0.0381598	0
-0.00729059	-0.0396402	0
-0.00740829	-0.0411206	0
-0.00752599	-0.042601	0
-0.00764368	-0.0440814	0
-0.00776123	-0.0455618	0
-0.00787827	-0.0470419	0
-0.00799414	-0.0485214	0
-0.0067148	-0.000633825	0
-0.00813218	-0.00067422	0
-0.0095631	-0.000706566	0
-0.0110012	-0.000734058	0
-0.0124429	-0.000758977	0
-0.0138863	-0.000782653	0
-0.0153303	-0.000805766	0
-0.0167747	-0.000828638	0
-0.0182191	-0.000851411	0
-0.0196637	-0.000874145	0
-0.0211082	-0.000896865	0
-0.0225528	-0.000919578	0
-0.0239973	-0.00094229	0
-0.0254419	-0.000965001	0
-0.0268864	-0.000987711	0
-0.028331	-0.00101042	0
-0.0297756	-0.00103313	0
-0.0312201	-0.00105584	0
-0.0326647	-0.00107855	0
-0.0341092	-0.00110126	0
-0.0355538	-0.00112397	0
-0.0369983	-0.00114668	0
-0.0384429	-0.0011694	0
-0.0398875	-0.00119211	0
-0.041332	-0.00121482	0
-0.0427766	-0.00123753	0
-0.0442211	-0.00126024	0
-0.0456657	-0.00128295	0
-0.0471103	-0.00130568	0
-0.048555	-0.00132847	0
-0.00652857	-0.00125669	0
-0.00792911	-0.00133827	0
-0.00935446	-0.00140401	0
-0.0107937	-0.00145992	0
-0.01224	-0.00151048	0
-0.0136897	-0.00155836	0
-0.015141	-0.00160499	0
-0.016593	-0.00165108	0
-0.0180453	-0.00169693	0
-0.0194977	-0.00174269	0
-0.0209501	-0.00178841	0
-0.0224025	-0.00183412	0
-0.0238549	-0.00187982	0
-0.0253074	-0.00192552	0
-0.0267598	-0.00197121	0
-0.0282123	-0.00201691	0
-0.0296647	-0.00206261	0
-0.0311172	-0.00210831	0
-0.0325696	-0.002154	0
-0.034022	-0.0021997	0
-0.0354745	-0.0022454	0
-0.0369269	-0.00229109	0
-0.0383794	-0.00233679	0
-0.0398318	-0.00238249	0
-0.0412843	-0.00242819	0
-0.0427367	-0.00247388	0
-0.0441891	-0.00251958	0
-0.0456416	-0.00256529	0
-0.0470942	-0.00261103	0
-0.0485469	-0.00265688	0
-0.00630719	-0.00188195	0
-0.00769919	-0.00200794	0
-0.00912351	-0.00210822	0
-0.0105662	-0.0021929	0
-0.0120185	-0.00226912	0
-0.0134756	-0.0023411	0
-0.0149349	-0.00241109	0
-0.0163952	-0.00248017	0
-0.017856	-0.00254887	0
-0.019317	-0.00261741	0
-0.020778	-0.00268589	0
-0.022239	-0.00275434	0
-0.0237001	-0.00282277	0
-0.0251611	-0.00289121	0
-0.0266222	-0.00295964	0
-0.0280833	-0.00302807	0
-0.0295443	-0.0030965	0
-0.0310054	-0.00316494	0
-0.0324664	-0.00323337	0
-0.0339275	-0.0033018	0
-0.0353886	-0.00337023	0
-0.0368496	-0.00343866	0
-0.0383107	-0.0035071	0
-0.0397718	-0.00357553	0
-0.0412328	-0.00364396	0
-0.0426939	-0.00371239	0
-0.044155	-0.00378083	0
-0.045616	-0.00384927	0
-0.0470773	-0.00391778	0
-0.0485386	-0.00398617	0
-0.00606297	-0.00255755	0
-0.00746184	-0.00273262	0
-0.008893	-0.00286662	0
-0.0103427	-0.00297801	0
-0.0118024	-0.00307776	0
-0.0132673	-0.00317183	0
-0.0147347	-0.00326323	0
-0.0162033	-0.00335342	0
-0.0176724	-0.00344309	0
-0.0191417	-0.00353253	0
-0.0206111	-0.00362189	0
-0.0220805	-0.00371121	0
-0.02355	-0.00380051	0
-0.0250194	-0.00388981	0
-0.0264889	-0.0039791	0
-0.0279584	-0.0040684	0
-0.0294278	-0.00415769	0
-0.0308973	-0.00424698	0
-0.0323668	-0.00433628	0
-0.0338362	-0.00442557	0
-0.0353057	-0.00451487	0
-0.0367751	-0.00460416	0
-0.0382446	-0.00469345	0
-0.0397141	-0.00478275	0
-0.0411835	-0.00487204	0
-0.042653	-0.00496134	0
-0.0441225	-0.00505063	0
-0.045592	-0.00513995	0
-0.0470615	-0.00522914	0
-0.0485309	-0.00531782	0
-0.00582756	-0.00336835	0
-0.00725546	-0.00358519	0
-0.00870086	-0.00374321	0
-0.0101597	-0.0038738	0
-0.011627	-0.00399137	0
-0.0130989	-0.00410274	0
-0.0145731	-0.00421122	0
-0.0160485	-0.00431839	0
-0.0175243	-0.00442497	0
-0.0190004	-0.0045313	0
-0.0204766	-0.00463753	0
-0.0219528	-0.00474372	0
-0.023429	-0.00484989	0
-0.0249053	-0.00495605	0
-0.0263815	-0.00506221	0
-0.0278578	-0.00516837	0
-0.029334	-0.00527453	0
-0.0308103	-0.00538069	0
-0.0322865	-0.00548685	0
-0.0337627	-0.00559301	0
-0.035239	-0.00569916	0
-0.0367152	-0.00580532	0
-0.0381915	-0.00591148	0
-0.0396677	-0.00601764	0
-0.041144	-0.0061238	0
-0.0426202	-0.00622996	0
-0.0440965	-0.00633612	0
-0.0455727	-0.00644222	0
-0.0470489	-0.00654802	0
-0.0485247	-0.00665308	0
-0.00565712	-0.00441562	0
-0.00712564	-0.00462565	0
-0.00858007	-0.0047813	0
-0.0100445	-0.00491696	0
-0.0115171	-0.00504358	0
-0.0129939	-0.00516555	0
-0.0144727	-0.0052852	0
-0.0159524	-0.00540376	0
-0.0174324	-0.00552183	0
-0.0189127	-0.00563968	0
-0.0203931	-0.00575744	0
-0.0218735	-0.00587517	0
-0.0233539	-0.00599288	0
-0.0248343	-0.00611058	0
-0.0263147	-0.00622828	0
-0.0277951	-0.00634598	0
-0.0292755	-0.00646368	0
-0.030756	-0.00658138	0
-0.0322364	-0.00669908	0
-0.0337168	-0.00681678	0
-0.0351972	-0.00693448	0
-0.0366776	-0.00705218	0
-0.0381581	-0.00716988	0
-0.0396385	-0.00728758	0
-0.0411189	-0.00740528	0
-0.0425993	-0.00752297	0
-0.0440797	-0.00764066	0
-0.0455601	-0.00775825	0
-0.0470404	-0.00787558	0
-0.0485204	-0.00799235	0
-0.0485178	-0.00933503	0
-0.0485184	-0.0106836	0
-0.0485209	-0.0120358	0
-0.0485245	-0.01339	0
-0.0485287	-0.0147451	0
-0.0485331	-0.0161008	0
-0.0485376	-0.0174566	0
-0.0485422	-0.0188125	0
-0.0485469	-0.0201685	0
-0.0485515	-0.0215245	0
-0.0485561	-0.0228804	0
-0.0485607	-0.0242364	0
-0.0485654	-0.0255924	0
-0.04857	-0.0269484	0
-0.0485746	-0.0283043	0
-0.0485792	-0.0296603	0
-0.0485839	-0.0310163	0
-0.0485885	-0.0323723	0
-0.0485931	-0.0337283	0
-0.0485978	-0.0350842	0
-0.0486024	-0.0364402	0
-0.048607	-0.0377962	0
-0.0486116	-0.0391522	0
-0.0486163	-0.0405082	0
-0.0486209	-0.0418641	0
-0.0486255	-0.0432201	0
-0.0486301	-0.0445761	0
-0.0486348	-0.0459321	0
-0.0486394	-0.047288	0
-0.048644	-0.048644	0
-0.047036	-0.0092111	0
-0.0470372	-0.0105571	0
-0.0470421	-0.01191	0
-0.0470492	-0.0132668	0
-0.0470575	-0.0146256	0
-0.0470663	-0.0159854	0
-0.0470753	-0.0173457	0
-0.0470845	-0.0187062	0
-0.0470937	-0.0200667	0
-0.047103	-0.0214273	0
-0.0471122	-0.0227879	0
-0.0471215	-0.0241485	0
-0.0471307	-0.0255091	0
-0.04714	-0.0268697	0
-0.0471492	-0.0282303	0
-0.0471585	-0.0295909	0
-0.0471677	-0.0309515	0
-0.047177	-0.0323121	0
-0.0471862	-0.0336727	0
-0.0471955	-0.0350333	0
-0.0472048	-0.0363939	0
-0.047214	-0.0377546	0
-0.0472233	-0.0391152	0
-0.0472325	-0.0404758	0
-0.0472418	-0.0418364	0
-0.047251	-0.043197	0
-0.0472603	-0.0445576	0
-0.0472695	-0.0459182	0
-0.0472788	-0.0472788	0
-0.047288	-0.0486394	0
-0.0455541	-0.0090872	0
-0.0455561	-0.0104309	0
-0.0455635	-0.0117845	0
-0.045574	-0.0131438	0
-0.0455863	-0.0145062	0
-0.0455995	-0.0158701	0
-0.045613	-0.0172348	0
-0.0456268	-0.0185998	0
-0.0456406	-0.0199649	0
-0.0456545	-0.0213301	0
-0.0456683	-0.0226954	0
-0.0456822	-0.0240606	0
-0.0456961	-0.0254258	0
-0.04571	-0.026791	0
-0.0457238	-0.0281563	0
-0.0457377	-0.0295215	0
-0.0457516	-0.0308867	0
-0.0457655	-0.032252	0
-0.0457794	-0.0336172	0
-0.0457933	-0.0349824	0
-0.0458071	-0.0363477	0
-0.045821	-0.0377129	0
-0.0458349	-0.0390781	0
-0.0458488	-0.0404434	0
-0.0458627	-0.0418086	0
-0.0458765	-0.0431738	0
-0.0458904	-0.0445391	0
-0.0459043	-0.0459043	0
-0.0459182	-0.0472695	0
-0.0459321	-0.0486348	0
-0.0440723	-0.00896324	0
-0.0440751	-0.0103048	0
-0.0440849	-0.011659	0
-0.0440989	-0.0130209	0
-0.0441152	-0.0143868	0
-0.0441327	-0.0157549	0
-0.0441507	-0.0171239	0
-0.044169	-0.0184935	0
-0.0441875	-0.0198632	0
-0.0442059	-0.021233	0
-0.0442244	-0.0226028	0
-0.0442429	-0.0239727	0
-0.0442614	-0.0253425	0
-0.0442799	-0.0267124	0
-0.0442985	-0.0280822	0
-0.044317	-0.0294521	0
-0.0443355	-0.030822	0
-0.044354	-0.0321918	0
-0.0443725	-0.0335617	0
-0.044391	-0.0349315	0
-0.0444095	-0.0363014	0
-0.044428	-0.0376713	0
-0.0444465	-0.0390411	0
-0.044465	-0.040411	0
-0.0444835	-0.0417808	0
-0.044502	-0.0431507	0
-0.0445206	-0.0445206	0
-0.0445391	-0.0458904	0
-0.0445576	-0.0472603	0
-0.0445761	-0.0486301	0
-0.0425905	-0.00883925	0
-0.0425941	-0.0101786	0
-0.0426063	-0.0115336	0
-0.0426238	-0.012898	0
-0.0426441	-0.0142675	0
-0.0426659	-0.0156397	0
-0.0426884	-0.0170131	0
-0.0427113	-0.0183871	0
-0.0427343	-0.0197614	0
-0.0427574	-0.0211358	0
-0.0427805	-0.0225103	0
-0.0428037	-0.0238848	0
-0.0428268	-0.0252592	0
-0.0428499	-0.0266337	0
-0.0428731	-0.0280082	0
-0.0428962	-0.0293827	0
-0.0429193	-0.0307572	0
-0.0429425	-0.0321317	0
-0.0429656	-0.0335062	0
-0.0429888	-0.0348806	0
-0.0430119	-0.0362551	0
-0.043035	-0.0376296	0
-0.0430582	-0.0390041	0
-0.0430813	-0.0403786	0
-0.0431044	-0.0417531	0
-0.0431276	-0.0431276	0
-0.0431507	-0.044502	0
-0.0431738	-0.0458765	0
-0.043197	-0.047251	0
-0.0432201	-0.0486255	0
-0.0411087	-0.00871525	0
-0.0411131	-0.0100525	0
-0.0411278	-0.0114082	0
-0.0411486	-0.0127751	0
-0.041173	-0.0141482	0
-0.0411991	-0.0155244	0
-0.0412261	-0.0169022	0
-0.0412536	-0.0182808	0
-0.0412812	-0.0196597	0
-0.0413089	-0.0210387	0
-0.0413367	-0.0224177	0
-0.0413644	-0.0237968	0
-0.0413922	-0.0251759	0
-0.0414199	-0.0265551	0
-0.0414477	-0.0279342	0
-0.0414754	-0.0293133	0
-0.0415032	-0.0306924	0
-0.041531	-0.0320715	0
-0.0415587	-0.0334506	0
-0.0415865	-0.0348297	0
-0.0416143	-0.0362089	0
-0.041642	-0.037588	0
-0.0416698	-0.0389671	0
-0.0416976	-0.0403462	0
-0.0417253	-0.0417253	0
-0.0417531	-0.0431044	0
-0.0417808	-0.0444835	0
-0.0418086	-0.0458627	0
-0.0418364	-0.0472418	0
-0.0418641	-0.0486209	0
-0.0396268	-0.00859125	0
-0.0396321	-0.00992635	0
-0.0396492	-0.0112828	0
-0.0396735	-0.0126523	0
-0.0397019	-0.0140289	0
-0.0397324	-0.0154092	0
-0.0397639	-0.0167914	0
-0.0397959	-0.0181745	0
-0.0398281	-0.0195579	0
-0.0398604	-0.0209415	0
-0.0398928	-0.0223252	0
-0.0399251	-0.0237089	0
-0.0399575	-0.0250927	0
-0.0399899	-0.0264764	0
-0.0400223	-0.0278601	0
-0.0400547	-0.0292439	0
-0.0400871	-0.0306276	0
-0.0401195	-0.0320114	0
-0.0401519	-0.0333951	0
-0.0401843	-0.0347788	0
-0.0402166	-0.0361626	0
-0.040249	-0.0375463	0
-0.0402814	-0.0389301	0
-0.0403138	-0.0403138	0
-0.0403462	-0.0416975	0
-0.0403786	-0.0430813	0
-0.040411	-0.044465	0
-0.0404434	-0.0458488	0
-0.0404758	-0.0472325	0
-0.0405081	-0.0486163	0
-0.038145	-0.00846725	0
-0.0381512	-0.00980022	0
-0.0381707	-0.0111574	0
-0.0381984	-0.0125294	0
-0.0382308	-0.0139096	0
-0.0382656	-0.015294	0
-0.0383016	-0.0166806	0
-0.0383381	-0.0180681	0
-0.038375	-0.0194561	0
-0.0384119	-0.0208444	0
-0.0384489	-0.0222327	0
-0.0384859	-0.023621	0
-0.0385229	-0.0250094	0
-0.0385599	-0.0263977	0
-0.0385969	-0.0277861	0
-0.0386339	-0.0291745	0
-0.0386709	-0.0305628	0
-0.038708	-0.0319512	0
-0.038745	-0.0333396	0
-0.038782	-0.0347279	0
-0.038819	-0.0361163	0
-0.038856	-0.0375047	0
-0.0388931	-0.0388931	0
-0.0389301	-0.0402814	0
-0.0389671	-0.0416698	0
-0.0390041	-0.0430582	0
-0.0390411	-0.0444465	0
-0.0390781	-0.0458349	0
-0.0391152	-0.0472233	0
-0.0391522	-0.0486116	0
-0.0366631	-0.00834324	0
-0.0366702	-0.00967409	0
-0.0366922	-0.0110321	0
-0.0367233	-0.0124065	0
-0.0367597	-0.0137903	0
-0.0367988	-0.0151788	0
-0.0368393	-0.0165697	0
-0.0368804	-0.0179618	0
-0.0369218	-0.0193544	0
-0.0369634	-0.0207472	0
-0.037005	-0.0221401	0
-0.0370466	-0.0235331	0
-0.0370882	-0.0249261	0
-0.0371299	-0.0263191	0
-0.0371715	-0.0277121	0
-0.0372132	-0.0291051	0
-0.0372548	-0.0304981	0
-0.0372965	-0.0318911	0
-0.0373381	-0.0332841	0
-0.0373798	-0.034677	0
-0.0374214	-0.03607	0
-0.037463	-0.037463	0
-0.0375047	-0.038856	0
-0.0375463	-0.040249	0
-0.037588	-0.041642	0
-0.0376296	-0.043035	0
-0.0376713	-0.044428	0
-0.0377129	-0.045821	0
-0.0377546	-0.047214	0
-0.0377962	-0.048607	0
-0.0351813	-0.00821924	0
-0.0351892	-0.00954795	0
-0.0352136	-0.0109067	0
-0.0352482	-0.0122837	0
-0.0352886	-0.013671	0
-0.0353321	-0.0150636	0
-0.035377	-0.0164589	0
-0.0354227	-0.0178555	0
-0.0354687	-0.0192526	0
-0.0355149	-0.0206501	0
-0.0355611	-0.0220476	0
-0.0356073	-0.0234452	0
-0.0356536	-0.0248428	0
-0.0356999	-0.0262404	0
-0.0357461	-0.027638	0
-0.0357924	-0.0290357	0
-0.0358387	-0.0304333	0
-0.035885	-0.0318309	0
-0.0359312	-0.0332285	0
-0.0359775	-0.0346261	0
-0.0360238	-0.0360238	0
-0.03607	-0.0374214	0
-0.0361163	-0.038819	0
-0.0361626	-0.0402166	0
-0.0362089	-0.0416143	0
-0.0362551	-0.0430119	0
-0.0363014	-0.0444095	0
-0.0363477	-0.0458071	0
-0.0363939	-0.0472048	0
-0.0364402	-0.0486024	0
-0.0336995	-0.00809523	0
-0.0337082	-0.00942182	0
-0.0337351	-0.0107813	0
-0.0337732	-0.0121608	0
-0.0338176	-0.0135517	0
-0.0338653	-0.0149484	0
-0.0339147	-0.0163481	0
-0.033965	-0.0177491	0
-0.0340156	-0.0191509	0
-0.0340664	-0.0205529	0
-0.0341172	-0.0219551	0
-0.0341681	-0.0233573	0
-0.034219	-0.0247595	0
-0.0342699	-0.0261618	0
-0.0343208	-0.027564	0
-0.0343717	-0.0289663	0
-0.0344226	-0.0303685	0
-0.0344735	-0.0317708	0
-0.0345244	-0.033173	0
-0.0345752	-0.0345752	0
-0.0346261	-0.0359775	0
-0.034677	-0.0373797	0
-0.0347279	-0.038782	0
-0.0347788	-0.0401843	0
-0.0348297	-0.0415865	0
-0.0348806	-0.0429888	0
-0.0349315	-0.044391	0
-0.0349824	-0.0457933	0
-0.0350333	-0.0471955	0
-0.0350842	-0.0485977	0
-0.0322176	-0.00797123	0
-0.0322272	-0.00929569	0
-0.0322565	-0.0106559	0
-0.0322981	-0.012038	0
-0.0323465	-0.0134324	0
-0.0323986	-0.0148332	0
-0.0324525	-0.0162372	0
-0.0325073	-0.0176428	0
-0.0325625	-0.0190491	0
-0.0326178	-0.0204558	0
-0.0326733	-0.0218625	0
-0.0327288	-0.0232694	0
-0.0327843	-0.0246762	0
-0.0328398	-0.0260831	0
-0.0328954	-0.02749	0
-0.0329509	-0.0288968	0
-0.0330064	-0.0303037	0
-0.033062	-0.0317106	0
-0.0331175	-0.0331175	0
-0.033173	-0.0345244	0
-0.0332285	-0.0359312	0
-0.0332841	-0.0373381	0
-0.0333396	-0.038745	0
-0.0333951	-0.0401519	0
-0.0334506	-0.0415587	0
-0.0335062	-0.0429656	0
-0.0335617	-0.0443725	0
-0.0336172	-0.0457794	0
-0.0336727	-0.0471862	0
-0.0337283	-0.0485931	0
-0.0307358	-0.00784722	0
-0.0307462	-0.00916956	0
-0.030778	-0.0105305	0
-0.030823	-0.0119151	0
-0.0308754	-0.013313	0
-0.0309318	-0.014718	0
-0.0309902	-0.0161264	0
-0.0310495	-0.0175365	0
-0.0311093	-0.0189474	0
-0.0311693	-0.0203586	0
-0.0312294	-0.02177	0
-0.0312895	-0.0231815	0
-0.0313497	-0.0245929	0
-0.0314098	-0.0260044	0
-0.03147	-0.0274159	0
-0.0315301	-0.0288274	0
-0.0315903	-0.0302389	0
-0.0316504	-0.0316504	0
-0.0317106	-0.033062	0
-0.0317708	-0.0344735	0
-0.0318309	-0.035885	0
-0.0318911	-0.0372965	0
-0.0319512	-0.038708	0
-0.0320114	-0.0401195	0
-0.0320715	-0.041531	0
-0.0321317	-0.0429425	0
-0.0321918	-0.044354	0
-0.032252	-0.0457655	0
-0.0323121	-0.047177	0
-0.0323723	-0.0485885	0
-0.029254	-0.00772322	0
-0.0292653	-0.00904343	0
-0.0292995	-0.0104052	0
-0.0293479	-0.0117923	0
-0.0294043	-0.0131937	0
-0.029465	-0.0146027	0
-0.0295279	-0.0160155	0
-0.0295918	-0.0174302	0
-0.0296562	-0.0188456	0
-0.0297208	-0.0202615	0
-0.0297855	-0.0216775	0
-0.0298503	-0.0230935	0
-0.029915	-0.0245097	0
-0.0299798	-0.0259258	0
-0.0300446	-0.0273419	0
-0.0301094	-0.028758	0
-0.0301742	-0.0301742	0
-0.0302389	-0.0315903	0
-0.0303037	-0.0330064	0
-0.0303685	-0.0344226	0
-0.0304333	-0.0358387	0
-0.0304981	-0.0372548	0
-0.0305628	-0.0386709	0
-0.0306276	-0.0400871	0
-0.0306924	-0.0415032	0
-0.0307572	-0.0429193	0
-0.030822	-0.0443355	0
-0.0308867	-0.0457516	0
-0.0309515	-0.0471677	0
-0.0310163	-0.0485839	0
-0.0277721	-0.00759922	0
-0.0277843	-0.0089173	0
-0.0278209	-0.0102798	0
-0.0278728	-0.0116694	0
-0.0279332	-0.0130744	0
-0.0279983	-0.0144875	0
-0.0280656	-0.0159047	0
-0.0281341	-0.0173238	0
-0.0282031	-0.0187439	0
-0.0282723	-0.0201643	0
-0.0283416	-0.0215849	0
-0.028411	-0.0230056	0
-0.0284804	-0.0244264	0
-0.0285498	-0.0258471	0
-0.0286192	-0.0272679	0
-0.0286886	-0.0286886	0
-0.028758	-0.0301094	0
-0.0288274	-0.0315301	0
-0.0288968	-0.0329509	0
-0.0289663	-0.0343717	0
-0.0290357	-0.0357924	0
-0.0291051	-0.0372132	0
-0.0291745	-0.0386339	0
-0.0292439	-0.0400547	0
-0.0293133	-0.0414754	0
-0.0293827	-0.0428962	0
-0.0294521	-0.044317	0
-0.0295215	-0.0457377	0
-0.0295909	-0.0471585	0
-0.0296603	-0.0485792	0
-0.0262903	-0.00747521	0
-0.0263033	-0.00879117	0
-0.0263424	-0.0101544	0
-0.0263977	-0.0115466	0
-0.0264621	-0.0129551	0
-0.0265315	-0.0143723	0
-0.0266033	-0.0157939	0
-0.0266764	-0.0172175	0
-0.02675	-0.0186421	0
-0.0268238	-0.0200671	0
-0.0268978	-0.0214924	0
-0.0269717	-0.0229177	0
-0.0270458	-0.0243431	0
-0.0271198	-0.0257685	0
-0.0271938	-0.0271938	0
-0.0272679	-0.0286192	0
-0.0273419	-0.0300446	0
-0.0274159	-0.03147	0
-0.02749	-0.0328954	0
-0.027564	-0.0343208	0
-0.027638	-0.0357461	0
-0.0277121	-0.0371715	0
-0.0277861	-0.0385969	0
-0.0278601	-0.0400223	0
-0.0279342	-0.0414477	0
-0.0280082	-0.0428731	0
-0.0280822	-0.0442985	0
-0.0281563	-0.0457238	0
-0.0282303	-0.0471492	0
-0.0283043	-0.0485746	0
-0.0248085	-0.00735121	0
-0.0248223	-0.00866503	0
-0.0248639	-0.010029	0
-0.0249226	-0.0114237	0
-0.0249911	-0.0128358	0
-0.0250647	-0.0142571	0
-0.0251411	-0.015683	0
-0.0252187	-0.0171112	0
-0.0252968	-0.0185403	0
-0.0253753	-0.01997	0
-0.0254539	-0.0213999	0
-0.0255325	-0.0228298	0
-0.0256111	-0.0242598	0
-0.0256898	-0.0256898	0
-0.0257684	-0.0271198	0
-0.0258471	-0.0285498	0
-0.0259258	-0.0299798	0
-0.0260044	-0.0314098	0
-0.0260831	-0.0328398	0
-0.0261618	-0.0342699	0
-0.0262404	-0.0356999	0
-0.0263191	-0.0371299	0
-0.0263977	-0.0385599	0
-0.0264764	-0.0399899	0
-0.0265551	-0.0414199	0
-0.0266337	-0.0428499	0
-0.0267124	-0.0442799	0
-0.026791	-0.04571	0
-0.0268697	-0.04714	0
-0.0269484	-0.04857	0
-0.0233266	-0.0072272	0
-0.0233413	-0.0085389	0
-0.0233853	-0.00990362	0
-0.0234475	-0.0113009	0
-0.02352	-0.0127165	0
-0.023598	-0.0141419	0
-0.0236788	-0.0155722	0
-0.0237609	-0.0170048	0
-0.0238437	-0.0184386	0
-0.0239268	-0.0198728	0
-0.02401	-0.0213073	0
-0.0240932	-0.0227419	0
-0.0241765	-0.0241765	0
-0.0242598	-0.0256111	0
-0.0243431	-0.0270458	0
-0.0244263	-0.0284804	0
-0.0245096	-0.029915	0
-0.0245929	-0.0313497	0
-0.0246762	-0.0327843	0
-0.0247595	-0.034219	0
-0.0248428	-0.0356536	0
-0.0249261	-0.0370882	0
-0.0250094	-0.0385229	0
-0.0250927	-0.0399575	0
-0.0251759	-0.0413922	0
-0.0252592	-0.0428268	0
-0.0253425	-0.0442614	0
-0.0254258	-0.0456961	0
-0.0255091	-0.0471307	0
-0.0255924	-0.0485654	0
-0.0218448	-0.00710319	0
-0.0218604	-0.00841277	0
-0.0219068	-0.00977824	0
-0.0219724	-0.011178	0
-0.0220489	-0.0125972	0
-0.0221312	-0.0140267	0
-0.0222165	-0.0154614	0
-0.0223032	-0.0168985	0
-0.0223906	-0.0183368	0
-0.0224783	-0.0197757	0
-0.0225661	-0.0212148	0
-0.022654	-0.022654	0
-0.0227419	-0.0240932	0
-0.0228298	-0.0255325	0
-0.0229177	-0.0269717	0
-0.0230056	-0.028411	0
-0.0230935	-0.0298503	0
-0.0231814	-0.0312895	0
-0.0232693	-0.0327288	0
-0.0233573	-0.0341681	0
-0.0234452	-0.0356073	0
-0.0235331	-0.0370466	0
-0.023621	-0.0384859	0
-0.0237089	-0.0399251	0
-0.0237968	-0.0413644	0
-0.0238847	-0.0428037	0
-0.0239727	-0.0442429	0
-0.0240606	-0.0456822	0
-0.0241485	-0.0471215	0
-0.0242364	-0.0485607	0
-0.020363	-0.00697918	0
-0.0203794	-0.00828663	0
-0.0204282	-0.00965286	0
-0.0204973	-0.0110552	0
-0.0205778	-0.0124779	0
-0.0206645	-0.0139115	0
-0.0207542	-0.0153505	0
-0.0208455	-0.0167922	0
-0.0209375	-0.0182351	0
-0.0210298	-0.0196785	0
-0.0211222	-0.0211222	0
-0.0212147	-0.0225661	0
-0.0213072	-0.0240099	0
-0.0213997	-0.0254538	0
-0.0214923	-0.0268977	0
-0.0215848	-0.0283416	0
-0.0216774	-0.0297855	0
-0.0217699	-0.0312294	0
-0.0218625	-0.0326733	0
-0.021955	-0.0341172	0
-0.0220475	-0.0355611	0
-0.0221401	-0.037005	0
-0.0222326	-0.0384488	0
-0.0223252	-0.0398927	0
-0.0224177	-0.0413366	0
-0.0225103	-0.0427805	0
-0.0226028	-0.0442244	0
-0.0226953	-0.0456683	0
-0.0227879	-0.0471122	0
-0.0228804	-0.0485561	0
-0.0188812	-0.00685514	0
-0.0188984	-0.00816049	0
-0.0189497	-0.00952747	0
-0.0190222	-0.0109323	0
-0.0191067	-0.0123586	0
-0.0191977	-0.0137963	0
-0.0192919	-0.0152397	0
-0.0193878	-0.0166859	0
-0.0194843	-0.0181333	0
-0.0195812	-0.0195814	0
-0.0196783	-0.0210297	0
-0.0197754	-0.0224782	0
-0.0198726	-0.0239266	0
-0.0199697	-0.0253751	0
-0.0200669	-0.0268237	0
-0.0201641	-0.0282722	0
-0.0202612	-0.0297207	0
-0.0203584	-0.0311692	0
-0.0204556	-0.0326177	0
-0.0205528	-0.0340663	0
-0.0206499	-0.0355148	0
-0.0207471	-0.0369633	0
-0.0208443	-0.0384118	0
-0.0209414	-0.0398603	0
-0.0210386	-0.0413089	0
-0.0211358	-0.0427574	0
-0.0212329	-0.0442059	0
-0.0213301	-0.0456544	0
-0.0214273	-0.047103	0
-0.0215245	-0.0485515	0
-0.0173994	-0.00673106	0
-0.0174175	-0.00803432	0
-0.0174712	-0.00940208	0
-0.0175471	-0.0108095	0
-0.0176356	-0.0122393	0
-0.0177309	-0.0136811	0
-0.0178297	-0.0151288	0
-0.01793	-0.0165795	0
-0.0180312	-0.0180316	0
-0.0181327	-0.0194842	0
-0.0182344	-0.0209372	0
-0.0183362	-0.0223902	0
-0.0184379	-0.0238434	0
-0.0185397	-0.0252965	0
-0.0186415	-0.0267496	0
-0.0187433	-0.0282028	0
-0.0188451	-0.0296559	0
-0.0189469	-0.0311091	0
-0.0190487	-0.0325622	0
-0.0191505	-0.0340154	0
-0.0192523	-0.0354685	0
-0.0193541	-0.0369217	0
-0.0194559	-0.0383748	0
-0.0195577	-0.039828	0
-0.0196595	-0.0412811	0
-0.0197613	-0.0427343	0
-0.0198631	-0.0441874	0
-0.0199649	-0.0456406	0
-0.0200667	-0.0470937	0
-0.0201685	-0.0485469	0
-0.0159177	-0.00660687	0
-0.0159366	-0.0079081	0
-0.0159927	-0.00927665	0
-0.016072	-0.0106866	0
-0.0161646	-0.01212	0
-0.0162642	-0.0135659	0
-0.0163674	-0.015018	0
-0.0164723	-0.0164732	0
-0.0165781	-0.0179298	0
-0.0166842	-0.0193871	0
-0.0167905	-0.0208446	0
-0.0168969	-0.0223023	0
-0.0170033	-0.0237601	0
-0.0171097	-0.0252178	0
-0.0172161	-0.0266756	0
-0.0173226	-0.0281334	0
-0.017429	-0.0295911	0
-0.0175354	-0.0310489	0
-0.0176418	-0.0325067	0
-0.0177483	-0.0339645	0
-0.0178547	-0.0354222	0
-0.0179611	-0.03688	0
-0.0180675	-0.0383378	0
-0.0181739	-0.0397956	0
-0.0182804	-0.0412533	0
-0.0183868	-0.0427111	0
-0.0184932	-0.0441689	0
-0.0185996	-0.0456267	0
-0.0187061	-0.0470844	0
-0.0188125	-0.0485422	0
-0.0144363	-0.00648241	0
-0.0144558	-0.00778175	0
-0.0145142	-0.00915117	0
-0.0145969	-0.0105637	0
-0.0146935	-0.0120007	0
-0.0147974	-0.0134506	0
-0.0149051	-0.0149072	0
-0.0150146	-0.0163669	0
-0.015125	-0.0178281	0
-0.0152357	-0.0192899	0
-0.0153466	-0.0207521	0
-0.0154576	-0.0222144	0
-0.0155687	-0.0236768	0
-0.0156797	-0.0251392	0
-0.0157907	-0.0266016	0
-0.0159018	-0.028064	0
-0.0160128	-0.0295264	0
-0.0161239	-0.0309888	0
-0.0162349	-0.0324512	0
-0.016346	-0.0339136	0
-0.0164571	-0.035376	0
-0.0165681	-0.0368384	0
-0.0166792	-0.0383008	0
-0.0167902	-0.0397632	0
-0.0169013	-0.0412256	0
-0.0170123	-0.042688	0
-0.0171234	-0.0441504	0
-0.0172344	-0.0456128	0
-0.0173455	-0.0470752	0
-0.0174565	-0.0485376	0
-0.0129553	-0.00635733	0
-0.0129752	-0.00765507	0
-0.0130359	-0.00902553	0
-0.0131219	-0.0104407	0
-0.0132224	-0.0118813	0
-0.0133307	-0.0133354	0
-0.0134428	-0.0147963	0
-0.0135569	-0.0162605	0
-0.0136718	-0.0177263	0
-0.0137872	-0.0191928	0
-0.0139027	-0.0206596	0
-0.0140184	-0.0221265	0
-0.014134	-0.0235935	0
-0.0142497	-0.0250605	0
-0.0143654	-0.0265275	0
-0.014481	-0.0279946	0
-0.0145967	-0.0294616	0
-0.0147124	-0.0309286	0
-0.0148281	-0.0323956	0
-0.0149438	-0.0338627	0
-0.0150594	-0.0353297	0
-0.0151751	-0.0367967	0
-0.0152908	-0.0382638	0
-0.0154065	-0.0397308	0
-0.0155221	-0.0411978	0
-0.0156378	-0.0426648	0
-0.0157535	-0.0441319	0
-0.0158692	-0.0455989	0
-0.0159849	-0.0470659	0
-0.0161005	-0.048533	0
-0.0114757	-0.00623099	0
-0.0114957	-0.007528	0
-0.0115586	-0.00890005	0
-0.011648	-0.0103182	0
-0.0117525	-0.0117626	0
-0.011865	-0.0132208	0
-0.0119816	-0.0146861	0
-0.0121002	-0.0161548	0
-0.0122197	-0.0176251	0
-0.0123397	-0.0190962	0
-0.0124598	-0.0205676	0
-0.01258	-0.0220391	0
-0.0127002	-0.0235107	0
-0.0128205	-0.0249823	0
-0.0129407	-0.0264539	0
-0.013061	-0.0279256	0
-0.0131813	-0.0293972	0
-0.0133015	-0.0308688	0
-0.0134218	-0.0323405	0
-0.013542	-0.0338121	0
-0.0136623	-0.0352837	0
-0.0137826	-0.0367554	0
-0.0139028	-0.038227	0
-0.0140231	-0.0396986	0
-0.0141434	-0.0411703	0
-0.0142636	-0.0426419	0
-0.0143839	-0.0441135	0
-0.0145042	-0.0455851	0
-0.0146244	-0.0470568	0
-0.0147447	-0.0485284	0
-0.0100009	-0.00610345	0
-0.0100227	-0.00740273	0
-0.0100891	-0.00877824	0
-0.0101825	-0.0102003	0
-0.0102912	-0.0116487	0
-0.0104079	-0.0131111	0
-0.0105288	-0.0145807	0
-0.0106516	-0.0160537	0
-0.0107753	-0.0175284	0
-0.0108995	-0.0190039	0
-0.0110239	-0.0204797	0
-0.0111484	-0.0219556	0
-0.0112728	-0.0234316	0
-0.0113973	-0.0249076	0
-0.0115219	-0.0263837	0
-0.0116464	-0.0278597	0
-0.0117709	-0.0293358	0
-0.0118954	-0.0308118	0
-0.0120199	-0.0322878	0
-0.0121444	-0.0337639	0
-0.012269	-0.0352399	0
-0.0123935	-0.036716	0
-0.012518	-0.038192	0
-0.0126425	-0.039668	0
-0.012767	-0.0411441	0
-0.0128915	-0.0426201	0
-0.0130161	-0.0440962	0
-0.0131406	-0.0455722	0
-0.0132651	-0.0470483	0
-0.0133895	-0.0485242	0
-0.00854218	-0.00597767	0
-0.00857329	-0.00728778	0
-0.00864778	-0.00867156	0
-0.0087474	-0.0100996	0
-0.00886079	-0.0115526	0
-0.00898139	-0.013019	0
-0.00910564	-0.0144924	0
-0.00923165	-0.0159691	0
-0.00935851	-0.0174475	0
-0.00948576	-0.0189267	0
-0.00961318	-0.0204062	0
-0.00974068	-0.0218858	0
-0.00986821	-0.0233655	0
-0.00999575	-0.0248453	0
-0.0101233	-0.026325	0
-0.0102509	-0.0278048	0
-0.0103784	-0.0292845	0
-0.010506	-0.0307643	0
-0.0106335	-0.0322441	0
-0.0107611	-0.0337238	0
-0.0108886	-0.0352036	0
-0.0110162	-0.0366833	0
-0.0111437	-0.0381631	0
-0.0112713	-0.0396428	0
-0.0113989	-0.0411226	0
-0.0115264	-0.0426024	0
-0.011654	-0.0440821	0
-0.0117815	-0.0455619	0
-0.011909	-0.0470416	0
-0.012036	-0.048521	0
-0.00711859	-0.00586008	0
-0.00717802	-0.0071995	0
-0.00727066	-0.00860028	0
-0.00738034	-0.0100373	0
-0.00749893	-0.0114953	0
-0.00762216	-0.012965	0
-0.00774777	-0.0144409	0
-0.00787457	-0.0159199	0
-0.00800196	-0.0174005	0
-0.00812961	-0.0188819	0
-0.00825739	-0.0203636	0
-0.00838523	-0.0218454	0
-0.0085131	-0.0233273	0
-0.00864098	-0.0248092	0
-0.00876886	-0.0262912	0
-0.00889674	-0.0277731	0
-0.00902463	-0.029255	0
-0.00915251	-0.030737	0
-0.0092804	-0.0322189	0
-0.00940828	-0.0337009	0
-0.00953617	-0.0351828	0
-0.00966405	-0.0366648	0
-0.00979194	-0.0381467	0
-0.00991983	-0.0396287	0
-0.0100477	-0.0411106	0
-0.0101756	-0.0425926	0
-0.0103035	-0.0440745	0
-0.0104313	-0.0455564	0
-0.0105588	-0.0470382	0
-0.0106855	-0.0485195	0
-0.0057495	-0.00575959	0
-0.00587229	-0.00715877	0
-0.00599673	-0.0085865	0
-0.00612019	-0.0100347	0
-0.00624333	-0.011497	0
-0.00636661	-0.0129681	0
-0.00649013	-0.0144444	0
-0.00661384	-0.0159235	0
-0.00673769	-0.017404	0
-0.00686161	-0.0188852	0
-0.00698558	-0.0203667	0
-0.00710956	-0.0218484	0
-0.00723356	-0.0233302	0
-0.00735756	-0.024812	0
-0.00748156	-0.0262939	0
-0.00760556	-0.0277757	0
-0.00772957	-0.0292575	0
-0.00785357	-0.0307394	0
-0.00797758	-0.0322212	0
-0.00810158	-0.033703	0
-0.00822558	-0.0351849	0
-0.00834959	-0.0366667	0
-0.00847359	-0.0381485	0
-0.0085976	-0.0396304	0
-0.0087216	-0.0411122	0
-0.0088456	-0.042594	0
-0.00896959	-0.0440759	0
-0.00909341	-0.0455576	0
-0.00921673	-0.0470391	0
-0.00933896	-0.04852	0
0.0485571	-0.00125886	0
0.048551	-0.00251745	0
0.0485438	-0.00377558	0
0.0485355	-0.00503315	0
0.0485261	-0.00629048	0
0.0485168	-0.00754922	0
0.0485092	-0.00881235	0
0.0485048	-0.0100822	0
0.0471141	-0.00123563	0
0.0471017	-0.0024707	0
0.0470874	-0.00370488	0
0.0470707	-0.00493797	0
0.0470521	-0.00617082	0
0.0470338	-0.0074069	0
0.047019	-0.00865181	0
0.0470103	-0.00990972	0
0.045671	-0.00121236	0
0.0456524	-0.0024239	0
0.0456308	-0.00363409	0
0.0456057	-0.00484272	0
0.045578	-0.00605126	0
0.0455509	-0.007265	0
0.0455291	-0.00849205	0
0.0455164	-0.00973818	0
0.0442278	-0.00118909	0
0.0442029	-0.00237707	0
0.044174	-0.00356327	0
0.0441406	-0.00474745	0
0.0441039	-0.00593174	0
0.0440681	-0.0071233	0
0.0440395	-0.00833267	0
0.0440227	-0.00956713	0
0.0427847	-0.00116581	0
0.0427535	-0.00233024	0
0.0427173	-0.00349243	0
0.0426755	-0.00465215	0
0.0426297	-0.00581224	0
0.0425853	-0.00698171	0
0.0425499	-0.00817348	0
0.042529	-0.00939632	0
0.0413415	-0.00114253	0
0.041304	-0.00228339	0
0.0412605	-0.00342158	0
0.0412104	-0.00455685	0
0.0411556	-0.00569275	0
0.0411025	-0.00684016	0
0.0410603	-0.00801437	0
0.0410355	-0.00922562	0
0.0398984	-0.00111924	0
0.0398545	-0.00223655	0
0.0398038	-0.00335073	0
0.0397452	-0.00446155	0
0.0396814	-0.00557327	0
0.0396197	-0.00669862	0
0.0395707	-0.00785529	0
0.0395419	-0.00905496	0
0.0384552	-0.00109596	0
0.0384051	-0.0021897	0
0.038347	-0.00327987	0
0.0382801	-0.00436624	0
0.0382072	-0.00545378	0
0.0381369	-0.00655709	0
0.0380811	-0.00769623	0
0.0380484	-0.00888433	0
0.0370121	-0.00107267	0
0.0369556	-0.00214285	0
0.0368902	-0.00320902	0
0.036815	-0.00427094	0
0.036733	-0.00533429	0
0.0366541	-0.00641557	0
0.0365916	-0.00753717	0
0.0365548	-0.00871371	0
0.0355689	-0.00104939	0
0.0355061	-0.00209601	0
0.0354334	-0.00313816	0
0.0353498	-0.00417563	0
0.0352588	-0.00521481	0
0.0351713	-0.00627404	0
0.035102	-0.00737811	0
0.0350613	-0.00854309	0
0.0341258	-0.0010261	0
0.0340566	-0.00204916	0
0.0339766	-0.0030673	0
0.0338847	-0.00408033	0
0.0337846	-0.00509532	0
0.0336885	-0.00613252	0
0.0336124	-0.00721906	0
0.0335677	-0.00837247	0
0.0326826	-0.00100282	0
0.0326071	-0.00200231	0
0.0325199	-0.00299645	0
0.0324195	-0.00398502	0
0.0323104	-0.00497584	0
0.0322057	-0.00599099	0
0.0321229	-0.00706001	0
0.0320742	-0.00820185	0
0.0312395	-0.000979536	0
0.0311577	-0.00195546	0
0.0310631	-0.00292559	0
0.0309544	-0.00388971	0
0.0308363	-0.00485635	0
0.0307229	-0.00584946	0
0.0306333	-0.00690095	0
0.0305807	-0.00803123	0
0.0297963	-0.000956251	0
0.0297082	-0.00190862	0
0.0296063	-0.00285474	0
0.0294892	-0.00379441	0
0.0293621	-0.00473686	0
0.0292401	-0.00570794	0
0.0291438	-0.0067419	0
0.0290871	-0.00786061	0
0.0283532	-0.000932967	0
0.0282587	-0.00186177	0
0.0281495	-0.00278388	0
0.0280241	-0.0036991	0
0.0278879	-0.00461738	0
0.0277573	-0.00556641	0
0.0276542	-0.00658284	0
0.0275936	-0.00768999	0
0.02691	-0.000909682	0
0.0268092	-0.00181492	0
0.0266927	-0.00271302	0
0.0265589	-0.00360379	0
0.0264137	-0.00449789	0
0.0262745	-0.00542489	0
0.0261646	-0.00642379	0
0.0261	-0.00751937	0
0.0254668	-0.000886398	0
0.0253597	-0.00176807	0
0.025236	-0.00264217	0
0.0250938	-0.00350849	0
0.0249395	-0.00437841	0
0.0247917	-0.00528336	0
0.0246751	-0.00626474	0
0.0246065	-0.00734875	0
0.0240237	-0.000863114	0
0.0239103	-0.00172122	0
0.0237792	-0.00257131	0
0.0236286	-0.00341318	0
0.0234653	-0.00425892	0
0.0233089	-0.00514184	0
0.0231855	-0.00610568	0
0.023113	-0.00717813	0
0.0225805	-0.000839829	0
0.0224608	-0.00167438	0
0.0223224	-0.00250046	0
0.0221635	-0.00331787	0
0.0219911	-0.00413943	0
0.0218261	-0.00500031	0
0.0216959	-0.00594663	0
0.0216194	-0.00700752	0
0.0211374	-0.000816545	0
0.0210113	-0.00162753	0
0.0208656	-0.0024296	0
0.0206983	-0.00322257	0
0.020517	-0.00401995	0
0.0203433	-0.00485879	0
0.0202064	-0.00578757	0
0.0201259	-0.0068369	0
0.0196942	-0.00079326	0
0.0195618	-0.00158068	0
0.0194088	-0.00235874	0
0.0192332	-0.00312726	0
0.0190428	-0.00390046	0
0.0188605	-0.00471726	0
0.0187168	-0.00562852	0
0.0186323	-0.00666628	0
0.0182511	-0.000769976	0
0.0181123	-0.00153383	0
0.0179521	-0.00228789	0
0.017768	-0.00303195	0
0.0175686	-0.00378097	0
0.0173777	-0.00457573	0
0.0172272	-0.00546947	0
0.0171388	-0.00649566	0
0.0168079	-0.000746691	0
0.0166629	-0.00148699	0
0.0164953	-0.00221703	0
0.0163029	-0.00293665	0
0.0160944	-0.00366149	0
0.0158949	-0.00443421	0
0.0157377	-0.00531041	0
0.0156453	-0.00632504	0
0.0153648	-0.000723407	0
0.0152134	-0.00144014	0
0.0150385	-0.00214617	0
0.0148377	-0.00284134	0
0.0146202	-0.003542	0
0.0144121	-0.00429268	0
0.0142481	-0.00515136	0
0.0141517	-0.00615442	0
0.0139216	-0.000700122	0
0.0137639	-0.00139329	0
0.0135817	-0.00207532	0
0.0133726	-0.00274604	0
0.013146	-0.00342252	0
0.0129293	-0.00415116	0
0.0127586	-0.0049923	0
0.0126582	-0.0059838	0
0.0124785	-0.000676838	0
0.0123144	-0.00134644	0
0.0121249	-0.00200446	0
0.0119074	-0.00265073	0
[truncated: 4,219 more rows]
