# Supplementary material for: The modeling and condition analysis of nondestructive testing based on ESPI for internal defects of materials
Source: PLoS One. 2025 Jul 1;20(7):e0327318. doi: 10.1371/journal.pone.0327318 (PMC12212563; doi:10.1371/journal.pone.0327318)
Supplement: S1 Dataset — (ZIP) [file pone.0327318.s001.zip › Minimal data set/Data for Table 2-Table 5_Vacuum Loading/010047/01004735000.xlsx]

## Sheet: 01004735000
0	-0.005	0
-0.005	0	0
0	-0.05	0
-0.05	0	0
-0.05	-0.05	0
0.05	0	0
0.05	-0.05	0
0.005	0	0
0	0.005	0
-0.05	0.05	0
0	0.05	0
0	0	2.69301e-06
0.05	0.05	0
-0.000559822	-0.00496856	0
-0.0011126	-0.00487464	0
-0.0016514	-0.00471942	0
-0.00216942	-0.00450484	0
-0.00266016	-0.00423362	0
-0.00311745	-0.00390916	0
-0.00353553	-0.00353553	0
-0.00390916	-0.00311745	0
-0.00423362	-0.00266016	0
-0.00450484	-0.00216942	0
-0.00471942	-0.0016514	0
-0.00487464	-0.0011126	0
-0.00496856	-0.000559822	0
0	-0.00645161	0
0	-0.00790323	0
0	-0.00935484	0
0	-0.0108065	0
0	-0.0122581	0
0	-0.0137097	0
0	-0.0151613	0
0	-0.0166129	0
0	-0.0180645	0
0	-0.0195161	0
0	-0.0209677	0
0	-0.0224194	0
0	-0.023871	0
0	-0.0253226	0
0	-0.0267742	0
0	-0.0282258	0
0	-0.0296774	0
0	-0.031129	0
0	-0.0325806	0
0	-0.0340323	0
0	-0.0354839	0
0	-0.0369355	0
0	-0.0383871	0
0	-0.0398387	0
0	-0.0412903	0
0	-0.0427419	0
0	-0.0441935	0
0	-0.0456452	0
0	-0.0470968	0
0	-0.0485484	0
-0.00645161	0	0
-0.00790323	0	0
-0.00935484	0	0
-0.0108065	0	0
-0.0122581	0	0
-0.0137097	0	0
-0.0151613	0	0
-0.0166129	0	0
-0.0180645	0	0
-0.0195161	0	0
-0.0209677	0	0
-0.0224194	0	0
-0.023871	0	0
-0.0253226	0	0
-0.0267742	0	0
-0.0282258	0	0
-0.0296774	0	0
-0.031129	0	0
-0.0325806	0	0
-0.0340323	0	0
-0.0354839	0	0
-0.0369355	0	0
-0.0383871	0	0
-0.0398387	0	0
-0.0412903	0	0
-0.0427419	0	0
-0.0441935	0	0
-0.0456452	0	0
-0.0470968	0	0
-0.0485484	0	0
-0.00135135	-0.05	0
-0.0027027	-0.05	0
-0.00405405	-0.05	0
-0.00540541	-0.05	0
-0.00675676	-0.05	0
-0.00810811	-0.05	0
-0.00945946	-0.05	0
-0.0108108	-0.05	0
-0.0121622	-0.05	0
-0.0135135	-0.05	0
-0.0148649	-0.05	0
-0.0162162	-0.05	0
-0.0175676	-0.05	0
-0.0189189	-0.05	0
-0.0202703	-0.05	0
-0.0216216	-0.05	0
-0.022973	-0.05	0
-0.0243243	-0.05	0
-0.0256757	-0.05	0
-0.027027	-0.05	0
-0.0283784	-0.05	0
-0.0297297	-0.05	0
-0.0310811	-0.05	0
-0.0324324	-0.05	0
-0.0337838	-0.05	0
-0.0351351	-0.05	0
-0.0364865	-0.05	0
-0.0378378	-0.05	0
-0.0391892	-0.05	0
-0.0405405	-0.05	0
-0.0418919	-0.05	0
-0.0432432	-0.05	0
-0.0445946	-0.05	0
-0.0459459	-0.05	0
-0.0472973	-0.05	0
-0.0486486	-0.05	0
-0.05	-0.00135135	0
-0.05	-0.0027027	0
-0.05	-0.00405405	0
-0.05	-0.00540541	0
-0.05	-0.00675676	0
-0.05	-0.00810811	0
-0.05	-0.00945946	0
-0.05	-0.0108108	0
-0.05	-0.0121622	0
-0.05	-0.0135135	0
-0.05	-0.0148649	0
-0.05	-0.0162162	0
-0.05	-0.0175676	0
-0.05	-0.0189189	0
-0.05	-0.0202703	0
-0.05	-0.0216216	0
-0.05	-0.022973	0
-0.05	-0.0243243	0
-0.05	-0.0256757	0
-0.05	-0.027027	0
-0.05	-0.0283784	0
-0.05	-0.0297297	0
-0.05	-0.0310811	0
-0.05	-0.0324324	0
-0.05	-0.0337838	0
-0.05	-0.0351351	0
-0.05	-0.0364865	0
-0.05	-0.0378378	0
-0.05	-0.0391892	0
-0.05	-0.0405405	0
-0.05	-0.0418919	0
-0.05	-0.0432432	0
-0.05	-0.0445946	0
-0.05	-0.0459459	0
-0.05	-0.0472973	0
-0.05	-0.0486486	0
0.05	-0.00135135	0
0.05	-0.0027027	0
0.05	-0.00405405	0
0.05	-0.00540541	0
0.05	-0.00675676	0
0.05	-0.00810811	0
0.05	-0.00945946	0
0.05	-0.0108108	0
0.05	-0.0121622	0
0.05	-0.0135135	0
0.05	-0.0148649	0
0.05	-0.0162162	0
0.05	-0.0175676	0
0.05	-0.0189189	0
0.05	-0.0202703	0
0.05	-0.0216216	0
0.05	-0.022973	0
0.05	-0.0243243	0
0.05	-0.0256757	0
0.05	-0.027027	0
0.05	-0.0283784	0
0.05	-0.0297297	0
0.05	-0.0310811	0
0.05	-0.0324324	0
0.05	-0.0337838	0
0.05	-0.0351351	0
0.05	-0.0364865	0
0.05	-0.0378378	0
0.05	-0.0391892	0
0.05	-0.0405405	0
0.05	-0.0418919	0
0.05	-0.0432432	0
0.05	-0.0445946	0
0.05	-0.0459459	0
0.05	-0.0472973	0
0.05	-0.0486486	0
0.0485484	0	0
0.0470968	0	0
0.0456452	0	0
0.0441935	0	0
0.0427419	0	0
0.0412903	0	0
0.0398387	0	0
0.0383871	0	0
0.0369355	0	0
0.0354839	0	0
0.0340323	0	0
0.0325806	0	0
0.031129	0	0
0.0296774	0	0
0.0282258	0	0
0.0267742	0	0
0.0253226	0	0
0.023871	0	0
0.0224194	0	0
0.0209677	0	0
0.0195161	0	0
0.0180645	0	0
0.0166129	0	0
0.0151613	0	0
0.0137097	0	0
0.0122581	0	0
0.0108065	0	0
0.00935484	0	0
0.00790323	0	0
0.00645161	0	0
0.0486486	-0.05	0
0.0472973	-0.05	0
0.0459459	-0.05	0
0.0445946	-0.05	0
0.0432432	-0.05	0
0.0418919	-0.05	0
0.0405405	-0.05	0
0.0391892	-0.05	0
0.0378378	-0.05	0
0.0364865	-0.05	0
0.0351351	-0.05	0
0.0337838	-0.05	0
0.0324324	-0.05	0
0.0310811	-0.05	0
0.0297297	-0.05	0
0.0283784	-0.05	0
0.027027	-0.05	0
0.0256757	-0.05	0
0.0243243	-0.05	0
0.022973	-0.05	0
0.0216216	-0.05	0
0.0202703	-0.05	0
0.0189189	-0.05	0
0.0175676	-0.05	0
0.0162162	-0.05	0
0.0148649	-0.05	0
0.0135135	-0.05	0
0.0121622	-0.05	0
0.0108108	-0.05	0
0.00945946	-0.05	0
0.00810811	-0.05	0
0.00675676	-0.05	0
0.00540541	-0.05	0
0.00405405	-0.05	0
0.0027027	-0.05	0
0.00135135	-0.05	0
0.00496856	-0.000559822	0
0.00487464	-0.0011126	0
0.00471942	-0.0016514	0
0.00450484	-0.00216942	0
0.00423362	-0.00266016	0
0.00390916	-0.00311745	0
0.00353553	-0.00353553	0
0.00311745	-0.00390916	0
0.00266016	-0.00423362	0
0.00216942	-0.00450484	0
0.0016514	-0.00471942	0
0.0011126	-0.00487464	0
0.000559822	-0.00496856	0
-0.00498097	0.000435779	0
-0.00492404	0.000868241	0
-0.00482963	0.0012941	0
-0.00469846	0.0017101	0
-0.00453154	0.00211309	0
-0.00433013	0.0025	0
-0.00409576	0.00286788	0
-0.00383022	0.00321394	0
-0.00353553	0.00353553	0
-0.00321394	0.00383022	0
-0.00286788	0.00409576	0
-0.0025	0.00433013	0
-0.00211309	0.00453154	0
-0.0017101	0.00469846	0
-0.0012941	0.00482963	0
-0.000868241	0.00492404	0
-0.000435779	0.00498097	0
0	0.00645161	0
0	0.00790323	0
0	0.00935484	0
0	0.0108065	0
0	0.0122581	0
0	0.0137097	0
0	0.0151613	0
0	0.0166129	0
0	0.0180645	0
0	0.0195161	0
0	0.0209677	0
0	0.0224194	0
0	0.023871	0
0	0.0253226	0
0	0.0267742	0
0	0.0282258	0
0	0.0296774	0
0	0.031129	0
0	0.0325806	0
0	0.0340323	0
0	0.0354839	0
0	0.0369355	0
0	0.0383871	0
0	0.0398387	0
0	0.0412903	0
0	0.0427419	0
0	0.0441935	0
0	0.0456452	0
0	0.0470968	0
0	0.0485484	0
-0.05	0.00121951	0
-0.05	0.00243902	0
-0.05	0.00365854	0
-0.05	0.00487805	0
-0.05	0.00609756	0
-0.05	0.00731707	0
-0.05	0.00853659	0
-0.05	0.0097561	0
-0.05	0.0109756	0
-0.05	0.0121951	0
-0.05	0.0134146	0
-0.05	0.0146341	0
-0.05	0.0158537	0
-0.05	0.0170732	0
-0.05	0.0182927	0
-0.05	0.0195122	0
-0.05	0.0207317	0
-0.05	0.0219512	0
-0.05	0.0231707	0
-0.05	0.0243902	0
-0.05	0.0256098	0
-0.05	0.0268293	0
-0.05	0.0280488	0
-0.05	0.0292683	0
-0.05	0.0304878	0
-0.05	0.0317073	0
-0.05	0.0329268	0
-0.05	0.0341463	0
-0.05	0.0353659	0
-0.05	0.0365854	0
-0.05	0.0378049	0
-0.05	0.0390244	0
-0.05	0.0402439	0
-0.05	0.0414634	0
-0.05	0.0426829	0
-0.05	0.0439024	0
-0.05	0.045122	0
-0.05	0.0463415	0
-0.05	0.047561	0
-0.05	0.0487805	0
-0.0486486	0.05	0
-0.0472973	0.05	0
-0.0459459	0.05	0
-0.0445946	0.05	0
-0.0432432	0.05	0
-0.0418919	0.05	0
-0.0405405	0.05	0
-0.0391892	0.05	0
-0.0378378	0.05	0
-0.0364865	0.05	0
-0.0351351	0.05	0
-0.0337838	0.05	0
-0.0324324	0.05	0
-0.0310811	0.05	0
-0.0297297	0.05	0
-0.0283784	0.05	0
-0.027027	0.05	0
-0.0256757	0.05	0
-0.0243243	0.05	0
-0.022973	0.05	0
-0.0216216	0.05	0
-0.0202703	0.05	0
-0.0189189	0.05	0
-0.0175676	0.05	0
-0.0162162	0.05	0
-0.0148649	0.05	0
-0.0135135	0.05	0
-0.0121622	0.05	0
-0.0108108	0.05	0
-0.00945946	0.05	0
-0.00810811	0.05	0
-0.00675676	0.05	0
-0.00540541	0.05	0
-0.00405405	0.05	0
-0.0027027	0.05	0
-0.00135135	0.05	0
0.0005	0	2.64151e-06
0.001	0	2.48841e-06
0.0015	0	2.24426e-06
0.002	0	1.9215e-06
0.0025	0	1.54447e-06
0.003	0	1.13504e-06
0.0035	0	7.35496e-07
0.004	0	3.75888e-07
0.0045	0	1.19202e-07
0.00496856	0.000559822	0
0.00487464	0.0011126	0
0.00471942	0.0016514	0
0.00450484	0.00216942	0
0.00423362	0.00266016	0
0.00390916	0.00311745	0
0.00353553	0.00353553	0
0.00311745	0.00390916	0
0.00266016	0.00423362	0
0.00216942	0.00450484	0
0.0016514	0.00471942	0
0.0011126	0.00487464	0
0.000559822	0.00496856	0
0	0.0045	1.19633e-07
0	0.004	3.76357e-07
0	0.0035	7.35262e-07
0	0.003	1.13419e-06
0	0.0025	1.54304e-06
0	0.002	1.91998e-06
0	0.0015	2.24287e-06
0	0.001	2.48752e-06
0	0.0005	2.64101e-06
-0.0045	0	1.19305e-07
-0.004	0	3.76018e-07
-0.0035	0	7.35164e-07
-0.003	0	1.1344e-06
-0.0025	0	1.54318e-06
-0.002	0	1.91998e-06
-0.0015	0	2.24283e-06
-0.001	0	2.48744e-06
-0.0005	0	2.64102e-06
0	-0.0005	2.64134e-06
0	-0.001	2.48807e-06
0	-0.0015	2.24367e-06
0	-0.002	1.92074e-06
0	-0.0025	1.54372e-06
0	-0.003	1.13422e-06
0	-0.0035	7.34837e-07
0	-0.004	3.75479e-07
0	-0.0045	1.19193e-07
0.00135135	0.05	0
0.0027027	0.05	0
0.00405405	0.05	0
0.00540541	0.05	0
0.00675676	0.05	0
0.00810811	0.05	0
0.00945946	0.05	0
0.0108108	0.05	0
0.0121622	0.05	0
0.0135135	0.05	0
0.0148649	0.05	0
0.0162162	0.05	0
0.0175676	0.05	0
0.0189189	0.05	0
0.0202703	0.05	0
0.0216216	0.05	0
0.022973	0.05	0
0.0243243	0.05	0
0.0256757	0.05	0
0.027027	0.05	0
0.0283784	0.05	0
0.0297297	0.05	0
0.0310811	0.05	0
0.0324324	0.05	0
0.0337838	0.05	0
0.0351351	0.05	0
0.0364865	0.05	0
0.0378378	0.05	0
0.0391892	0.05	0
0.0405405	0.05	0
0.0418919	0.05	0
0.0432432	0.05	0
0.0445946	0.05	0
0.0459459	0.05	0
0.0472973	0.05	0
0.0486486	0.05	0
0.05	0.0486486	0
0.05	0.0472973	0
0.05	0.0459459	0
0.05	0.0445946	0
0.05	0.0432432	0
0.05	0.0418919	0
0.05	0.0405405	0
0.05	0.0391892	0
0.05	0.0378378	0
0.05	0.0364865	0
0.05	0.0351351	0
0.05	0.0337838	0
0.05	0.0324324	0
0.05	0.0310811	0
0.05	0.0297297	0
0.05	0.0283784	0
0.05	0.027027	0
0.05	0.0256757	0
0.05	0.0243243	0
0.05	0.022973	0
0.05	0.0216216	0
0.05	0.0202703	0
0.05	0.0189189	0
0.05	0.0175676	0
0.05	0.0162162	0
0.05	0.0148649	0
0.05	0.0135135	0
0.05	0.0121622	0
0.05	0.0108108	0
0.05	0.00945946	0
0.05	0.00810811	0
0.05	0.00675676	0
0.05	0.00540541	0
0.05	0.00405405	0
0.05	0.0027027	0
0.05	0.00135135	0
-0.00479329	-0.00479057	0
-0.00375384	-0.00519511	0
-0.00302676	-0.00551715	0
-0.0024063	-0.00579613	0
-0.00181254	-0.0060295	0
-0.00121601	-0.00621295	0
-0.000610708	-0.00634934	0
-0.00634692	-0.000616123	0
-0.00620816	-0.0012219	0
-0.00602254	-0.001814	0
-0.0057876	-0.00239943	0
-0.00551026	-0.00301444	0
-0.00519834	-0.00374938	0
-0.000660354	-0.00776262	0
-0.000699991	-0.00919621	0
-0.000732034	-0.0106418	0
-0.000759397	-0.0120939	0
-0.000784234	-0.0135493	0
-0.000807829	-0.0150062	0
-0.000830853	-0.0164638	0
-0.000853631	-0.0179217	0
-0.000876306	-0.0193797	0
-0.00089894	-0.0208378	0
-0.000921558	-0.0222958	0
-0.00094417	-0.0237539	0
-0.00096678	-0.025212	0
-0.000989389	-0.0266701	0
-0.001012	-0.0281282	0
-0.00103461	-0.0295862	0
-0.00105721	-0.0310443	0
-0.00107982	-0.0325024	0
-0.00110243	-0.0339605	0
-0.00112504	-0.0354186	0
-0.00114765	-0.0368766	0
-0.00117026	-0.0383347	0
-0.00119287	-0.0397928	0
-0.00121547	-0.0412509	0
-0.00123808	-0.042709	0
-0.00126069	-0.044167	0
-0.0012833	-0.0456251	0
-0.00130593	-0.0470833	0
-0.0013286	-0.0485415	0
-0.00131184	-0.0075963	0
-0.00138996	-0.00901445	0
-0.00145409	-0.0104548	0
-0.00150929	-0.0119078	0
-0.00155951	-0.0133674	0
-0.0016072	-0.0148302	0
-0.00165369	-0.0162946	0
-0.00169964	-0.0177595	0
-0.00174536	-0.0192248	0
-0.00179098	-0.0206902	0
-0.00183657	-0.0221556	0
-0.00188214	-0.023621	0
-0.0019277	-0.0250864	0
-0.00197326	-0.0265519	0
-0.00201882	-0.0280173	0
-0.00206439	-0.0294827	0
-0.00210995	-0.0309482	0
-0.00215551	-0.0324136	0
-0.00220107	-0.033879	0
-0.00224663	-0.0353445	0
-0.00229219	-0.0368099	0
-0.00233775	-0.0382753	0
-0.00238331	-0.0397408	0
-0.00242887	-0.0412062	0
-0.00247443	-0.0426716	0
-0.00251999	-0.0441371	0
-0.00256556	-0.0456025	0
-0.00261116	-0.0470681	0
-0.00265685	-0.0485338	0
-0.00195363	-0.00739068	0
-0.00206953	-0.0087979	0
-0.00216553	-0.0102356	0
-0.00224876	-0.0116912	0
-0.00232473	-0.0131564	0
-0.00239695	-0.0146263	0
-0.00246734	-0.0160985	0
-0.0025369	-0.0175717	0
-0.00260608	-0.0190454	0
-0.00267511	-0.0205192	0
-0.00274407	-0.0219931	0
-0.00281301	-0.0234671	0
-0.00288194	-0.0249411	0
-0.00295086	-0.026415	0
-0.00301978	-0.027889	0
-0.0030887	-0.029363	0
-0.00315762	-0.0308369	0
-0.00322654	-0.0323109	0
-0.00329546	-0.0337849	0
-0.00336438	-0.0352588	0
-0.0034333	-0.0367328	0
-0.00350222	-0.0382068	0
-0.00357115	-0.0396808	0
-0.00364007	-0.0411547	0
-0.00370899	-0.0426287	0
-0.00377791	-0.0441027	0
-0.00384684	-0.0455767	0
-0.00391582	-0.0470508	0
-0.00398493	-0.0485252	0
-0.00259918	-0.0071452	0
-0.00275531	-0.00854974	0
-0.00288373	-0.00999006	0
-0.00299485	-0.0114512	0
-0.00309632	-0.0129237	0
-0.00319281	-0.014402	0
-0.00328687	-0.0158831	0
-0.00337981	-0.0173655	0
-0.00347224	-0.0188484	0
-0.00356446	-0.0203316	0
-0.00365659	-0.0218149	0
-0.00374868	-0.0232983	0
-0.00384076	-0.0247817	0
-0.00393283	-0.026265	0
-0.0040249	-0.0277484	0
-0.00411696	-0.0292318	0
-0.00420903	-0.0307152	0
-0.0043011	-0.0321985	0
-0.00439317	-0.0336819	0
-0.00448523	-0.0351653	0
-0.0045773	-0.0366487	0
-0.00466937	-0.0381321	0
-0.00476144	-0.0396154	0
-0.0048535	-0.0410988	0
-0.00494557	-0.0425822	0
-0.00503764	-0.0440656	0
-0.00512972	-0.045549	0
-0.00522187	-0.0470325	0
-0.00531391	-0.0485163	0
-0.00329442	-0.00687782	0
-0.00349681	-0.00829606	0
-0.00365725	-0.00974728	0
-0.00379413	-0.0112176	0
-0.00391873	-0.0126987	0
-0.00403724	-0.0141856	0
-0.00415287	-0.0156754	0
-0.00426716	-0.0171667	0
-0.00438086	-0.0186587	0
-0.0044943	-0.020151	0
-0.00460763	-0.0216434	0
-0.00472091	-0.0231358	0
-0.00483418	-0.0246283	0
-0.00494744	-0.0261208	0
-0.0050607	-0.0276133	0
-0.00517395	-0.0291058	0
-0.00528721	-0.0305982	0
-0.00540046	-0.0320907	0
-0.00551372	-0.0335832	0
-0.00562698	-0.0350757	0
-0.00574023	-0.0365682	0
-0.00585349	-0.0380607	0
-0.00596674	-0.0395532	0
-0.00608	-0.0410457	0
-0.00619325	-0.0425382	0
-0.00630651	-0.0440307	0
-0.00641979	-0.0455232	0
-0.00653294	-0.0470157	0
-0.0066455	-0.0485081	0
-0.00412328	-0.00662567	0
-0.00436794	-0.00808246	0
-0.0045518	-0.00955198	0
-0.00470686	-0.0110324	0
-0.00484844	-0.012521	0
-0.0049838	-0.0140148	0
-0.00511631	-0.0155116	0
-0.00524753	-0.0170099	0
-0.00537819	-0.018509	0
-0.0055086	-0.0200084	0
-0.00563891	-0.021508	0
-0.00576918	-0.0230076	0
-0.00589943	-0.0245073	0
-0.00602967	-0.026007	0
-0.0061599	-0.0275067	0
-0.00629014	-0.0290065	0
-0.00642038	-0.0305062	0
-0.00655061	-0.0320059	0
-0.00668085	-0.0335056	0
-0.00681108	-0.0350053	0
-0.00694132	-0.036505	0
-0.00707155	-0.0380047	0
-0.00720179	-0.0395044	0
-0.00733203	-0.0410042	0
-0.00746226	-0.0425039	0
-0.0075925	-0.0440036	0
-0.00772268	-0.0455033	0
-0.00785246	-0.0470028	0
-0.00798121	-0.0485019	0
-0.0051921	-0.0064541	0
-0.00543164	-0.00796249	0
-0.00561319	-0.00944391	0
-0.00577167	-0.010928	0
-0.00592049	-0.0124191	0
-0.0060652	-0.0139158	0
-0.00620814	-0.015416	0
-0.00635031	-0.0169181	0
-0.00649215	-0.0184211	0
-0.00663386	-0.0199247	0
-0.00677551	-0.0214285	0
-0.00691714	-0.0229323	0
-0.00705876	-0.0244363	0
-0.00720037	-0.0259402	0
-0.00734199	-0.0274442	0
-0.0074836	-0.0289481	0
-0.00762521	-0.0304521	0
-0.00776682	-0.031956	0
-0.00790844	-0.03346	0
-0.00805005	-0.034964	0
-0.00819166	-0.0364679	0
-0.00833327	-0.0379719	0
-0.00847488	-0.0394758	0
-0.0086165	-0.0409798	0
-0.00875811	-0.0424838	0
-0.00889971	-0.0439877	0
-0.00904117	-0.0454916	0
-0.00918209	-0.0469952	0
-0.00932178	-0.0484981	0
-0.00776029	-0.000663997	0
-0.00919459	-0.000702274	0
-0.0106408	-0.000733422	0
-0.0120933	-0.000760264	0
-0.0135489	-0.000784822	0
-0.015006	-0.000808274	0
-0.0164636	-0.000831226	0
-0.0179215	-0.000853963	0
-0.0193796	-0.000876613	0
-0.0208376	-0.000899229	0
-0.0222957	-0.000921831	0
-0.0237538	-0.000944428	0
-0.0252119	-0.000967023	0
-0.02667	-0.000989618	0
-0.0281281	-0.00101221	0
-0.0295861	-0.00103481	0
-0.0310442	-0.0010574	0
-0.0325023	-0.00107999	0
-0.0339604	-0.00110259	0
-0.0354185	-0.00112518	0
-0.0368766	-0.00114778	0
-0.0383347	-0.00117037	0
-0.0397928	-0.00119297	0
-0.0412508	-0.00121556	0
-0.0427089	-0.00123815	0
-0.044167	-0.00126075	0
-0.0456251	-0.00128334	0
-0.0470833	-0.00130596	0
-0.0485415	-0.00132861	0
-0.00759217	-0.00131637	0
-0.0090116	-0.0013931	0
-0.010453	-0.00145616	0
-0.0119067	-0.00151068	0
-0.0133667	-0.0015605	0
-0.0148298	-0.00160798	0
-0.0162942	-0.00165434	0
-0.0177593	-0.00170023	0
-0.0192245	-0.0017459	0
-0.0206899	-0.00179149	0
-0.0221553	-0.00183705	0
-0.0236208	-0.00188259	0
-0.0250862	-0.00192813	0
-0.0265517	-0.00197366	0
-0.0280171	-0.0020192	0
-0.0294826	-0.00206474	0
-0.030948	-0.00211027	0
-0.0324135	-0.00215581	0
-0.0338789	-0.00220134	0
-0.0353443	-0.00224688	0
-0.0368098	-0.00229241	0
-0.0382752	-0.00233795	0
-0.0397407	-0.00238348	0
-0.0412061	-0.00242902	0
-0.0426716	-0.00247455	0
-0.044137	-0.00252009	0
-0.0456025	-0.00256563	0
-0.047068	-0.00261121	0
-0.0485338	-0.00265687	0
-0.00738557	-0.00195568	0
-0.00879453	-0.00207153	0
-0.0102335	-0.00216722	0
-0.0116899	-0.0022501	0
-0.0131555	-0.00232581	0
-0.0146257	-0.00239784	0
-0.0160981	-0.00246812	0
-0.0175713	-0.0025376	0
-0.019045	-0.00260673	0
-0.0205189	-0.00267572	0
-0.0219929	-0.00274465	0
-0.0234668	-0.00281355	0
-0.0249408	-0.00288245	0
-0.0264148	-0.00295134	0
-0.0278888	-0.00302023	0
-0.0293628	-0.00308912	0
-0.0308367	-0.00315801	0
-0.0323107	-0.0032269	0
-0.0337847	-0.00329579	0
-0.0352587	-0.00336468	0
-0.0367327	-0.00343357	0
-0.0382067	-0.00350246	0
-0.0396807	-0.00357135	0
-0.0411546	-0.00364024	0
-0.0426286	-0.00370913	0
-0.0441026	-0.00377802	0
-0.0455766	-0.00384693	0
-0.0470508	-0.00391588	0
-0.0485252	-0.00398496	0
-0.00714022	-0.00259656	0
-0.00854661	-0.00275486	0
-0.00998803	-0.00288418	0
-0.0114499	-0.0029956	0
-0.0129228	-0.00309711	0
-0.0144014	-0.00319356	0
-0.0158826	-0.00328757	0
-0.0173651	-0.00338046	0
-0.0188481	-0.00347285	0
-0.0203313	-0.00356503	0
-0.0218146	-0.00365713	0
-0.023298	-0.00374919	0
-0.0247814	-0.00384123	0
-0.0262648	-0.00393327	0
-0.0277482	-0.00402531	0
-0.0292315	-0.00411735	0
-0.0307149	-0.00420939	0
-0.0321983	-0.00430142	0
-0.0336817	-0.00439346	0
-0.0351651	-0.0044855	0
-0.0366485	-0.00457753	0
-0.0381319	-0.00466957	0
-0.0396153	-0.00476161	0
-0.0410987	-0.00485365	0
-0.0425821	-0.00494568	0
-0.0440655	-0.00503772	0
-0.0455489	-0.00512978	0
-0.0470325	-0.0052219	0
-0.0485162	-0.00531391	0
-0.00687438	-0.00328873	0
-0.00829311	-0.00349411	0
-0.0097447	-0.00365605	0
-0.0112156	-0.00379374	0
-0.0126973	-0.00391875	0
-0.0141846	-0.00403744	0
-0.0156747	-0.00415313	0
-0.0171662	-0.00426743	0
-0.0186582	-0.00438111	0
-0.0201505	-0.00449453	0
-0.0216429	-0.00460784	0
-0.0231354	-0.0047211	0
-0.0246279	-0.00483434	0
-0.0261204	-0.00494757	0
-0.0276129	-0.00506081	0
-0.0291054	-0.00517404	0
-0.0305979	-0.00528727	0
-0.0320904	-0.0054005	0
-0.0335829	-0.00551373	0
-0.0350754	-0.00562696	0
-0.0365679	-0.00574019	0
-0.0380604	-0.00585342	0
-0.0395529	-0.00596665	0
-0.0410454	-0.00607988	0
-0.0425379	-0.00619311	0
-0.0440304	-0.00630634	0
-0.045523	-0.00641959	0
-0.0470156	-0.00653272	0
-0.048508	-0.00664532	0
-0.00662399	-0.00411901	0
-0.00807676	-0.0043636	0
-0.00954544	-0.004548	0
-0.0110272	-0.00470412	0
-0.0125174	-0.00484663	0
-0.0140125	-0.00498255	0
-0.0155099	-0.00511534	0
-0.0170086	-0.0052467	0
-0.0185079	-0.0053774	0
-0.0200074	-0.00550782	0
-0.0215071	-0.00563813	0
-0.0230068	-0.00576838	0
-0.0245065	-0.00589861	0
-0.0260062	-0.00602883	0
-0.0275059	-0.00615905	0
-0.0290056	-0.00628927	0
-0.0305053	-0.00641948	0
-0.0320051	-0.0065497	0
-0.0335048	-0.00667992	0
-0.0350045	-0.00681014	0
-0.0365042	-0.00694035	0
-0.038004	-0.00707057	0
-0.0395037	-0.00720079	0
-0.0410034	-0.00733101	0
-0.0425031	-0.00746122	0
-0.0440029	-0.00759144	0
-0.0455026	-0.0077216	0
-0.0470022	-0.00785144	0
-0.0485014	-0.0079805	0
-0.00644887	-0.00519042	0
-0.00794601	-0.00542401	0
-0.0094253	-0.00560374	0
-0.0109134	-0.00576374	0
-0.0124095	-0.00591468	0
-0.0139097	-0.00606084	0
-0.0154119	-0.00620455	0
-0.016915	-0.0063471	0
-0.0184186	-0.00648911	0
-0.0199224	-0.00663088	0
-0.0214263	-0.00677256	0
-0.0229303	-0.00691419	0
-0.0244342	-0.0070558	0
-0.0259382	-0.0071974	0
-0.0274422	-0.007339	0
-0.0289461	-0.0074806	0
-0.0304501	-0.0076222	0
-0.0319541	-0.0077638	0
-0.033458	-0.0079054	0
-0.034962	-0.008047	0
-0.0364659	-0.0081886	0
-0.0379699	-0.0083302	0
-0.0394739	-0.0084718	0
-0.0409778	-0.0086134	0
-0.0424818	-0.008755	0
-0.0439858	-0.00889659	0
-0.0454897	-0.00903807	0
-0.0469935	-0.00917928	0
-0.048497	-0.00931991	0
-0.0484945	-0.0106629	0
-0.0484956	-0.0120121	0
-0.0484989	-0.0133651	0
-0.0485034	-0.0147202	0
-0.0485085	-0.0160763	0
-0.0485139	-0.0174329	0
-0.0485194	-0.0187897	0
-0.048525	-0.0201466	0
-0.0485306	-0.0215036	0
-0.0485362	-0.0228605	0
-0.0485418	-0.0242175	0
-0.0485475	-0.0255745	0
-0.0485531	-0.0269315	0
-0.0485587	-0.0282884	0
-0.0485643	-0.0296454	0
-0.0485699	-0.0310024	0
-0.0485756	-0.0323593	0
-0.0485812	-0.0337163	0
-0.0485868	-0.0350733	0
-0.0485924	-0.0364303	0
-0.0485981	-0.0377872	0
-0.0486037	-0.0391442	0
-0.0486093	-0.0405012	0
-0.0486149	-0.0418582	0
-0.0486205	-0.0432151	0
-0.0486262	-0.0445721	0
-0.0486318	-0.0459291	0
-0.0486374	-0.0472861	0
-0.048643	-0.048643	0
-0.0469894	-0.0105155	0
-0.0469917	-0.0118628	0
-0.0469981	-0.0132172	0
-0.0470069	-0.0145758	0
-0.0470171	-0.0159365	0
-0.0470278	-0.0172983	0
-0.0470388	-0.0186605	0
-0.04705	-0.020023	0
-0.0470612	-0.0213855	0
-0.0470724	-0.0227481	0
-0.0470837	-0.0241107	0
-0.0470949	-0.0254733	0
-0.0471061	-0.0268359	0
-0.0471174	-0.0281985	0
-0.0471286	-0.0295611	0
-0.0471399	-0.0309237	0
-0.0471511	-0.0322863	0
-0.0471624	-0.0336489	0
-0.0471736	-0.0350114	0
-0.0471849	-0.036374	0
-0.0471961	-0.0377366	0
-0.0472073	-0.0390992	0
-0.0472186	-0.0404618	0
-0.0472298	-0.0418244	0
-0.0472411	-0.043187	0
-0.0472523	-0.0445496	0
-0.0472636	-0.0459122	0
-0.0472748	-0.0472748	0
-0.0472861	-0.0486374	0
-0.0454843	-0.0103681	0
-0.0454879	-0.0117137	0
-0.0454975	-0.0130697	0
-0.0455106	-0.0144317	0
-0.0455257	-0.0157969	0
-0.0455418	-0.0171638	0
-0.0455583	-0.0185314	0
-0.045575	-0.0198994	0
-0.0455918	-0.0212675	0
-0.0456086	-0.0226357	0
-0.0456255	-0.0240039	0
-0.0456424	-0.0253721	0
-0.0456592	-0.0267403	0
-0.0456761	-0.0281085	0
-0.045693	-0.0294767	0
-0.0457098	-0.030845	0
-0.0457267	-0.0322132	0
-0.0457435	-0.0335814	0
-0.0457604	-0.0349496	0
-0.0457773	-0.0363178	0
-0.0457941	-0.037686	0
-0.045811	-0.0390543	0
-0.0458279	-0.0404225	0
-0.0458447	-0.0417907	0
-0.0458616	-0.0431589	0
-0.0458785	-0.0445271	0
-0.0458953	-0.0458953	0
-0.0459122	-0.0472636	0
-0.0459291	-0.0486318	0
-0.0439792	-0.0102207	0
-0.0439842	-0.0115647	0
-0.0439969	-0.0129222	0
-0.0440144	-0.0142876	0
-0.0440344	-0.0156573	0
-0.0440557	-0.0170293	0
-0.0440777	-0.0184023	0
-0.0441	-0.0197758	0
-0.0441224	-0.0211495	0
-0.0441448	-0.0225232	0
-0.0441673	-0.0238971	0
-0.0441898	-0.0252709	0
-0.0442123	-0.0266447	0
-0.0442348	-0.0280186	0
-0.0442573	-0.0293924	0
-0.0442798	-0.0307662	0
-0.0443022	-0.0321401	0
-0.0443247	-0.0335139	0
-0.0443472	-0.0348878	0
-0.0443697	-0.0362616	0
-0.0443922	-0.0376354	0
-0.0444147	-0.0390093	0
-0.0444372	-0.0403831	0
-0.0444597	-0.041757	0
-0.0444821	-0.0431308	0
-0.0445046	-0.0445046	0
-0.0445271	-0.0458785	0
-0.0445496	-0.0472523	0
-0.0445721	-0.0486262	0
-0.0424741	-0.0100733	0
-0.0424805	-0.0114158	0
-0.0424964	-0.0127747	0
-0.0425181	-0.0141436	0
-0.0425431	-0.0155178	0
-0.0425697	-0.0168948	0
-0.0425972	-0.0182732	0
-0.042625	-0.0196522	0
-0.042653	-0.0210314	0
-0.0426811	-0.0224108	0
-0.0427092	-0.0237902	0
-0.0427373	-0.0251697	0
-0.0427654	-0.0265491	0
-0.0427935	-0.0279286	0
-0.0428216	-0.0293081	0
-0.0428497	-0.0306875	0
-0.0428778	-0.032067	0
-0.0429059	-0.0334465	0
-0.042934	-0.0348259	0
-0.0429621	-0.0362054	0
-0.0429902	-0.0375848	0
-0.0430184	-0.0389643	0
-0.0430465	-0.0403438	0
-0.0430746	-0.0417232	0
-0.0431027	-0.0431027	0
-0.0431308	-0.0444821	0
-0.0431589	-0.0458616	0
-0.043187	-0.0472411	0
-0.0432151	-0.0486205	0
-0.040969	-0.00992578	0
-0.0409768	-0.0112668	0
-0.0409959	-0.0126273	0
-0.0410219	-0.0139996	0
-0.0410518	-0.0153783	0
-0.0410838	-0.0167604	0
-0.0411167	-0.0181441	0
-0.04115	-0.0195286	0
-0.0411836	-0.0209134	0
-0.0412173	-0.0222984	0
-0.041251	-0.0236834	0
-0.0412847	-0.0250685	0
-0.0413184	-0.0264536	0
-0.0413522	-0.0278387	0
-0.0413859	-0.0292237	0
-0.0414196	-0.0306088	0
-0.0414534	-0.0319939	0
-0.0414871	-0.033379	0
-0.0415208	-0.0347641	0
-0.0415546	-0.0361492	0
-0.0415883	-0.0375342	0
-0.041622	-0.0389193	0
-0.0416558	-0.0403044	0
-0.0416895	-0.0416895	0
-0.0417232	-0.0430746	0
-0.041757	-0.0444597	0
-0.0417907	-0.0458447	0
-0.0418244	-0.0472298	0
-0.0418582	-0.0486149	0
-0.0394639	-0.00977831	0
-0.0394731	-0.0111179	0
-0.0394953	-0.0124799	0
-0.0395257	-0.0138556	0
-0.0395606	-0.0152388	0
-0.0395978	-0.0166259	0
-0.0396361	-0.018015	0
-0.0396751	-0.019405	0
-0.0397142	-0.0207954	0
-0.0397535	-0.022186	0
-0.0397928	-0.0235766	0
-0.0398322	-0.0249673	0
-0.0398715	-0.026358	0
-0.0399109	-0.0277487	0
-0.0399502	-0.0291394	0
-0.0399896	-0.0305301	0
-0.0400289	-0.0319208	0
-0.0400683	-0.0333115	0
-0.0401076	-0.0347022	0
-0.040147	-0.0360929	0
-0.0401863	-0.0374836	0
-0.0402257	-0.0388744	0
-0.0402651	-0.0402651	0
-0.0403044	-0.0416558	0
-0.0403438	-0.0430465	0
-0.0403831	-0.0444372	0
-0.0404225	-0.0458279	0
-0.0404618	-0.0472186	0
-0.0405012	-0.0486093	0
-0.0379588	-0.00963084	0
-0.0379694	-0.0109689	0
-0.0379948	-0.0123325	0
-0.0380295	-0.0137116	0
-0.0380693	-0.0150993	0
-0.0381118	-0.0164915	0
-0.0381556	-0.0178859	0
-0.0382001	-0.0192814	0
-0.0382448	-0.0206774	0
-0.0382897	-0.0220735	0
-0.0383347	-0.0234698	0
-0.0383796	-0.0248661	0
-0.0384246	-0.0262624	0
-0.0384696	-0.0276587	0
-0.0385145	-0.0290551	0
-0.0385595	-0.0304514	0
-0.0386045	-0.0318477	0
-0.0386495	-0.0332441	0
-0.0386944	-0.0346404	0
-0.0387394	-0.0360367	0
-0.0387844	-0.037433	0
-0.0388294	-0.0388294	0
-0.0388744	-0.0402257	0
-0.0389193	-0.041622	0
-0.0389643	-0.0430184	0
-0.0390093	-0.0444147	0
-0.0390543	-0.045811	0
-0.0390992	-0.0472073	0
-0.0391442	-0.0486037	0
-0.0364537	-0.00948337	0
-0.0364657	-0.01082	0
-0.0364943	-0.0121851	0
-0.0365333	-0.0135676	0
-0.036578	-0.0149598	0
-0.0366258	-0.0163571	0
-0.0366751	-0.0177568	0
-0.0367251	-0.0191578	0
-0.0367754	-0.0205594	0
-0.0368259	-0.0219611	0
-0.0368765	-0.023363	0
-0.0369271	-0.0247649	0
-0.0369777	-0.0261668	0
-0.0370283	-0.0275688	0
-0.0370788	-0.0289707	0
-0.0371295	-0.0303727	0
-0.0371801	-0.0317746	0
-0.0372307	-0.0331766	0
-0.0372813	-0.0345785	0
-0.0373318	-0.0359805	0
-0.0373824	-0.0373824	0
-0.037433	-0.0387844	0
-0.0374836	-0.0401863	0
-0.0375342	-0.0415883	0
-0.0375848	-0.0429903	0
-0.0376354	-0.0443922	0
-0.037686	-0.0457942	0
-0.0377366	-0.0471961	0
-0.0377872	-0.0485981	0
-0.0349486	-0.00933589	0
-0.034962	-0.010671	0
-0.0349938	-0.0120377	0
-0.0350371	-0.0134236	0
-0.0350868	-0.0148203	0
-0.0351398	-0.0162226	0
-0.0351946	-0.0176278	0
-0.0352501	-0.0190342	0
-0.0353061	-0.0204413	0
-0.0353621	-0.0218487	0
-0.0354183	-0.0232562	0
-0.0354745	-0.0246637	0
-0.0355307	-0.0260713	0
-0.0355869	-0.0274788	0
-0.0356432	-0.0288864	0
-0.0356994	-0.030294	0
-0.0357556	-0.0317016	0
-0.0358118	-0.0331091	0
-0.0358681	-0.0345167	0
-0.0359243	-0.0359243	0
-0.0359805	-0.0373318	0
-0.0360367	-0.0387394	0
-0.0360929	-0.040147	0
-0.0361492	-0.0415546	0
-0.0362054	-0.0429621	0
-0.0362616	-0.0443697	0
-0.0363178	-0.0457773	0
-0.036374	-0.0471849	0
-0.0364303	-0.0485924	0
-0.0334435	-0.00918842	0
-0.0334583	-0.0105221	0
-0.0334933	-0.0118903	0
-0.0335409	-0.0132796	0
-0.0335955	-0.0146808	0
-0.0336538	-0.0160882	0
-0.033714	-0.0174987	0
-0.0337751	-0.0189107	0
-0.0338367	-0.0203233	0
-0.0338984	-0.0217363	0
-0.0339602	-0.0231494	0
-0.034022	-0.0245625	0
-0.0340838	-0.0259757	0
-0.0341456	-0.0273889	0
-0.0342075	-0.0288021	0
-0.0342693	-0.0302153	0
-0.0343312	-0.0316285	0
-0.034393	-0.0330417	0
-0.0344549	-0.0344549	0
-0.0345167	-0.0358681	0
-0.0345785	-0.0372812	0
-0.0346404	-0.0386944	0
-0.0347022	-0.0401076	0
-0.0347641	-0.0415208	0
-0.0348259	-0.042934	0
-0.0348878	-0.0443472	0
-0.0349496	-0.0457604	0
-0.0350114	-0.0471736	0
-0.0350733	-0.0485868	0
-0.0319384	-0.00904095	0
-0.0319546	-0.0103731	0
-0.0319928	-0.0117429	0
-0.0320447	-0.0131356	0
-0.0321042	-0.0145413	0
-0.0321678	-0.0159537	0
-0.0322335	-0.0173696	0
-0.0323002	-0.0187871	0
-0.0323673	-0.0202053	0
-0.0324346	-0.0216238	0
-0.032502	-0.0230426	0
-0.0325694	-0.0244613	0
-0.0326369	-0.0258801	0
-0.0327043	-0.0272989	0
-0.0327718	-0.0287177	0
-0.0328393	-0.0301366	0
-0.0329067	-0.0315554	0
-0.0329742	-0.0329742	0
-0.0330417	-0.034393	0
-0.0331091	-0.0358118	0
-0.0331766	-0.0372306	0
-0.0332441	-0.0386495	0
-0.0333115	-0.0400683	0
-0.033379	-0.0414871	0
-0.0334465	-0.0429059	0
-0.0335139	-0.0443247	0
-0.0335814	-0.0457436	0
-0.0336489	-0.0471624	0
-0.0337163	-0.0485812	0
-0.0304333	-0.00889348	0
-0.0304509	-0.0102242	0
-0.0304923	-0.0115955	0
-0.0305485	-0.0129917	0
-0.030613	-0.0144018	0
-0.0306819	-0.0158193	0
-0.030753	-0.0172405	0
-0.0308252	-0.0186635	0
-0.0308979	-0.0200873	0
-0.0309708	-0.0215114	0
-0.0310438	-0.0229357	0
-0.0311169	-0.0243601	0
-0.0311899	-0.0257845	0
-0.031263	-0.027209	0
-0.0313361	-0.0286334	0
-0.0314092	-0.0300579	0
-0.0314823	-0.0314823	0
-0.0315554	-0.0329067	0
-0.0316285	-0.0343312	0
-0.0317016	-0.0357556	0
-0.0317746	-0.0371801	0
-0.0318477	-0.0386045	0
-0.0319208	-0.0400289	0
-0.0319939	-0.0414534	0
-0.032067	-0.0428778	0
-0.0321401	-0.0443022	0
-0.0322132	-0.0457267	0
-0.0322863	-0.0471511	0
-0.0323593	-0.0485756	0
-0.0289282	-0.008746	0
-0.0289472	-0.0100752	0
-0.0289918	-0.0114481	0
-0.0290523	-0.0128477	0
-0.0291217	-0.0142623	0
-0.0291959	-0.0156849	0
-0.0292725	-0.0171114	0
-0.0293502	-0.0185399	0
-0.0294285	-0.0199692	0
-0.029507	-0.021399	0
-0.0295857	-0.0228289	0
-0.0296643	-0.0242589	0
-0.029743	-0.025689	0
-0.0298217	-0.027119	0
-0.0299004	-0.0285491	0
-0.0299791	-0.0299791	0
-0.0300579	-0.0314092	0
-0.0301366	-0.0328393	0
-0.0302153	-0.0342693	0
-0.030294	-0.0356994	0
-0.0303727	-0.0371295	0
-0.0304514	-0.0385595	0
-0.0305301	-0.0399896	0
-0.0306088	-0.0414196	0
-0.0306875	-0.0428497	0
-0.0307662	-0.0442798	0
-0.030845	-0.0457098	0
-0.0309237	-0.0471399	0
-0.0310024	-0.0485699	0
-0.0274231	-0.00859853	0
-0.0274435	-0.00992626	0
-0.0274913	-0.0113007	0
-0.027556	-0.0127037	0
-0.0276304	-0.0141228	0
-0.0277099	-0.0155504	0
-0.0277919	-0.0169823	0
-0.0278752	-0.0184163	0
-0.0279591	-0.0198512	0
-0.0280432	-0.0212866	0
-0.0281275	-0.0227221	0
-0.0282118	-0.0241577	0
-0.0282961	-0.0255934	0
-0.0283804	-0.0270291	0
-0.0284648	-0.0284648	0
-0.0285491	-0.0299004	0
-0.0286334	-0.0313361	0
-0.0287177	-0.0327718	0
-0.0288021	-0.0342075	0
-0.0288864	-0.0356432	0
-0.0289707	-0.0370789	0
-0.0290551	-0.0385145	0
-0.0291394	-0.0399502	0
-0.0292237	-0.0413859	0
-0.0293081	-0.0428216	0
-0.0293924	-0.0442573	0
-0.0294767	-0.045693	0
-0.0295611	-0.0471286	0
-0.0296454	-0.0485643	0
-0.025918	-0.00845106	0
-0.0259398	-0.00977731	0
-0.0259908	-0.0111533	0
-0.0260598	-0.0125597	0
-0.0261392	-0.0139833	0
-0.0262239	-0.015416	0
-0.0263114	-0.0168533	0
-0.0264003	-0.0182927	0
-0.0264897	-0.0197332	0
-0.0265795	-0.0211742	0
-0.0266693	-0.0226153	0
-0.0267592	-0.0240565	0
-0.0268492	-0.0254978	0
-0.0269391	-0.0269391	0
-0.0270291	-0.0283804	0
-0.027119	-0.0298217	0
-0.027209	-0.031263	0
-0.0272989	-0.0327043	0
-0.0273889	-0.0341456	0
-0.0274788	-0.0355869	0
-0.0275688	-0.0370282	0
-0.0276587	-0.0384696	0
-0.0277487	-0.0399109	0
-0.0278387	-0.0413522	0
-0.0279286	-0.0427935	0
-0.0280186	-0.0442348	0
-0.0281085	-0.0456761	0
-0.0281985	-0.0471174	0
-0.0282884	-0.0485587	0
-0.0244129	-0.00830358	0
-0.0244361	-0.00962836	0
-0.0244903	-0.0110059	0
-0.0245636	-0.0124157	0
-0.0246479	-0.0138438	0
-0.0247379	-0.0152816	0
-0.0248309	-0.0167242	0
-0.0249253	-0.0181691	0
-0.0250203	-0.0196152	0
-0.0251157	-0.0210617	0
-0.0252112	-0.0225085	0
-0.0253067	-0.0239554	0
-0.0254022	-0.0254023	0
-0.0254978	-0.0268492	0
-0.0255934	-0.0282961	0
-0.025689	-0.029743	0
-0.0257845	-0.0311899	0
-0.0258801	-0.0326369	0
-0.0259757	-0.0340838	0
-0.0260713	-0.0355307	0
-0.0261668	-0.0369777	0
-0.0262624	-0.0384246	0
-0.026358	-0.0398715	0
-0.0264536	-0.0413184	0
-0.0265491	-0.0427654	0
-0.0266447	-0.0442123	0
-0.0267403	-0.0456592	0
-0.0268359	-0.0471061	0
-0.0269314	-0.0485531	0
-0.0229078	-0.0081561	0
-0.0229324	-0.0094794	0
-0.0229898	-0.0108585	0
-0.0230674	-0.0122717	0
-0.0231566	-0.0137043	0
-0.0232519	-0.0151471	0
-0.0233504	-0.0165951	0
-0.0234503	-0.0180455	0
-0.0235509	-0.0194972	0
-0.0236519	-0.0209493	0
-0.023753	-0.0224017	0
-0.0238541	-0.0238542	0
-0.0239553	-0.0253067	0
-0.0240565	-0.0267592	0
-0.0241577	-0.0282118	0
-0.0242589	-0.0296643	0
-0.0243601	-0.0311169	0
-0.0244613	-0.0325694	0
-0.0245625	-0.034022	0
-0.0246637	-0.0354745	0
-0.0247649	-0.0369271	0
-0.0248661	-0.0383796	0
-0.0249673	-0.0398322	0
-0.0250685	-0.0412847	0
-0.0251697	-0.0427372	0
-0.0252709	-0.0441898	0
-0.0253721	-0.0456423	0
-0.0254733	-0.0470949	0
-0.0255745	-0.0485475	0
-0.0214027	-0.00800862	0
-0.0214287	-0.00933044	0
-0.0214893	-0.010711	0
-0.0215712	-0.0121277	0
-0.0216653	-0.0135648	0
-0.021766	-0.0150127	0
-0.0218699	-0.016466	0
-0.0219753	-0.017922	0
-0.0220816	-0.0193791	0
-0.0221881	-0.0208369	0
-0.0222948	-0.0222949	0
-0.0224016	-0.023753	0
-0.0225084	-0.0252111	0
-0.0226152	-0.0266693	0
-0.022722	-0.0281274	0
-0.0228288	-0.0295856	0
-0.0229357	-0.0310438	0
-0.0230425	-0.0325019	0
-0.0231493	-0.0339601	0
-0.0232561	-0.0354183	0
-0.0233629	-0.0368765	0
-0.0234698	-0.0383346	0
-0.0235766	-0.0397928	0
-0.0236834	-0.041251	0
-0.0237902	-0.0427091	0
-0.023897	-0.0441673	0
-0.0240039	-0.0456255	0
-0.0241107	-0.0470837	0
-0.0242175	-0.0485418	0
-0.0198976	-0.00786111	0
-0.019925	-0.00918148	0
-0.0199888	-0.0105636	0
-0.020075	-0.0119837	0
-0.0201741	-0.0134253	0
-0.02028	-0.0148782	0
-0.0203893	-0.0163369	0
-0.0205004	-0.0177984	0
-0.0206122	-0.0192611	0
-0.0207243	-0.0207245	0
-0.0208367	-0.0221881	0
-0.020949	-0.0236518	0
-0.0210615	-0.0251155	0
-0.0211739	-0.0265793	0
-0.0212863	-0.0280431	0
-0.0213988	-0.0295069	0
-0.0215112	-0.0309707	0
-0.0216237	-0.0324345	0
-0.0217361	-0.0338983	0
-0.0218485	-0.0353621	0
-0.021961	-0.0368259	0
-0.0220734	-0.0382896	0
-0.0221859	-0.0397534	0
-0.0222983	-0.0412172	0
-0.0224108	-0.042681	0
-0.0225232	-0.0441448	0
-0.0226356	-0.0456086	0
-0.0227481	-0.0470724	0
-0.0228605	-0.0485362	0
-0.0183926	-0.00771355	0
-0.0184214	-0.00903249	0
-0.0184883	-0.0104162	0
-0.0185788	-0.0118397	0
-0.0186828	-0.0132858	0
-0.018794	-0.0147438	0
-0.0189088	-0.0162078	0
-0.0190254	-0.0176748	0
-0.0191428	-0.0191431	0
-0.0192605	-0.020612	0
-0.0193785	-0.0220812	0
-0.0194965	-0.0235506	0
-0.0196145	-0.02502	0
-0.0197326	-0.0264894	0
-0.0198507	-0.0279588	0
-0.0199687	-0.0294282	0
-0.0200868	-0.0308976	0
-0.0202048	-0.032367	0
-0.0203229	-0.0338364	0
-0.020441	-0.0353058	0
-0.020559	-0.0367753	0
-0.0206771	-0.0382447	0
-0.0207952	-0.0397141	0
-0.0209132	-0.0411835	0
-0.0210313	-0.0426529	0
-0.0211494	-0.0441223	0
-0.0212674	-0.0455918	0
-0.0213855	-0.0470612	0
-0.0215036	-0.0485306	0
-0.0168877	-0.00756587	0
-0.0169178	-0.00888344	0
-0.0169878	-0.0102688	0
-0.0170826	-0.0116957	0
-0.0171916	-0.0131463	0
-0.017308	-0.0146094	0
-0.0174283	-0.0160788	0
-0.0175504	-0.0175512	0
-0.0176734	-0.0190251	0
-0.0177968	-0.0204996	0
-0.0179203	-0.0219744	0
-0.018044	-0.0234494	0
-0.0181676	-0.0249244	0
-0.0182913	-0.0263994	0
-0.018415	-0.0278744	0
-0.0185387	-0.0293495	0
-0.0186623	-0.0308245	0
-0.018786	-0.0322995	0
-0.0189097	-0.0337746	0
-0.0190334	-0.0352496	0
-0.0191571	-0.0367247	0
-0.0192808	-0.0381997	0
-0.0194045	-0.0396747	0
-0.0195282	-0.0411498	0
-0.0196518	-0.0426248	0
-0.0197755	-0.0440998	0
-0.0198992	-0.0455749	0
-0.0200229	-0.0470499	0
-0.0201466	-0.048525	0
-0.015383	-0.0074179	0
-0.0154143	-0.00873424	0
-0.0154874	-0.0101212	0
-0.0155865	-0.0115517	0
-0.0157003	-0.0130068	0
-0.015822	-0.0144749	0
-0.0159478	-0.0159497	0
-0.0160754	-0.0174276	0
-0.016204	-0.0189071	0
-0.016333	-0.0203872	0
-0.0164622	-0.0218676	0
-0.0165914	-0.0233482	0
-0.0167207	-0.0248288	0
-0.01685	-0.0263094	0
-0.0169793	-0.0277901	0
-0.0171086	-0.0292708	0
-0.0172379	-0.0307514	0
-0.0173672	-0.0322321	0
-0.0174965	-0.0337127	0
-0.0176258	-0.0351934	0
-0.0177551	-0.0366741	0
-0.0178844	-0.0381547	0
-0.0180138	-0.0396354	0
-0.0181431	-0.041116	0
-0.0182724	-0.0425967	0
-0.0184017	-0.0440774	0
-0.018531	-0.045558	0
-0.0186603	-0.0470387	0
-0.0187896	-0.0485193	0
-0.0138788	-0.00726926	0
-0.013911	-0.0085847	0
-0.0139871	-0.00997357	0
-0.0140903	-0.0114076	0
-0.0142091	-0.0128672	0
-0.0143361	-0.0143405	0
-0.0144672	-0.0158206	0
-0.0146004	-0.017304	0
-0.0147346	-0.018789	0
-0.0148692	-0.0202748	0
-0.015004	-0.0217608	0
-0.0151389	-0.023247	0
-0.0152738	-0.0247332	0
-0.0154087	-0.0262195	0
-0.0155436	-0.0277058	0
-0.0156785	-0.029192	0
-0.0158135	-0.0306783	0
-0.0159484	-0.0321646	0
-0.0160833	-0.0336509	0
-0.0162183	-0.0351372	0
-0.0163532	-0.0366235	0
-0.0164881	-0.0381097	0
-0.0166231	-0.039596	0
-0.016758	-0.0410823	0
-0.0168929	-0.0425686	0
-0.0170278	-0.0440549	0
-0.0171628	-0.0455411	0
-0.0172977	-0.0470274	0
-0.0174326	-0.0485137	0
-0.0123759	-0.00711932	0
-0.0124089	-0.00843477	0
-0.0124879	-0.00982607	0
-0.0125953	-0.011264	0
-0.012719	-0.0127283	0
-0.0128512	-0.0142067	0
-0.0129878	-0.0156921	0
-0.0131265	-0.0171811	0
-0.0132662	-0.0186716	0
-0.0134064	-0.0201629	0
-0.0135467	-0.0216546	0
-0.0136872	-0.0231463	0
-0.0138277	-0.0246382	0
-0.0139682	-0.02613	0
-0.0141087	-0.0276219	0
-0.0142492	-0.0291138	0
-0.0143897	-0.0306056	0
-0.0145302	-0.0320975	0
-0.0146707	-0.0335894	0
-0.0148112	-0.0350813	0
-0.0149517	-0.0365732	0
-0.0150922	-0.038065	0
-0.0152327	-0.0395569	0
-0.0153732	-0.0410488	0
-0.0155138	-0.0425407	0
-0.0156543	-0.0440325	0
-0.0157948	-0.0455244	0
-0.0159353	-0.0470163	0
-0.0160758	-0.0485082	0
-0.010878	-0.00696822	0
-0.0109132	-0.00828683	0
-0.0109964	-0.00968252	0
-0.0111088	-0.0111252	0
-0.0112375	-0.0125946	0
-0.011375	-0.0140781	0
-0.0115168	-0.0155688	0
-0.0116607	-0.0170631	0
-0.0118056	-0.018559	0
-0.011951	-0.0200557	0
-0.0120966	-0.0215527	0
-0.0122423	-0.0230498	0
-0.012388	-0.024547	0
-0.0125337	-0.0260443	0
-0.0126794	-0.0275415	0
-0.0128252	-0.0290388	0
-0.0129709	-0.030536	0
-0.0131166	-0.0320333	0
-0.0132624	-0.0335305	0
-0.0134081	-0.0350278	0
-0.0135539	-0.0365251	0
-0.0136996	-0.0380223	0
-0.0138453	-0.0395196	0
-0.0139911	-0.0410168	0
-0.0141368	-0.0425141	0
-0.0142826	-0.0440114	0
-0.0144283	-0.0455086	0
-0.014574	-0.0470059	0
-0.0147196	-0.0485031	0
-0.00939592	-0.00681944	0
-0.00944122	-0.00815019	0
-0.00953349	-0.00955531	0
-0.00965298	-0.011005	0
-0.00978738	-0.0124799	0
-0.00992957	-0.0139684	0
-0.0100757	-0.0154638	0
-0.0102237	-0.0169626	0
-0.0103727	-0.0184631	0
-0.010522	-0.0199644	0
-0.0106716	-0.021466	0
-0.0108212	-0.0229677	0
-0.0109709	-0.0244696	0
-0.0111206	-0.0259714	0
-0.0112703	-0.0274733	0
-0.01142	-0.0289751	0
-0.0115696	-0.030477	0
-0.0117193	-0.0319789	0
-0.011869	-0.0334807	0
-0.0120187	-0.0349826	0
-0.0121684	-0.0364845	0
-0.0123181	-0.0379863	0
-0.0124678	-0.0394882	0
-0.0126175	-0.0409901	0
-0.0127672	-0.0424919	0
-0.0129169	-0.0439938	0
-0.0130666	-0.0454957	0
-0.0132162	-0.0469975	0
-0.0133653	-0.048499	0
-0.00794851	-0.00668063	0
-0.00802351	-0.00804287	0
-0.00813519	-0.00946648	0
-0.00826581	-0.0109263	0
-0.00840634	-0.0124071	0
-0.00855203	-0.0138995	0
-0.00870035	-0.0153982	0
-0.00884997	-0.0169	0
-0.00900023	-0.0184034	0
-0.00915078	-0.0199076	0
-0.00930147	-0.0214121	0
-0.00945222	-0.0229167	0
-0.009603	-0.0244215	0
-0.00975379	-0.0259262	0
-0.00990459	-0.027431	0
-0.0100554	-0.0289357	0
-0.0102062	-0.0304405	0
-0.010357	-0.0319453	0
-0.0105078	-0.0334501	0
-0.0106586	-0.0349548	0
-0.0108094	-0.0364596	0
-0.0109602	-0.0379644	0
-0.011111	-0.0394692	0
-0.0112618	-0.0409739	0
-0.0114126	-0.0424787	0
-0.0115634	-0.0439835	0
-0.0117141	-0.0454882	0
-0.0118645	-0.0469928	0
-0.0120141	-0.0484968	0
-0.00655417	-0.00656279	0
-0.00669535	-0.00798813	0
-0.00684075	-0.00944033	0
-0.00698647	-0.0109122	0
-0.00713252	-0.0123978	0
-0.00727902	-0.0138922	0
-0.00742591	-0.0153916	0
-0.00757306	-0.0168939	0
-0.00772037	-0.0183977	0
-0.00786776	-0.0199021	0
-0.0080152	-0.021407	0
-0.00816266	-0.0229119	0
-0.00831014	-0.024417	0
-0.00845761	-0.0259221	0
-0.00860509	-0.0274271	0
-0.00875257	-0.0289322	0
-0.00890005	-0.0304373	0
-0.00904753	-0.0319424	0
-0.00919501	-0.0334475	0
-0.00934249	-0.0349526	0
-0.00948997	-0.0364577	0
-0.00963745	-0.0379628	0
-0.00978493	-0.0394679	0
-0.00993241	-0.040973	0
-0.0100799	-0.0424781	0
-0.0102274	-0.0439832	0
-0.0103746	-0.0454882	0
-0.0105214	-0.0469929	0
-0.010667	-0.048497	0
0.0485422	-0.00132888	0
0.0485352	-0.00265741	0
0.0485267	-0.00398541	0
0.048517	-0.00531313	0
0.0485071	-0.00664209	0
0.048499	-0.00797513	0
0.0484942	-0.00931447	0
0.0470843	-0.00130634	0
0.04707	-0.002612	0
0.0470531	-0.00391664	0
0.0470339	-0.00522095	0
0.0470145	-0.00652813	0
0.0469986	-0.00784353	0
0.0469893	-0.00917113	0
0.0456263	-0.00128377	0
0.0456047	-0.00256652	0
0.0455793	-0.00384781	0
0.0455506	-0.00512884	0
0.0455219	-0.00641455	0
0.0454986	-0.00771265	0
0.0454849	-0.00902867	0
0.0441683	-0.00126119	0
0.0441394	-0.00252101	0
0.0441054	-0.00377894	0
0.0440673	-0.00503678	0
0.0440294	-0.00630117	0
0.0439988	-0.00758213	0
0.0439807	-0.00888667	0
0.0427102	-0.0012386	0
0.0426739	-0.00247549	0
0.0426315	-0.00371007	0
0.0425839	-0.00494473	0
0.0425369	-0.00618788	0
0.042499	-0.00745178	0
0.0424767	-0.00874488	0
0.0412521	-0.00121601	0
0.0412085	-0.00242996	0
0.0411575	-0.00364118	0
0.0411005	-0.00485269	0
0.0410444	-0.00607462	0
0.0409992	-0.00732151	0
0.0409727	-0.0086032	0
0.039794	-0.00119342	0
0.0397431	-0.00238442	0
0.0396836	-0.00357229	0
0.0396171	-0.00476065	0
0.0395519	-0.00596138	0
0.0394995	-0.00719127	0
0.0394687	-0.00846157	0
0.0383359	-0.00117082	0
0.0382776	-0.00233889	0
0.0382096	-0.0035034	0
0.0381338	-0.00466861	0
0.0380594	-0.00584815	0
0.0379998	-0.00706105	0
0.0379647	-0.00831996	0
0.0368778	-0.00114823	0
0.0368122	-0.00229335	0
0.0367356	-0.00343451	0
0.0366504	-0.00457658	0
0.0365669	-0.00573492	0
0.0365001	-0.00693083	0
0.0364608	-0.00817836	0
0.0354197	-0.00112564	0
0.0353467	-0.00224782	0
0.0352616	-0.00336562	0
0.035167	-0.00448454	0
0.0350744	-0.00562169	0
0.0350003	-0.00680061	0
0.0349568	-0.00803675	0
0.0339617	-0.00110304	0
0.0338813	-0.00220228	0
0.0337876	-0.00329673	0
0.0336836	-0.0043925	0
0.0335819	-0.00550846	0
0.0335006	-0.00667039	0
0.0334528	-0.00789515	0
0.0325036	-0.00108045	0
0.0324158	-0.00215675	0
0.0323136	-0.00322784	0
0.0322002	-0.00430046	0
0.0320893	-0.00539523	0
0.0320009	-0.00654017	0
0.0319489	-0.00775355	0
0.0310455	-0.00105785	0
0.0309504	-0.00211121	0
0.0308396	-0.00315895	0
0.0307168	-0.00420843	0
0.0305968	-0.005282	0
0.0305012	-0.00640996	0
0.0304449	-0.00761195	0
0.0295874	-0.00103526	0
0.029485	-0.00206568	0
0.0293657	-0.00309006	0
0.0292334	-0.00411639	0
0.0291043	-0.00516877	0
0.0290015	-0.00627974	0
0.0289409	-0.00747035	0
0.0281293	-0.00101267	0
0.0280195	-0.00202014	0
0.0278917	-0.00302117	0
0.02775	-0.00402435	0
0.0276118	-0.00505554	0
0.0275017	-0.00614952	0
0.027437	-0.00732875	0
0.0266712	-0.000990072	0
0.0265541	-0.00197461	0
0.0264177	-0.00295228	0
0.0262666	-0.00393232	0
0.0261193	-0.00494231	0
0.026002	-0.00601931	0
0.025933	-0.00718715	0
0.0252131	-0.000967478	0
0.0250886	-0.00192907	0
0.0249437	-0.00288339	0
0.0247832	-0.00384028	0
0.0246268	-0.00482908	0
0.0245023	-0.00588909	0
0.024429	-0.00704555	0
0.0237551	-0.000944883	0
0.0236232	-0.00188354	0
0.0234697	-0.0028145	0
0.0232998	-0.00374824	0
0.0231343	-0.00471584	0
0.0230026	-0.00575887	0
0.0229251	-0.00690395	0
0.022297	-0.000922289	0
0.0221577	-0.001838	0
0.0219957	-0.00274561	0
0.0218164	-0.0036562	0
0.0216418	-0.00460261	0
0.0215028	-0.00562865	0
0.0214211	-0.00676235	0
0.0208389	-0.000899695	0
0.0206923	-0.00179246	0
0.0205218	-0.00267672	0
0.020333	-0.00356417	0
0.0201493	-0.00448938	0
0.0200031	-0.00549844	0
0.0199171	-0.00662075	0
0.0193808	-0.000877101	0
0.0192268	-0.00174693	0
0.0190478	-0.00260783	0
0.0188496	-0.00347213	0
0.0186568	-0.00437615	0
0.0185034	-0.00536822	0
0.0184132	-0.00647915	0
0.0179227	-0.000854507	0
0.0177614	-0.00170139	0
0.0175738	-0.00253894	0
0.0173662	-0.00338009	0
0.0171643	-0.00426292	0
0.0170037	-0.005238	0
0.0169092	-0.00633755	0
0.0164646	-0.000831912	0
0.0162959	-0.00165586	0
0.0160998	-0.00247005	0
0.0158828	-0.00328806	0
0.0156718	-0.00414969	0
0.0155039	-0.00510779	0
0.0154052	-0.00619595	0
0.0150065	-0.000809318	0
0.0148305	-0.00161032	0
0.0146258	-0.00240116	0
0.0143995	-0.00319602	0
0.0141793	-0.00403646	0
0.0140042	-0.00497757	0
0.0139013	-0.00605435	0
0.0135484	-0.000786724	0
0.013365	-0.00156479	0
0.0131518	-0.00233227	0
0.0129161	-0.00310398	0
0.0126868	-0.00392323	0
0.0125045	-0.00484735	0
0.0123973	-0.00591275	0
0.0120905	-0.000764022	0
0.0118999	-0.00151891	0
0.0116785	-0.00226271	0
0.0114336	-0.0030109	0
0.0111956	-0.00380858	0
0.0110065	-0.00471532	0
0.0108947	-0.00576922	0
0.0106339	-0.000739906	0
0.0104382	-0.00146956	0
0.0102108	-0.00218735	0
0.00995926	-0.00290961	0
0.00971495	-0.0036833	0
0.00951838	-0.00457132	0
0.00940037	-0.00561675	0
0.00918393	-0.000709719	0
0.00899032	-0.00140752	0
0.00876403	-0.00209262	0
0.00851275	-0.00278239	0
0.00826431	-0.00352717	0
0.00805467	-0.00439574	0
0.0079245	-0.0054438	0
0.00775007	-0.000667549	0
0.00757275	-0.00132268	0
0.00735999	-0.0019651	0
0.00711695	-0.00261382	0
0.00686171	-0.00331829	0
0.00662091	-0.00415499	0
0.00644692	-0.00521913	0
0.00634169	-0.000614157	0
0.00619865	-0.00121791	0
0.00601165	-0.00181038	0
0.00578164	-0.00240375	0
0.0055141	-0.0030327	0
0.00520761	-0.00377464	0
0.00482187	-0.00483184	0
0.0484931	-0.0106602	0
0.0484949	-0.0120108	0
0.0484985	-0.0133645	0
0.0485032	-0.0147199	0
0.0485084	-0.0160762	0
0.0485138	-0.0174328	0
0.0485194	-0.0187897	0
0.048525	-0.0201466	0
0.0485306	-0.0215036	0
0.0485362	-0.0228605	0
0.0485418	-0.0242175	0
0.0485475	-0.0255745	0
0.0485531	-0.0269315	0
[truncated: 3,983 more rows]
