# Supplementary material for: The modeling and condition analysis of nondestructive testing based on ESPI for internal defects of materials
Source: PLoS One. 2025 Jul 1;20(7):e0327318. doi: 10.1371/journal.pone.0327318 (PMC12212563; doi:10.1371/journal.pone.0327318)
Supplement: S1 Dataset — (ZIP) [file pone.0327318.s001.zip › Minimal data set/Data for Table 2-Table 5_Vacuum Loading/010048/0100483000.xlsx]

## Sheet: 0100483000
0	-0.005	0
-0.005	0	0
0	-0.05	0
-0.05	0	0
-0.05	-0.05	0
0.05	0	0
0.05	-0.05	0
0.005	0	0
0	0.005	0
-0.05	0.05	0
0	0.05	0
0	0	7.25802e-07
0.05	0.05	0
-0.000652631	-0.00495722	0
-0.0012941	-0.00482963	0
-0.00191342	-0.0046194	0
-0.0025	-0.00433013	0
-0.00304381	-0.00396677	0
-0.00353553	-0.00353553	0
-0.00396677	-0.00304381	0
-0.00433013	-0.0025	0
-0.0046194	-0.00191342	0
-0.00482963	-0.0012941	0
-0.00495722	-0.000652631	0
0	-0.00645161	0
0	-0.00790323	0
0	-0.00935484	0
0	-0.0108065	0
0	-0.0122581	0
0	-0.0137097	0
0	-0.0151613	0
0	-0.0166129	0
0	-0.0180645	0
0	-0.0195161	0
0	-0.0209677	0
0	-0.0224194	0
0	-0.023871	0
0	-0.0253226	0
0	-0.0267742	0
0	-0.0282258	0
0	-0.0296774	0
0	-0.031129	0
0	-0.0325806	0
0	-0.0340323	0
0	-0.0354839	0
0	-0.0369355	0
0	-0.0383871	0
0	-0.0398387	0
0	-0.0412903	0
0	-0.0427419	0
0	-0.0441935	0
0	-0.0456452	0
0	-0.0470968	0
0	-0.0485484	0
-0.00645161	0	0
-0.00790323	0	0
-0.00935484	0	0
-0.0108065	0	0
-0.0122581	0	0
-0.0137097	0	0
-0.0151613	0	0
-0.0166129	0	0
-0.0180645	0	0
-0.0195161	0	0
-0.0209677	0	0
-0.0224194	0	0
-0.023871	0	0
-0.0253226	0	0
-0.0267742	0	0
-0.0282258	0	0
-0.0296774	0	0
-0.031129	0	0
-0.0325806	0	0
-0.0340323	0	0
-0.0354839	0	0
-0.0369355	0	0
-0.0383871	0	0
-0.0398387	0	0
-0.0412903	0	0
-0.0427419	0	0
-0.0441935	0	0
-0.0456452	0	0
-0.0470968	0	0
-0.0485484	0	0
-0.00138889	-0.05	0
-0.00277778	-0.05	0
-0.00416667	-0.05	0
-0.00555556	-0.05	0
-0.00694444	-0.05	0
-0.00833333	-0.05	0
-0.00972222	-0.05	0
-0.0111111	-0.05	0
-0.0125	-0.05	0
-0.0138889	-0.05	0
-0.0152778	-0.05	0
-0.0166667	-0.05	0
-0.0180556	-0.05	0
-0.0194444	-0.05	0
-0.0208333	-0.05	0
-0.0222222	-0.05	0
-0.0236111	-0.05	0
-0.025	-0.05	0
-0.0263889	-0.05	0
-0.0277778	-0.05	0
-0.0291667	-0.05	0
-0.0305556	-0.05	0
-0.0319444	-0.05	0
-0.0333333	-0.05	0
-0.0347222	-0.05	0
-0.0361111	-0.05	0
-0.0375	-0.05	0
-0.0388889	-0.05	0
-0.0402778	-0.05	0
-0.0416667	-0.05	0
-0.0430556	-0.05	0
-0.0444444	-0.05	0
-0.0458333	-0.05	0
-0.0472222	-0.05	0
-0.0486111	-0.05	0
-0.05	-0.00138889	0
-0.05	-0.00277778	0
-0.05	-0.00416667	0
-0.05	-0.00555556	0
-0.05	-0.00694444	0
-0.05	-0.00833333	0
-0.05	-0.00972222	0
-0.05	-0.0111111	0
-0.05	-0.0125	0
-0.05	-0.0138889	0
-0.05	-0.0152778	0
-0.05	-0.0166667	0
-0.05	-0.0180556	0
-0.05	-0.0194444	0
-0.05	-0.0208333	0
-0.05	-0.0222222	0
-0.05	-0.0236111	0
-0.05	-0.025	0
-0.05	-0.0263889	0
-0.05	-0.0277778	0
-0.05	-0.0291667	0
-0.05	-0.0305556	0
-0.05	-0.0319444	0
-0.05	-0.0333333	0
-0.05	-0.0347222	0
-0.05	-0.0361111	0
-0.05	-0.0375	0
-0.05	-0.0388889	0
-0.05	-0.0402778	0
-0.05	-0.0416667	0
-0.05	-0.0430556	0
-0.05	-0.0444444	0
-0.05	-0.0458333	0
-0.05	-0.0472222	0
-0.05	-0.0486111	0
0.05	-0.00131579	0
0.05	-0.00263158	0
0.05	-0.00394737	0
0.05	-0.00526316	0
0.05	-0.00657895	0
0.05	-0.00789474	0
0.05	-0.00921053	0
0.05	-0.0105263	0
0.05	-0.0118421	0
0.05	-0.0131579	0
0.05	-0.0144737	0
0.05	-0.0157895	0
0.05	-0.0171053	0
0.05	-0.0184211	0
0.05	-0.0197368	0
0.05	-0.0210526	0
0.05	-0.0223684	0
0.05	-0.0236842	0
0.05	-0.025	0
0.05	-0.0263158	0
0.05	-0.0276316	0
0.05	-0.0289474	0
0.05	-0.0302632	0
0.05	-0.0315789	0
0.05	-0.0328947	0
0.05	-0.0342105	0
0.05	-0.0355263	0
0.05	-0.0368421	0
0.05	-0.0381579	0
0.05	-0.0394737	0
0.05	-0.0407895	0
0.05	-0.0421053	0
0.05	-0.0434211	0
0.05	-0.0447368	0
0.05	-0.0460526	0
0.05	-0.0473684	0
0.05	-0.0486842	0
0.0485484	0	0
0.0470968	0	0
0.0456452	0	0
0.0441935	0	0
0.0427419	0	0
0.0412903	0	0
0.0398387	0	0
0.0383871	0	0
0.0369355	0	0
0.0354839	0	0
0.0340323	0	0
0.0325806	0	0
0.031129	0	0
0.0296774	0	0
0.0282258	0	0
0.0267742	0	0
0.0253226	0	0
0.023871	0	0
0.0224194	0	0
0.0209677	0	0
0.0195161	0	0
0.0180645	0	0
0.0166129	0	0
0.0151613	0	0
0.0137097	0	0
0.0122581	0	0
0.0108065	0	0
0.00935484	0	0
0.00790323	0	0
0.00645161	0	0
0.0486111	-0.05	0
0.0472222	-0.05	0
0.0458333	-0.05	0
0.0444444	-0.05	0
0.0430556	-0.05	0
0.0416667	-0.05	0
0.0402778	-0.05	0
0.0388889	-0.05	0
0.0375	-0.05	0
0.0361111	-0.05	0
0.0347222	-0.05	0
0.0333333	-0.05	0
0.0319444	-0.05	0
0.0305556	-0.05	0
0.0291667	-0.05	0
0.0277778	-0.05	0
0.0263889	-0.05	0
0.025	-0.05	0
0.0236111	-0.05	0
0.0222222	-0.05	0
0.0208333	-0.05	0
0.0194444	-0.05	0
0.0180556	-0.05	0
0.0166667	-0.05	0
0.0152778	-0.05	0
0.0138889	-0.05	0
0.0125	-0.05	0
0.0111111	-0.05	0
0.00972222	-0.05	0
0.00833333	-0.05	0
0.00694444	-0.05	0
0.00555556	-0.05	0
0.00416667	-0.05	0
0.00277778	-0.05	0
0.00138889	-0.05	0
0.00496856	-0.000559822	0
0.00487464	-0.0011126	0
0.00471942	-0.0016514	0
0.00450484	-0.00216942	0
0.00423362	-0.00266016	0
0.00390916	-0.00311745	0
0.00353553	-0.00353553	0
0.00311745	-0.00390916	0
0.00266016	-0.00423362	0
0.00216942	-0.00450484	0
0.0016514	-0.00471942	0
0.0011126	-0.00487464	0
0.000559822	-0.00496856	0
-0.00498097	0.000435779	0
-0.00492404	0.000868241	0
-0.00482963	0.0012941	0
-0.00469846	0.0017101	0
-0.00453154	0.00211309	0
-0.00433013	0.0025	0
-0.00409576	0.00286788	0
-0.00383022	0.00321394	0
-0.00353553	0.00353553	0
-0.00321394	0.00383022	0
-0.00286788	0.00409576	0
-0.0025	0.00433013	0
-0.00211309	0.00453154	0
-0.0017101	0.00469846	0
-0.0012941	0.00482963	0
-0.000868241	0.00492404	0
-0.000435779	0.00498097	0
0	0.00645161	0
0	0.00790323	0
0	0.00935484	0
0	0.0108065	0
0	0.0122581	0
0	0.0137097	0
0	0.0151613	0
0	0.0166129	0
0	0.0180645	0
0	0.0195161	0
0	0.0209677	0
0	0.0224194	0
0	0.023871	0
0	0.0253226	0
0	0.0267742	0
0	0.0282258	0
0	0.0296774	0
0	0.031129	0
0	0.0325806	0
0	0.0340323	0
0	0.0354839	0
0	0.0369355	0
0	0.0383871	0
0	0.0398387	0
0	0.0412903	0
0	0.0427419	0
0	0.0441935	0
0	0.0456452	0
0	0.0470968	0
0	0.0485484	0
-0.05	0.00119048	0
-0.05	0.00238095	0
-0.05	0.00357143	0
-0.05	0.0047619	0
-0.05	0.00595238	0
-0.05	0.00714286	0
-0.05	0.00833333	0
-0.05	0.00952381	0
-0.05	0.0107143	0
-0.05	0.0119048	0
-0.05	0.0130952	0
-0.05	0.0142857	0
-0.05	0.0154762	0
-0.05	0.0166667	0
-0.05	0.0178571	0
-0.05	0.0190476	0
-0.05	0.0202381	0
-0.05	0.0214286	0
-0.05	0.022619	0
-0.05	0.0238095	0
-0.05	0.025	0
-0.05	0.0261905	0
-0.05	0.027381	0
-0.05	0.0285714	0
-0.05	0.0297619	0
-0.05	0.0309524	0
-0.05	0.0321429	0
-0.05	0.0333333	0
-0.05	0.0345238	0
-0.05	0.0357143	0
-0.05	0.0369048	0
-0.05	0.0380952	0
-0.05	0.0392857	0
-0.05	0.0404762	0
-0.05	0.0416667	0
-0.05	0.0428571	0
-0.05	0.0440476	0
-0.05	0.0452381	0
-0.05	0.0464286	0
-0.05	0.047619	0
-0.05	0.0488095	0
-0.0486111	0.05	0
-0.0472222	0.05	0
-0.0458333	0.05	0
-0.0444444	0.05	0
-0.0430556	0.05	0
-0.0416667	0.05	0
-0.0402778	0.05	0
-0.0388889	0.05	0
-0.0375	0.05	0
-0.0361111	0.05	0
-0.0347222	0.05	0
-0.0333333	0.05	0
-0.0319444	0.05	0
-0.0305556	0.05	0
-0.0291667	0.05	0
-0.0277778	0.05	0
-0.0263889	0.05	0
-0.025	0.05	0
-0.0236111	0.05	0
-0.0222222	0.05	0
-0.0208333	0.05	0
-0.0194444	0.05	0
-0.0180556	0.05	0
-0.0166667	0.05	0
-0.0152778	0.05	0
-0.0138889	0.05	0
-0.0125	0.05	0
-0.0111111	0.05	0
-0.00972222	0.05	0
-0.00833333	0.05	0
-0.00694444	0.05	0
-0.00555556	0.05	0
-0.00416667	0.05	0
-0.00277778	0.05	0
-0.00138889	0.05	0
0.0005	0	7.12555e-07
0.001	0	6.72647e-07
0.0015	0	6.08557e-07
0.002	0	5.23269e-07
0.0025	0	4.22161e-07
0.003	0	3.1148e-07
0.0035	0	2.01495e-07
0.004	0	1.02532e-07
0.0045	0	3.0618e-08
0.00496856	0.000559822	0
0.00487464	0.0011126	0
0.00471942	0.0016514	0
0.00450484	0.00216942	0
0.00423362	0.00266016	0
0.00390916	0.00311745	0
0.00353553	0.00353553	0
0.00311745	0.00390916	0
0.00266016	0.00423362	0
0.00216942	0.00450484	0
0.0016514	0.00471942	0
0.0011126	0.00487464	0
0.000559822	0.00496856	0
0	0.0045	3.05708e-08
0	0.004	1.02163e-07
0	0.0035	2.00516e-07
0	0.003	3.09873e-07
0	0.0025	4.20085e-07
0	0.002	5.21036e-07
0	0.0015	6.06625e-07
0	0.001	6.71249e-07
0	0.0005	7.11844e-07
-0.0045	0	3.0609e-08
-0.004	0	1.01997e-07
-0.0035	0	2.00259e-07
-0.003	0	3.09492e-07
-0.0025	0	4.19803e-07
-0.002	0	5.20937e-07
-0.0015	0	6.06666e-07
-0.001	0	6.71339e-07
-0.0005	0	7.11906e-07
0	-0.0005	7.1272e-07
0	-0.001	6.72897e-07
0	-0.0015	6.08833e-07
0	-0.002	5.23254e-07
0	-0.0025	4.21809e-07
0	-0.003	3.10726e-07
0	-0.0035	2.00669e-07
0	-0.004	1.01849e-07
0	-0.0045	3.04087e-08
0.00138889	0.05	0
0.00277778	0.05	0
0.00416667	0.05	0
0.00555556	0.05	0
0.00694444	0.05	0
0.00833333	0.05	0
0.00972222	0.05	0
0.0111111	0.05	0
0.0125	0.05	0
0.0138889	0.05	0
0.0152778	0.05	0
0.0166667	0.05	0
0.0180556	0.05	0
0.0194444	0.05	0
0.0208333	0.05	0
0.0222222	0.05	0
0.0236111	0.05	0
0.025	0.05	0
0.0263889	0.05	0
0.0277778	0.05	0
0.0291667	0.05	0
0.0305556	0.05	0
0.0319444	0.05	0
0.0333333	0.05	0
0.0347222	0.05	0
0.0361111	0.05	0
0.0375	0.05	0
0.0388889	0.05	0
0.0402778	0.05	0
0.0416667	0.05	0
0.0430556	0.05	0
0.0444444	0.05	0
0.0458333	0.05	0
0.0472222	0.05	0
0.0486111	0.05	0
0.05	0.0486842	0
0.05	0.0473684	0
0.05	0.0460526	0
0.05	0.0447368	0
0.05	0.0434211	0
0.05	0.0421053	0
0.05	0.0407895	0
0.05	0.0394737	0
0.05	0.0381579	0
0.05	0.0368421	0
0.05	0.0355263	0
0.05	0.0342105	0
0.05	0.0328947	0
0.05	0.0315789	0
0.05	0.0302632	0
0.05	0.0289474	0
0.05	0.0276316	0
0.05	0.0263158	0
0.05	0.025	0
0.05	0.0236842	0
0.05	0.0223684	0
0.05	0.0210526	0
0.05	0.0197368	0
0.05	0.0184211	0
0.05	0.0171053	0
0.05	0.0157895	0
0.05	0.0144737	0
0.05	0.0131579	0
0.05	0.0118421	0
0.05	0.0105263	0
0.05	0.00921053	0
0.05	0.00789474	0
0.05	0.00657895	0
0.05	0.00526316	0
0.05	0.00394737	0
0.05	0.00263158	0
0.05	0.00131579	0
-0.00474764	-0.00474496	0
-0.00362807	-0.0052246	0
-0.00281464	-0.00559224	0
-0.00209914	-0.00589634	0
-0.00140447	-0.00613774	0
-0.000705246	-0.00631753	0
-0.00631496	-0.000709952	0
-0.00613218	-0.00140666	0
-0.0058881	-0.00209383	0
-0.00558476	-0.00280381	0
-0.00522677	-0.00362384	0
-0.000755901	-0.00772076	0
-0.0007953	-0.00915003	0
-0.000826214	-0.0105944	0
-0.000851933	-0.012047	0
-0.000874862	-0.0135036	0
-0.000896422	-0.0149621	0
-0.000917354	-0.0164214	0
-0.000938014	-0.0178811	0
-0.000958561	-0.0193409	0
-0.000979063	-0.0208008	0
-0.000999547	-0.0222607	0
-0.00102002	-0.0237206	0
-0.0010405	-0.0251805	0
-0.00106097	-0.0266405	0
-0.00108145	-0.0281004	0
-0.00110192	-0.0295603	0
-0.00112239	-0.0310202	0
-0.00114287	-0.0324801	0
-0.00116334	-0.03394	0
-0.00118381	-0.0354	0
-0.00120429	-0.0368599	0
-0.00122476	-0.0383198	0
-0.00124523	-0.0397797	0
-0.00126571	-0.0412396	0
-0.00128618	-0.0426996	0
-0.00130665	-0.0441595	0
-0.00132713	-0.0456194	0
-0.00134763	-0.0470794	0
-0.0013682	-0.0485395	0
-0.00150215	-0.00750414	0
-0.00157971	-0.00891533	0
-0.00164153	-0.0103543	0
-0.00169345	-0.0118087	0
-0.00173988	-0.0132711	0
-0.00178354	-0.0147373	0
-0.00182589	-0.0162053	0
-0.00186765	-0.0176741	0
-0.00190915	-0.0191432	0
-0.00195056	-0.0206124	0
-0.00199192	-0.0220817	0
-0.00203326	-0.023551	0
-0.0020746	-0.0250203	0
-0.00211594	-0.0264896	0
-0.00215727	-0.0279589	0
-0.00219861	-0.0294282	0
-0.00223994	-0.0308975	0
-0.00228128	-0.0323668	0
-0.00232261	-0.0338362	0
-0.00236395	-0.0353055	0
-0.00240528	-0.0367748	0
-0.00244662	-0.0382441	0
-0.00248795	-0.0397134	0
-0.00252928	-0.0411827	0
-0.00257062	-0.042652	0
-0.00261195	-0.0441213	0
-0.0026533	-0.0455907	0
-0.00269469	-0.0470601	0
-0.00273622	-0.0485299	0
-0.00224884	-0.0072412	0
-0.00236616	-0.00864465	0
-0.00245916	-0.0100841	0
-0.00253721	-0.0115436	0
-0.00260706	-0.0130137	0
-0.00267276	-0.014489	0
-0.00273648	-0.0159667	0
-0.00279929	-0.0174456	0
-0.00286172	-0.018925	0
-0.00292398	-0.0204046	0
-0.00298616	-0.0218842	0
-0.00304833	-0.0233639	0
-0.00311048	-0.0248437	0
-0.00317262	-0.0263234	0
-0.00323477	-0.0278031	0
-0.00329691	-0.0292828	0
-0.00335906	-0.0307625	0
-0.0034212	-0.0322422	0
-0.00348335	-0.033722	0
-0.00354549	-0.0352017	0
-0.00360763	-0.0366814	0
-0.00366978	-0.0381611	0
-0.00373192	-0.0396408	0
-0.00379407	-0.0411206	0
-0.00385621	-0.0426003	0
-0.00391836	-0.04408	0
-0.00398052	-0.0455598	0
-0.00404275	-0.0470397	0
-0.00410493	-0.0485198	0
-0.00303727	-0.00694451	0
-0.00319894	-0.00835994	0
-0.00332214	-0.00980987	0
-0.00342414	-0.0112789	0
-0.00351528	-0.0127584	0
-0.00360112	-0.0142434	0
-0.00368448	-0.0157311	0
-0.00376671	-0.0172201	0
-0.00384846	-0.0187097	0
-0.00392999	-0.0201995	0
-0.00401143	-0.0216895	0
-0.00409284	-0.0231795	0
-0.00417424	-0.0246695	0
-0.00425563	-0.0261596	0
-0.00433702	-0.0276496	0
-0.0044184	-0.0291397	0
-0.00449979	-0.0306297	0
-0.00458118	-0.0321198	0
-0.00466256	-0.0336098	0
-0.00474395	-0.0350999	0
-0.00482534	-0.0365899	0
-0.00490672	-0.03808	0
-0.00498811	-0.03957	0
-0.0050695	-0.0410601	0
-0.00515088	-0.0425501	0
-0.00523227	-0.0440402	0
-0.00531368	-0.0455303	0
-0.00539501	-0.0470204	0
-0.00547583	-0.0485104	0
-0.00394636	-0.00664988	0
-0.00414641	-0.00810684	0
-0.00429069	-0.00957722	0
-0.00440919	-0.0110581	0
-0.00451587	-0.0125466	0
-0.00461718	-0.0140398	0
-0.00471607	-0.0155358	0
-0.0048139	-0.0170332	0
-0.00491126	-0.0185312	0
-0.00500843	-0.0200296	0
-0.00510551	-0.0215281	0
-0.00520256	-0.0230267	0
-0.00529959	-0.0245254	0
-0.00539662	-0.026024	0
-0.00549365	-0.0275226	0
-0.00559067	-0.0290213	0
-0.0056877	-0.0305199	0
-0.00578472	-0.0320186	0
-0.00588175	-0.0335172	0
-0.00597877	-0.0350158	0
-0.0060758	-0.0365145	0
-0.00617282	-0.0380131	0
-0.00626985	-0.0395118	0
-0.00636688	-0.0410104	0
-0.0064639	-0.042509	0
-0.00656093	-0.0440077	0
-0.00665791	-0.0455063	0
-0.00675456	-0.0470048	0
-0.0068503	-0.0485028	0
-0.00507767	-0.00642387	0
-0.0052676	-0.00794143	0
-0.00540766	-0.00942837	0
-0.00552851	-0.0109157	0
-0.00564163	-0.0124088	0
-0.00575159	-0.0139066	0
-0.00586024	-0.0154075	0
-0.00596836	-0.0169102	0
-0.00607626	-0.0184137	0
-0.00618407	-0.0199176	0
-0.00629185	-0.0214218	0
-0.00639961	-0.022926	0
-0.00650737	-0.0244303	0
-0.00661513	-0.0259346	0
-0.00672288	-0.0274389	0
-0.00683064	-0.0289432	0
-0.00693839	-0.0304475	0
-0.00704615	-0.0319518	0
-0.0071539	-0.0334561	0
-0.00726166	-0.0349604	0
-0.00736941	-0.0364647	0
-0.00747717	-0.037969	0
-0.00758492	-0.0394733	0
-0.00769268	-0.0409776	0
-0.00780043	-0.042482	0
-0.00790818	-0.0439863	0
-0.0080158	-0.0454905	0
-0.00812295	-0.0469944	0
-0.00822902	-0.0484978	0
-0.00771839	-0.000758712	0
-0.00914847	-0.000796888	0
-0.0105936	-0.000827055	0
-0.0120465	-0.000852354	0
-0.0135034	-0.000875061	0
-0.014962	-0.000896512	0
-0.0164214	-0.000917393	0
-0.0178811	-0.000938031	0
-0.0193409	-0.000958568	0
-0.0208008	-0.000979066	0
-0.0222607	-0.000999548	0
-0.0237206	-0.00102002	0
-0.0251805	-0.0010405	0
-0.0266405	-0.00106097	0
-0.0281004	-0.00108145	0
-0.0295603	-0.00110192	0
-0.0310202	-0.00112239	0
-0.0324801	-0.00114287	0
-0.03394	-0.00116334	0
-0.0354	-0.00118381	0
-0.0368599	-0.00120429	0
-0.0383198	-0.00122476	0
-0.0397797	-0.00124523	0
-0.0412396	-0.00126571	0
-0.0426996	-0.00128618	0
-0.0441595	-0.00130665	0
-0.0456194	-0.00132713	0
-0.0470794	-0.00134763	0
-0.0485395	-0.0013682	0
-0.00750008	-0.00150388	0
-0.00891281	-0.00158095	0
-0.0103529	-0.00164233	0
-0.011808	-0.00169391	0
-0.0132707	-0.00174013	0
-0.0147372	-0.00178366	0
-0.0162053	-0.00182595	0
-0.0176741	-0.00186767	0
-0.0191432	-0.00190916	0
-0.0206124	-0.00195056	0
-0.0220817	-0.00199192	0
-0.023551	-0.00203326	0
-0.0250203	-0.0020746	0
-0.0264896	-0.00211594	0
-0.0279589	-0.00215727	0
-0.0294282	-0.00219861	0
-0.0308975	-0.00223994	0
-0.0323668	-0.00228128	0
-0.0338362	-0.00232261	0
-0.0353055	-0.00236395	0
-0.0367748	-0.00240528	0
-0.0382441	-0.00244661	0
-0.0397134	-0.00248795	0
-0.0411827	-0.00252928	0
-0.042652	-0.00257062	0
-0.0441213	-0.00261195	0
-0.0455907	-0.0026533	0
-0.0470601	-0.00269469	0
-0.0485299	-0.00273622	0
-0.00723652	-0.00224668	0
-0.00864193	-0.00236548	0
-0.0100825	-0.00245905	0
-0.0115427	-0.00253726	0
-0.0130132	-0.00260712	0
-0.0144887	-0.00267279	0
-0.0159666	-0.00273649	0
-0.0174456	-0.00279929	0
-0.018925	-0.0028617	0
-0.0204046	-0.00292395	0
-0.0218842	-0.00298614	0
-0.0233639	-0.0030483	0
-0.0248436	-0.00311045	0
-0.0263234	-0.00317259	0
-0.0278031	-0.00323474	0
-0.0292828	-0.00329688	0
-0.0307625	-0.00335903	0
-0.0322422	-0.00342117	0
-0.0337219	-0.00348332	0
-0.0352017	-0.00354546	0
-0.0366814	-0.00360761	0
-0.0381611	-0.00366975	0
-0.0396408	-0.00373189	0
-0.0411205	-0.00379404	0
-0.0426003	-0.00385618	0
-0.04408	-0.00391833	0
-0.0455597	-0.00398049	0
-0.0470397	-0.00404273	0
-0.0485198	-0.0041049	0
-0.00694092	-0.00303209	0
-0.00835721	-0.00319614	0
-0.00980768	-0.00332053	0
-0.0112774	-0.00342321	0
-0.0127574	-0.00351472	0
-0.0142428	-0.00360074	0
-0.0157307	-0.00368418	0
-0.0172198	-0.00376645	0
-0.0187095	-0.00384821	0
-0.0201993	-0.00392975	0
-0.0216893	-0.00401119	0
-0.0231793	-0.0040926	0
-0.0246694	-0.004174	0
-0.0261594	-0.00425539	0
-0.0276495	-0.00433678	0
-0.0291395	-0.00441816	0
-0.0306296	-0.00449955	0
-0.0321196	-0.00458094	0
-0.0336097	-0.00466233	0
-0.0350997	-0.00474371	0
-0.0365898	-0.0048251	0
-0.0380798	-0.00490649	0
-0.0395699	-0.00498787	0
-0.0410599	-0.00506926	0
-0.0425499	-0.00515065	0
-0.04404	-0.00523204	0
-0.0455301	-0.00531345	0
-0.0470203	-0.00539477	0
-0.0485103	-0.00547565	0
-0.00664826	-0.00394195	0
-0.00810187	-0.00414159	0
-0.00957153	-0.00428632	0
-0.0110535	-0.00440592	0
-0.0125435	-0.00451359	0
-0.0140378	-0.00461553	0
-0.0155344	-0.00471477	0
-0.0170321	-0.00481276	0
-0.0185304	-0.00491019	0
-0.0200288	-0.00500739	0
-0.0215274	-0.00510448	0
-0.023026	-0.00520154	0
-0.0245247	-0.00529857	0
-0.0260233	-0.0053956	0
-0.0275219	-0.00549263	0
-0.0290206	-0.00558966	0
-0.0305192	-0.00568668	0
-0.0320178	-0.00578371	0
-0.0335165	-0.00588073	0
-0.0350151	-0.00597776	0
-0.0365138	-0.00607478	0
-0.0380124	-0.00617181	0
-0.0395111	-0.00626883	0
-0.0410097	-0.00636586	0
-0.0425083	-0.00646289	0
-0.044007	-0.00655991	0
-0.0455056	-0.00665689	0
-0.0470042	-0.0067536	0
-0.0485024	-0.00684965	0
-0.00642006	-0.00507476	0
-0.00792747	-0.00525852	0
-0.00941216	-0.00539701	0
-0.0109028	-0.00551981	0
-0.0124001	-0.00563539	0
-0.0139011	-0.00574703	0
-0.0154038	-0.00585659	0
-0.0169073	-0.00596515	0
-0.0184113	-0.00607326	0
-0.0199155	-0.00618116	0
-0.0214197	-0.00628898	0
-0.022924	-0.00639676	0
-0.0244283	-0.00650452	0
-0.0259326	-0.00661228	0
-0.0274369	-0.00672004	0
-0.0289412	-0.0068278	0
-0.0304455	-0.00693555	0
-0.0319498	-0.00704331	0
-0.0334541	-0.00715106	0
-0.0349584	-0.00725882	0
-0.0364628	-0.00736657	0
-0.0379671	-0.00747433	0
-0.0394714	-0.00758208	0
-0.0409757	-0.00768984	0
-0.04248	-0.0077976	0
-0.0439843	-0.00790534	0
-0.0454885	-0.008013	0
-0.0469927	-0.00812042	0
-0.0484966	-0.00822734	0
-0.0484928	-0.00960818	0
-0.0484925	-0.0109945	0
-0.0484945	-0.0123843	0
-0.0484977	-0.0137759	0
-0.0485015	-0.0151684	0
-0.0485057	-0.0165613	0
-0.04851	-0.0179545	0
-0.0485144	-0.0193477	0
-0.0485188	-0.020741	0
-0.0485232	-0.0221343	0
-0.0485276	-0.0235276	0
-0.0485319	-0.0249208	0
-0.0485363	-0.0263141	0
-0.0485407	-0.0277074	0
-0.0485451	-0.0291007	0
-0.0485495	-0.030494	0
-0.0485539	-0.0318873	0
-0.0485583	-0.0332806	0
-0.0485627	-0.0346738	0
-0.0485671	-0.0360671	0
-0.0485715	-0.0374604	0
-0.0485759	-0.0388537	0
-0.0485803	-0.040247	0
-0.0485847	-0.0416403	0
-0.0485891	-0.0430336	0
-0.0485935	-0.0444269	0
-0.0485979	-0.0458201	0
-0.0486023	-0.0472134	0
-0.0486067	-0.0486067	0
-0.0469859	-0.00949462	0
-0.0469854	-0.0108786	0
-0.0469892	-0.0122691	0
-0.0469956	-0.0136631	0
-0.0470032	-0.0150592	0
-0.0470115	-0.0164561	0
-0.0470201	-0.0178535	0
-0.0470288	-0.019251	0
-0.0470375	-0.0206486	0
-0.0470463	-0.0220463	0
-0.0470551	-0.023444	0
-0.0470639	-0.0248417	0
-0.0470727	-0.0262394	0
-0.0470815	-0.027637	0
-0.0470903	-0.0290347	0
-0.0470991	-0.0304324	0
-0.0471079	-0.0318301	0
-0.0471167	-0.0332278	0
-0.0471255	-0.0346255	0
-0.0471343	-0.0360232	0
-0.0471431	-0.0374208	0
-0.0471519	-0.0388185	0
-0.0471607	-0.0402162	0
-0.0471694	-0.0416139	0
-0.0471782	-0.0430116	0
-0.047187	-0.0444093	0
-0.0471958	-0.0458069	0
-0.0472046	-0.0472046	0
-0.0472134	-0.0486023	0
-0.045479	-0.0093811	0
-0.0454785	-0.010763	0
-0.0454842	-0.0121541	0
-0.0454936	-0.0135506	0
-0.0455049	-0.01495	0
-0.0455173	-0.0163509	0
-0.0455301	-0.0177525	0
-0.0455432	-0.0191543	0
-0.0455563	-0.0205563	0
-0.0455695	-0.0219584	0
-0.0455827	-0.0233604	0
-0.0455958	-0.0247625	0
-0.045609	-0.0261646	0
-0.0456222	-0.0275667	0
-0.0456354	-0.0289688	0
-0.0456486	-0.0303708	0
-0.0456618	-0.0317729	0
-0.045675	-0.033175	0
-0.0456882	-0.0345771	0
-0.0457014	-0.0359792	0
-0.0457146	-0.0373813	0
-0.0457278	-0.0387833	0
-0.045741	-0.0401854	0
-0.0457542	-0.0415875	0
-0.0457674	-0.0429896	0
-0.0457806	-0.0443917	0
-0.0457937	-0.0457937	0
-0.0458069	-0.0471958	0
-0.0458201	-0.0485979	0
-0.0439722	-0.00926753	0
-0.0439717	-0.0106474	0
-0.0439793	-0.0120392	0
-0.0439917	-0.0134382	0
-0.0440067	-0.014841	0
-0.0440231	-0.0162458	0
-0.0440402	-0.0176515	0
-0.0440576	-0.0190576	0
-0.0440751	-0.020464	0
-0.0440926	-0.0218704	0
-0.0441102	-0.0232769	0
-0.0441278	-0.0246833	0
-0.0441454	-0.0260898	0
-0.044163	-0.0274963	0
-0.0441806	-0.0289028	0
-0.0441982	-0.0303093	0
-0.0442157	-0.0317158	0
-0.0442333	-0.0331222	0
-0.0442509	-0.0345287	0
-0.0442685	-0.0359352	0
-0.0442861	-0.0373417	0
-0.0443037	-0.0387481	0
-0.0443213	-0.0401546	0
-0.0443389	-0.0415611	0
-0.0443565	-0.0429676	0
-0.0443741	-0.0443741	0
-0.0443917	-0.0457806	0
-0.0444093	-0.047187	0
-0.0444269	-0.0485935	0
-0.0424653	-0.00915393	0
-0.0424649	-0.0105318	0
-0.0424744	-0.0119244	0
-0.0424898	-0.0133257	0
-0.0425085	-0.0147319	0
-0.042529	-0.0161406	0
-0.0425503	-0.0175505	0
-0.042572	-0.018961	0
-0.0425939	-0.0203717	0
-0.0426158	-0.0217825	0
-0.0426378	-0.0231933	0
-0.0426597	-0.0246042	0
-0.0426817	-0.0260151	0
-0.0427037	-0.0274259	0
-0.0427257	-0.0288368	0
-0.0427477	-0.0302477	0
-0.0427697	-0.0316586	0
-0.0427917	-0.0330695	0
-0.0428137	-0.0344803	0
-0.0428357	-0.0358912	0
-0.0428576	-0.0373021	0
-0.0428796	-0.038713	0
-0.0429016	-0.0401239	0
-0.0429236	-0.0415347	0
-0.0429456	-0.0429456	0
-0.0429676	-0.0443565	0
-0.0429896	-0.0457674	0
-0.0430116	-0.0471782	0
-0.0430336	-0.0485891	0
-0.0409585	-0.00904032	0
-0.0409581	-0.0104163	0
-0.0409694	-0.0118096	0
-0.0409879	-0.0132133	0
-0.0410103	-0.0146229	0
-0.0410349	-0.0160355	0
-0.0410604	-0.0174496	0
-0.0410864	-0.0188643	0
-0.0411126	-0.0202793	0
-0.0411389	-0.0216945	0
-0.0411653	-0.0231098	0
-0.0411917	-0.024525	0
-0.0412181	-0.0259403	0
-0.0412445	-0.0273556	0
-0.0412708	-0.0287708	0
-0.0412972	-0.0301861	0
-0.0413236	-0.0316014	0
-0.04135	-0.0330167	0
-0.0413764	-0.0344319	0
-0.0414028	-0.0358472	0
-0.0414292	-0.0372625	0
-0.0414556	-0.0386778	0
-0.0414819	-0.0400931	0
-0.0415083	-0.0415083	0
-0.0415347	-0.0429236	0
-0.0415611	-0.0443389	0
-0.0415875	-0.0457542	0
-0.0416139	-0.0471694	0
-0.0416403	-0.0485847	0
-0.0394517	-0.00892671	0
-0.0394514	-0.0103007	0
-0.0394645	-0.0116947	0
-0.039486	-0.0131009	0
-0.0395122	-0.0145139	0
-0.0395407	-0.0159304	0
-0.0395705	-0.0173486	0
-0.0396008	-0.0187676	0
-0.0396314	-0.020187	0
-0.0396621	-0.0216066	0
-0.0396929	-0.0230262	0
-0.0397236	-0.0244459	0
-0.0397544	-0.0258655	0
-0.0397852	-0.0272852	0
-0.039816	-0.0287049	0
-0.0398468	-0.0301245	0
-0.0398776	-0.0315442	0
-0.0399083	-0.0329639	0
-0.0399391	-0.0343836	0
-0.0399699	-0.0358032	0
-0.0400007	-0.0372229	0
-0.0400315	-0.0386426	0
-0.0400623	-0.0400623	0
-0.0400931	-0.041482	0
-0.0401238	-0.0429016	0
-0.0401546	-0.0443213	0
-0.0401854	-0.045741	0
-0.0402162	-0.0471606	0
-0.040247	-0.0485803	0
-0.0379448	-0.0088131	0
-0.0379446	-0.0101851	0
-0.0379596	-0.0115799	0
-0.0379842	-0.0129886	0
-0.038014	-0.0144049	0
-0.0380466	-0.0158253	0
-0.0380806	-0.0172477	0
-0.0381152	-0.018671	0
-0.0381502	-0.0200947	0
-0.0381853	-0.0215186	0
-0.0382204	-0.0229427	0
-0.0382556	-0.0243667	0
-0.0382908	-0.0257908	0
-0.0383259	-0.0272148	0
-0.0383611	-0.0286389	0
-0.0383963	-0.030063	0
-0.0384315	-0.031487	0
-0.0384667	-0.0329111	0
-0.0385019	-0.0343352	0
-0.038537	-0.0357593	0
-0.0385722	-0.0371833	0
-0.0386074	-0.0386074	0
-0.0386426	-0.0400315	0
-0.0386778	-0.0414556	0
-0.038713	-0.0428796	0
-0.0387482	-0.0443037	0
-0.0387833	-0.0457278	0
-0.0388185	-0.0471519	0
-0.0388537	-0.0485759	0
-0.036438	-0.00869949	0
-0.0364378	-0.0100696	0
-0.0364547	-0.0114651	0
-0.0364823	-0.0128762	0
-0.0365158	-0.0142959	0
-0.0365525	-0.0157202	0
-0.0365907	-0.0171467	0
-0.0366297	-0.0185743	0
-0.036669	-0.0200024	0
-0.0367084	-0.0214307	0
-0.036748	-0.0228591	0
-0.0367875	-0.0242875	0
-0.0368271	-0.025716	0
-0.0368667	-0.0271445	0
-0.0369063	-0.0285729	0
-0.0369458	-0.0300014	0
-0.0369854	-0.0314299	0
-0.037025	-0.0328583	0
-0.0370646	-0.0342868	0
-0.0371042	-0.0357153	0
-0.0371438	-0.0371438	0
-0.0371833	-0.0385722	0
-0.0372229	-0.0400007	0
-0.0372625	-0.0414292	0
-0.0373021	-0.0428576	0
-0.0373417	-0.0442861	0
-0.0373813	-0.0457146	0
-0.0374208	-0.0471431	0
-0.0374604	-0.0485715	0
-0.0349311	-0.00858588	0
-0.034931	-0.00995403	0
-0.0349498	-0.0113503	0
-0.0349804	-0.0127638	0
-0.0350176	-0.0141869	0
-0.0350583	-0.0156151	0
-0.0351008	-0.0170457	0
-0.0351441	-0.0184776	0
-0.0351878	-0.0199101	0
-0.0352316	-0.0213427	0
-0.0352755	-0.0227755	0
-0.0353195	-0.0242084	0
-0.0353635	-0.0256412	0
-0.0354074	-0.0270741	0
-0.0354514	-0.028507	0
-0.0354954	-0.0299398	0
-0.0355394	-0.0313727	0
-0.0355833	-0.0328056	0
-0.0356273	-0.0342384	0
-0.0356713	-0.0356713	0
-0.0357153	-0.0371042	0
-0.0357593	-0.038537	0
-0.0358033	-0.0399699	0
-0.0358472	-0.0414028	0
-0.0358912	-0.0428357	0
-0.0359352	-0.0442685	0
-0.0359792	-0.0457014	0
-0.0360231	-0.0471343	0
-0.0360671	-0.0485671	0
-0.0334243	-0.00847226	0
-0.0334242	-0.00983847	0
-0.0334449	-0.0112355	0
-0.0334786	-0.0126514	0
-0.0335194	-0.0140779	0
-0.0335642	-0.01551	0
-0.0336109	-0.0169448	0
-0.0336585	-0.018381	0
-0.0337065	-0.0198177	0
-0.0337548	-0.0212548	0
-0.0338031	-0.022692	0
-0.0338514	-0.0241292	0
-0.0338998	-0.0255665	0
-0.0339482	-0.0270037	0
-0.0339966	-0.028441	0
-0.0340449	-0.0298783	0
-0.0340933	-0.0313155	0
-0.0341417	-0.0327528	0
-0.0341901	-0.0341901	0
-0.0342384	-0.0356273	0
-0.0342868	-0.0370646	0
-0.0343352	-0.0385019	0
-0.0343836	-0.0399391	0
-0.0344319	-0.0413764	0
-0.0344803	-0.0428137	0
-0.0345287	-0.0442509	0
-0.0345771	-0.0456882	0
-0.0346255	-0.0471255	0
-0.0346738	-0.0485627	0
-0.0319175	-0.00835865	0
-0.0319174	-0.00972291	0
-0.03194	-0.0111207	0
-0.0319767	-0.012539	0
-0.0320213	-0.0139689	0
-0.0320701	-0.0154048	0
-0.032121	-0.0168438	0
-0.0321729	-0.0182843	0
-0.0322253	-0.0197254	0
-0.0322779	-0.0211669	0
-0.0323306	-0.0226084	0
-0.0323834	-0.0240501	0
-0.0324361	-0.0254917	0
-0.0324889	-0.0269334	0
-0.0325417	-0.028375	0
-0.0325945	-0.0298167	0
-0.0326472	-0.0312584	0
-0.0327	-0.0327	0
-0.0327528	-0.0341417	0
-0.0328056	-0.0355833	0
-0.0328583	-0.037025	0
-0.0329111	-0.0384667	0
-0.0329639	-0.0399083	0
-0.0330167	-0.04135	0
-0.0330695	-0.0427917	0
-0.0331222	-0.0442333	0
-0.033175	-0.045675	0
-0.0332278	-0.0471167	0
-0.0332806	-0.0485583	0
-0.0304106	-0.00824504	0
-0.0304107	-0.00960735	0
-0.0304351	-0.0110059	0
-0.0304748	-0.0124266	0
-0.0305231	-0.0138599	0
-0.0305759	-0.0152997	0
-0.0306311	-0.0167429	0
-0.0306873	-0.0181876	0
-0.0307441	-0.0196331	0
-0.0308011	-0.0210789	0
-0.0308582	-0.0225249	0
-0.0309153	-0.0239709	0
-0.0309725	-0.0254169	0
-0.0310297	-0.026863	0
-0.0310868	-0.0283091	0
-0.031144	-0.0297551	0
-0.0312012	-0.0312012	0
-0.0312584	-0.0326472	0
-0.0313155	-0.0340933	0
-0.0313727	-0.0355394	0
-0.0314299	-0.0369854	0
-0.031487	-0.0384315	0
-0.0315442	-0.0398776	0
-0.0316014	-0.0413236	0
-0.0316586	-0.0427697	0
-0.0317157	-0.0442157	0
-0.0317729	-0.0456618	0
-0.0318301	-0.0471079	0
-0.0318873	-0.0485539	0
-0.0289038	-0.00813143	0
-0.0289039	-0.00949179	0
-0.0289302	-0.0108911	0
-0.0289729	-0.0123142	0
-0.0290249	-0.0137509	0
-0.0290818	-0.0151946	0
-0.0291412	-0.0166419	0
-0.0292017	-0.018091	0
-0.0292629	-0.0195408	0
-0.0293242	-0.020991	0
-0.0293857	-0.0224413	0
-0.0294473	-0.0238917	0
-0.0295088	-0.0253422	0
-0.0295704	-0.0267926	0
-0.029632	-0.0282431	0
-0.0296935	-0.0296935	0
-0.0297551	-0.031144	0
-0.0298167	-0.0325945	0
-0.0298783	-0.0340449	0
-0.0299398	-0.0354954	0
-0.0300014	-0.0369458	0
-0.030063	-0.0383963	0
-0.0301245	-0.0398468	0
-0.0301861	-0.0412972	0
-0.0302477	-0.0427477	0
-0.0303093	-0.0441982	0
-0.0303708	-0.0456486	0
-0.0304324	-0.0470991	0
-0.030494	-0.0485495	0
-0.0273969	-0.00801782	0
-0.0273971	-0.00937623	0
-0.0274253	-0.0107763	0
-0.0274711	-0.0122019	0
-0.0275267	-0.0136419	0
-0.0275877	-0.0150895	0
-0.0276513	-0.016541	0
-0.0277162	-0.0179943	0
-0.0277817	-0.0194485	0
-0.0278474	-0.020903	0
-0.0279133	-0.0223578	0
-0.0279792	-0.0238126	0
-0.0280452	-0.0252674	0
-0.0281111	-0.0267223	0
-0.0281771	-0.0281771	0
-0.0282431	-0.029632	0
-0.0283091	-0.0310868	0
-0.028375	-0.0325417	0
-0.028441	-0.0339965	0
-0.028507	-0.0354514	0
-0.0285729	-0.0369063	0
-0.0286389	-0.0383611	0
-0.0287049	-0.039816	0
-0.0287708	-0.0412708	0
-0.0288368	-0.0427257	0
-0.0289028	-0.0441806	0
-0.0289688	-0.0456354	0
-0.0290347	-0.0470903	0
-0.0291007	-0.0485451	0
-0.0258901	-0.00790421	0
-0.0258903	-0.00926067	0
-0.0259205	-0.0106615	0
-0.0259692	-0.0120895	0
-0.0260286	-0.0135329	0
-0.0260935	-0.0149844	0
-0.0261614	-0.01644	0
-0.0262306	-0.0178976	0
-0.0263004	-0.0193562	0
-0.0263706	-0.0208151	0
-0.0264408	-0.0222742	0
-0.0265112	-0.0237334	0
-0.0265815	-0.0251926	0
-0.0266519	-0.0266519	0
-0.0267223	-0.0281111	0
-0.0267926	-0.0295704	0
-0.026863	-0.0310297	0
-0.0269334	-0.0324889	0
-0.0270037	-0.0339482	0
-0.0270741	-0.0354074	0
-0.0271445	-0.0368667	0
-0.0272148	-0.0383259	0
-0.0272852	-0.0397852	0
-0.0273556	-0.0412445	0
-0.0274259	-0.0427037	0
-0.0274963	-0.044163	0
-0.0275667	-0.0456222	0
-0.027637	-0.0470815	0
-0.0277074	-0.0485407	0
-0.0243832	-0.00779059	0
-0.0243835	-0.00914511	0
-0.0244156	-0.0105466	0
-0.0244673	-0.0119771	0
-0.0245304	-0.0134239	0
-0.0245994	-0.0148793	0
-0.0246715	-0.0163391	0
-0.024745	-0.017801	0
-0.0248192	-0.0192638	0
-0.0248937	-0.0207271	0
-0.0249684	-0.0221907	0
-0.0250431	-0.0236542	0
-0.0251179	-0.0251179	0
-0.0251926	-0.0265815	0
-0.0252674	-0.0280452	0
-0.0253422	-0.0295088	0
-0.0254169	-0.0309725	0
-0.0254917	-0.0324361	0
-0.0255665	-0.0338998	0
-0.0256412	-0.0353634	0
-0.025716	-0.0368271	0
-0.0257908	-0.0382908	0
-0.0258655	-0.0397544	0
-0.0259403	-0.0412181	0
-0.0260151	-0.0426817	0
-0.0260898	-0.0441454	0
-0.0261646	-0.045609	0
-0.0262394	-0.0470727	0
-0.0263141	-0.0485363	0
-0.0228764	-0.00767698	0
-0.0228767	-0.00902954	0
-0.0229107	-0.0104318	0
-0.0229655	-0.0118647	0
-0.0230322	-0.0133149	0
-0.0231053	-0.0147742	0
-0.0231816	-0.0162381	0
-0.0232594	-0.0177043	0
-0.023338	-0.0191715	0
-0.0234169	-0.0206392	0
-0.023496	-0.0221071	0
-0.0235751	-0.0235751	0
-0.0236542	-0.0250431	0
-0.0237334	-0.0265112	0
-0.0238125	-0.0279792	0
-0.0238917	-0.0294473	0
-0.0239709	-0.0309153	0
-0.02405	-0.0323834	0
-0.0241292	-0.0338514	0
-0.0242084	-0.0353195	0
-0.0242875	-0.0367875	0
-0.0243667	-0.0382556	0
-0.0244458	-0.0397236	0
-0.024525	-0.0411917	0
-0.0246042	-0.0426597	0
-0.0246833	-0.0441278	0
-0.0247625	-0.0455958	0
-0.0248417	-0.0470639	0
-0.0249208	-0.0485319	0
-0.0213696	-0.00756335	0
-0.02137	-0.00891398	0
-0.0214058	-0.010317	0
-0.0214636	-0.0117523	0
-0.021534	-0.0132058	0
-0.0216111	-0.0146691	0
-0.0216917	-0.0161372	0
-0.0217738	-0.0176076	0
-0.0218568	-0.0190792	0
-0.0219401	-0.0205513	0
-0.0220235	-0.0220235	0
-0.022107	-0.0234959	0
-0.0221906	-0.0249683	0
-0.0222741	-0.0264408	0
-0.0223577	-0.0279132	0
-0.0224412	-0.0293857	0
-0.0225248	-0.0308581	0
-0.0226084	-0.0323306	0
-0.0226919	-0.033803	0
-0.0227755	-0.0352755	0
-0.022859	-0.0367479	0
-0.0229426	-0.0382204	0
-0.0230262	-0.0396928	0
-0.0231097	-0.0411653	0
-0.0231933	-0.0426377	0
-0.0232769	-0.0441102	0
-0.0233604	-0.0455826	0
-0.023444	-0.0470551	0
-0.0235275	-0.0485275	0
-0.0198628	-0.00744971	0
-0.0198632	-0.00879841	0
-0.0199009	-0.0102022	0
-0.0199617	-0.0116399	0
-0.0200358	-0.0130968	0
-0.020117	-0.014564	0
-0.0202018	-0.0160362	0
-0.0202882	-0.017511	0
-0.0203756	-0.0189869	0
-0.0204632	-0.0204633	0
-0.0205511	-0.02194	0
-0.020639	-0.0234168	0
-0.0207269	-0.0248936	0
-0.0208149	-0.0263704	0
-0.0209028	-0.0278473	0
-0.0209908	-0.0293241	0
-0.0210787	-0.030801	0
-0.0211667	-0.0322778	0
-0.0212547	-0.0337547	0
-0.0213426	-0.0352315	0
-0.0214306	-0.0367084	0
-0.0215185	-0.0381852	0
-0.0216065	-0.0396621	0
-0.0216945	-0.0411389	0
-0.0217824	-0.0426158	0
-0.0218704	-0.0440926	0
-0.0219583	-0.0455695	0
-0.0220463	-0.0470463	0
-0.0221343	-0.0485232	0
-0.018356	-0.00733603	0
-0.0183564	-0.00868281	0
-0.018396	-0.0100874	0
-0.0184599	-0.0115275	0
-0.0185377	-0.0129878	0
-0.0186229	-0.0144588	0
-0.0187119	-0.0159353	0
-0.0188027	-0.0174143	0
-0.0188943	-0.0188946	0
-0.0189864	-0.0203754	0
-0.0190786	-0.0218564	0
-0.0191709	-0.0233376	0
-0.0192633	-0.0248188	0
-0.0193556	-0.0263001	0
-0.019448	-0.0277813	0
-0.0195403	-0.0292625	0
-0.0196327	-0.0307438	0
-0.019725	-0.032225	0
-0.0198174	-0.0337063	0
-0.0199097	-0.0351875	0
-0.0200021	-0.0366688	0
-0.0200945	-0.03815	0
-0.0201868	-0.0396313	0
-0.0202792	-0.0411125	0
-0.0203715	-0.0425938	0
-0.0204639	-0.044075	0
-0.0205563	-0.0455563	0
-0.0206486	-0.0470375	0
-0.020741	-0.0485188	0
-0.0168493	-0.00722224	0
-0.0168497	-0.00856717	0
-0.0168911	-0.00997254	0
-0.016958	-0.0114151	0
-0.0170395	-0.0128788	0
-0.0171288	-0.0143537	0
-0.017222	-0.0158343	0
-0.0173171	-0.0173176	0
-0.0174131	-0.0188022	0
-0.0175095	-0.0202874	0
-0.0176062	-0.0217729	0
-0.0177029	-0.0232584	0
-0.0177996	-0.0247441	0
-0.0178963	-0.0262297	0
-0.0179931	-0.0277153	0
-0.0180899	-0.029201	0
-0.0181866	-0.0306866	0
-0.0182834	-0.0321723	0
-0.0183801	-0.0336579	0
-0.0184769	-0.0351435	0
-0.0185736	-0.0366292	0
-0.0186704	-0.0381148	0
-0.0187671	-0.0396005	0
-0.0188639	-0.0410861	0
-0.0189607	-0.0425718	0
-0.0190574	-0.0440574	0
-0.0191542	-0.0455431	0
-0.0192509	-0.0470287	0
-0.0193477	-0.0485144	0
-0.0153428	-0.0071082	0
-0.0153431	-0.0084514	0
-0.0153863	-0.00985763	0
-0.0154562	-0.0113027	0
-0.0155413	-0.0127698	0
-0.0156346	-0.0142486	0
-0.0157321	-0.0157334	0
-0.0158315	-0.017221	0
-0.0159319	-0.0187099	0
-0.0160327	-0.0201995	0
-0.0161337	-0.0216893	0
-0.0162348	-0.0231793	0
-0.0163359	-0.0246693	0
-0.0164371	-0.0261593	0
-0.0165382	-0.0276494	0
-0.0166394	-0.0291394	0
-0.0167405	-0.0306294	0
-0.0168417	-0.0321195	0
-0.0169429	-0.0336095	0
-0.017044	-0.0350996	0
-0.0171452	-0.0365896	0
-0.0172463	-0.0380796	0
-0.0173475	-0.0395697	0
-0.0174486	-0.0410597	0
-0.0175498	-0.0425498	0
-0.0176509	-0.0440398	0
-0.0177521	-0.0455299	0
-0.0178532	-0.0470199	0
-0.0179544	-0.04851	0
-0.0138368	-0.00699358	0
-0.0138367	-0.00833533	0
-0.0138816	-0.00974258	0
-0.0139544	-0.0111902	0
-0.0140432	-0.0126608	0
-0.0141405	-0.0141435	0
-0.0142422	-0.0156324	0
-0.0143459	-0.0171243	0
-0.0144507	-0.0186176	0
-0.0145559	-0.0201115	0
-0.0146613	-0.0216058	0
-0.0147668	-0.0231001	0
-0.0148723	-0.0245945	0
-0.0149778	-0.0260889	0
-0.0150834	-0.0275834	0
-0.0151889	-0.0290778	0
-0.0152945	-0.0305723	0
-0.0154	-0.0320667	0
-0.0155056	-0.0335611	0
-0.0156111	-0.0350556	0
-0.0157167	-0.03655	0
-0.0158222	-0.0380445	0
-0.0159278	-0.0395389	0
-0.0160334	-0.0410334	0
-0.0161389	-0.0425278	0
-0.0162445	-0.0440222	0
-0.01635	-0.0455167	0
-0.0164556	-0.0470111	0
-0.0165611	-0.0485056	0
-0.012332	-0.00687788	0
-0.0123313	-0.00821899	0
-0.0123778	-0.00962779	0
-0.0124536	-0.0110783	0
-0.0125461	-0.0125524	0
-0.0126474	-0.0140391	0
-0.0127532	-0.0155321	0
-0.0128613	-0.0170283	0
-0.0129704	-0.0185259	0
-0.0130799	-0.0200242	0
-0.0131897	-0.0215228	0
-0.0132995	-0.0230215	0
-0.0134094	-0.0245203	0
-0.0135193	-0.0260191	0
-0.0136292	-0.0275179	0
-0.0137391	-0.0290167	0
-0.013849	-0.0305155	0
-0.0139589	-0.0320143	0
-0.0140688	-0.0335131	0
-0.0141787	-0.0350119	0
-0.0142887	-0.0365108	0
-0.0143986	-0.0380096	0
-0.0145085	-0.0395084	0
-0.0146184	-0.0410072	0
-0.0147283	-0.042506	0
-0.0148382	-0.0440048	0
-0.0149481	-0.0455036	0
-0.015058	-0.0470024	0
-0.0151679	-0.0485012	0
-0.0108314	-0.00676161	0
-0.0108317	-0.00810508	0
-0.0108811	-0.00951729	0
-0.0109604	-0.0109715	0
-0.0110567	-0.0124495	0
-0.011162	-0.0139401	0
-0.0112719	-0.0154372	0
-0.011384	-0.0169375	0
-0.0114971	-0.0184392	0
-0.0116106	-0.0199416	0
-0.0117244	-0.0214444	0
-0.0118383	-0.0229472	0
-0.0119522	-0.0244501	0
-0.0120662	-0.0259531	0
-0.0121801	-0.027456	0
-0.0122941	-0.028959	0
-0.012408	-0.030462	0
-0.012522	-0.0319649	0
-0.012636	-0.0334679	0
-0.0127499	-0.0349708	0
-0.0128639	-0.0364738	0
-0.0129778	-0.0379767	0
-0.0130918	-0.0394797	0
-0.0132057	-0.0409827	0
-0.0133197	-0.0424856	0
-0.0134336	-0.0439886	0
-0.0135476	-0.0454915	0
-0.0136616	-0.0469945	0
-0.0137754	-0.0484974	0
-0.00934465	-0.00664922	0
-0.00935295	-0.00800371	0
-0.00940966	-0.00942414	0
-0.00949472	-0.0108841	0
-0.00959543	-0.0123664	0
-0.00970435	-0.0138607	0
-0.00981743	-0.0153613	0
-0.00993254	-0.0168649	0
-0.0100486	-0.0183699	0
-0.0101651	-0.0198757	0
-0.0102818	-0.0213818	0
-0.0103986	-0.022888	0
-0.0105154	-0.0243942	0
-0.0106323	-0.0259005	0
-0.0107491	-0.0274068	0
-0.010866	-0.0289131	0
-0.0109828	-0.0304194	0
-0.0110997	-0.0319257	0
-0.0112165	-0.033432	0
-0.0113334	-0.0349383	0
-0.0114502	-0.0364446	0
-0.0115671	-0.0379509	0
-0.0116839	-0.0394572	0
-0.0118008	-0.0409635	0
-0.0119176	-0.0424698	0
-0.0120345	-0.0439761	0
-0.0121514	-0.0454824	0
-0.0122681	-0.0469886	0
-0.0123845	-0.0484946	0
-0.00788709	-0.00655011	0
-0.00792167	-0.00793415	0
-0.00799553	-0.00937129	0
-0.00809019	-0.0108398	0
-0.00819588	-0.0123265	0
-0.00830735	-0.0138235	0
-0.00842178	-0.015326	0
-0.00853766	-0.0168312	0
-0.00865426	-0.0183379	0
-0.00877119	-0.0198453	0
-0.00888827	-0.0213529	0
-0.00900542	-0.0228607	0
-0.0091226	-0.0243685	0
-0.0092398	-0.0258764	0
-0.009357	-0.0273843	0
-0.0094742	-0.0288922	0
-0.0095914	-0.0304001	0
-0.00970861	-0.031908	0
-0.00982581	-0.0334158	0
-0.00994301	-0.0349237	0
-0.0100602	-0.0364316	0
-0.0101774	-0.0379395	0
-0.0102946	-0.0394474	0
-0.0104118	-0.0409553	0
-0.010529	-0.0424632	0
-0.0106462	-0.0439711	0
-0.0107634	-0.0454789	0
-0.0108802	-0.0469866	0
-0.0109963	-0.0484937	0
-0.00647247	-0.00647753	0
-0.006568	-0.00792057	0
-0.00667292	-0.00938339	0
-0.00678125	-0.0108618	0
-0.00689163	-0.0123517	0
-0.00700336	-0.0138491	0
-0.00711594	-0.015351	0
-0.00722901	-0.0168553	0
-0.00734235	-0.018361	0
-0.00745584	-0.0198672	0
-0.00756939	-0.0213738	0
-0.00768297	-0.0228806	0
-0.00779657	-0.0243874	0
-0.00791018	-0.0258942	0
-0.00802378	-0.027401	0
-0.00813739	-0.0289078	0
-0.00825101	-0.0304147	0
-0.00836462	-0.0319215	0
-0.00847823	-0.0334284	0
-0.00859184	-0.0349352	0
-0.00870545	-0.0364421	0
-0.00881906	-0.0379489	0
-0.00893267	-0.0394557	0
-0.00904629	-0.0409626	0
-0.0091599	-0.0424694	0
-0.00927349	-0.0439763	0
-0.00938694	-0.045483	0
-0.00949991	-0.0469894	0
-0.00961187	-0.0484952	0
0.0485421	-0.00129439	0
0.0485349	-0.00258844	0
0.0485264	-0.00388193	0
0.0485163	-0.00517469	0
0.0485048	-0.00646701	0
0.0484932	-0.00776049	0
0.0484836	-0.00905808	0
0.0484776	-0.0103621	0
0.047084	-0.00127293	0
0.0470695	-0.00254518	0
0.0470523	-0.00381631	0
0.0470321	-0.00508604	0
0.0470094	-0.00635513	0
0.0469867	-0.00762694	0
0.0469679	-0.00890702	0
0.0469561	-0.0101995	0
0.0456259	-0.00125144	0
0.045604	-0.00250186	0
0.0455781	-0.0037506	0
0.0455478	-0.00499731	0
0.0455139	-0.00624332	0
0.0454803	-0.00749377	0
0.0454526	-0.0087567	0
0.0454352	-0.0100379	0
0.0441677	-0.00122993	0
0.0441384	-0.00245851	0
0.0441038	-0.00368485	0
0.0440633	-0.00490853	0
0.0440184	-0.00613152	0
0.0439739	-0.00736079	0
0.0439375	-0.00860675	0
0.0439145	-0.00987672	0
0.0427095	-0.00120842	0
0.0426727	-0.00241514	0
0.0426294	-0.00361907	0
0.0425788	-0.00481973	0
0.0425228	-0.00601975	0
0.0424676	-0.0072279	0
0.0424224	-0.00845696	0
0.0423939	-0.00971576	0
0.0412513	-0.00118691	0
0.041207	-0.00237177	0
0.041155	-0.00355327	0
0.0410943	-0.00473092	0
0.0410272	-0.00590797	0
0.0409613	-0.00709504	0
0.0409074	-0.00830726	0
0.0408734	-0.0095549	0
0.0397931	-0.00116539	0
0.0397413	-0.00232839	0
0.0396806	-0.00348748	0
0.0396097	-0.0046421	0
0.0395315	-0.0057962	0
0.0394549	-0.0069622	0
0.0393924	-0.00815758	0
0.0393529	-0.0093941	0
0.0383349	-0.00114387	0
0.0382756	-0.00228501	0
0.0382061	-0.00342168	0
0.0381251	-0.00455328	0
0.0380359	-0.00568443	0
0.0379486	-0.00682936	0
0.0378774	-0.00800791	0
0.0378324	-0.00923331	0
0.0368767	-0.00112235	0
0.0368099	-0.00224163	0
0.0367317	-0.00335588	0
0.0366406	-0.00446447	0
0.0365403	-0.00557265	0
0.0364422	-0.00669653	0
0.0363624	-0.00785826	0
0.036312	-0.00907253	0
0.0354184	-0.00110084	0
0.0353443	-0.00219825	0
0.0352573	-0.00329008	0
0.035156	-0.00437565	0
0.0350446	-0.00546088	0
0.0349359	-0.00656369	0
0.0348474	-0.0077086	0
0.0347915	-0.00891176	0
0.0339602	-0.00107932	0
0.0338786	-0.00215487	0
0.0337828	-0.00322428	0
0.0336714	-0.00428683	0
0.033549	-0.00534911	0
0.0334296	-0.00643086	0
0.0333324	-0.00755894	0
0.033271	-0.00875098	0
0.032502	-0.0010578	0
0.0324129	-0.00211149	0
0.0323084	-0.00315848	0
0.0321869	-0.004198	0
0.0320534	-0.00523733	0
0.0319232	-0.00629803	0
0.0318174	-0.00740929	0
0.0317505	-0.00859021	0
0.0310438	-0.00103628	0
0.0309472	-0.00206811	0
0.030834	-0.00309268	0
0.0307023	-0.00410918	0
0.0305577	-0.00512556	0
0.0304169	-0.00616519	0
0.0303024	-0.00725963	0
0.0302301	-0.00842943	0
0.0295856	-0.00101477	0
0.0294815	-0.00202473	0
0.0293595	-0.00302688	0
0.0292177	-0.00402036	0
0.0290621	-0.00501379	0
0.0289105	-0.00603236	0
0.0287874	-0.00710998	0
0.0287096	-0.00826866	0
0.0281274	-0.00099325	0
0.0280158	-0.00198135	0
0.0278851	-0.00296108	0
0.0277332	-0.00393154	0
0.0275664	-0.00490201	0
0.0274042	-0.00589953	0
0.0272724	-0.00696032	0
0.0271891	-0.00810789	0
0.0266691	-0.000971732	0
0.0265501	-0.00193797	0
0.0264107	-0.00289528	0
0.0262486	-0.00384272	0
0.0260708	-0.00479024	0
0.0258979	-0.00576669	0
0.0257574	-0.00681067	0
0.0256686	-0.00794711	0
0.0252109	-0.000950215	0
0.0250844	-0.00189459	0
0.0249362	-0.00282948	0
0.024764	-0.0037539	0
0.0245752	-0.00467846	0
0.0243915	-0.00563386	0
0.0242424	-0.00666101	0
0.0241482	-0.00778634	0
0.0237527	-0.000928697	0
0.0236187	-0.00185121	0
0.0234618	-0.00276368	0
0.0232795	-0.00366508	0
0.0230795	-0.00456669	0
0.0228852	-0.00550102	0
0.0227275	-0.00651135	0
0.0226277	-0.00762557	0
0.0222945	-0.00090718	0
0.022153	-0.00180783	0
0.0219874	-0.00269788	0
0.0217949	-0.00357626	0
0.0215839	-0.00445492	0
0.0213788	-0.00536819	0
0.0212125	-0.0063617	0
0.0211072	-0.00746479	0
0.0208363	-0.000885662	0
0.0206873	-0.00176445	0
0.0205129	-0.00263208	0
0.0203103	-0.00348744	0
0.0200883	-0.00434314	0
0.0198725	-0.00523536	0
0.0196975	-0.00621204	0
0.0195867	-0.00730402	0
0.0193781	-0.000864145	0
0.0192216	-0.00172107	0
0.0190385	-0.00256628	0
0.0188258	-0.00339862	0
0.0185926	-0.00423137	0
0.0183662	-0.00510252	0
0.0181825	-0.00606239	0
0.0180663	-0.00714324	0
0.0179198	-0.000842627	0
0.0177559	-0.00167769	0
0.0175641	-0.00250048	0
0.0173412	-0.0033098	0
0.017097	-0.0041196	0
0.0168598	-0.00496969	0
0.0166675	-0.00591273	0
0.0165458	-0.00698247	0
0.0164616	-0.00082111	0
0.0162902	-0.00163431	0
0.0160896	-0.00243468	0
0.0158566	-0.00322098	0
0.0156014	-0.00400782	0
0.0153535	-0.00483685	0
0.0151525	-0.00576308	0
0.0150253	-0.0068217	0
0.0150034	-0.000799592	0
0.0148246	-0.00159093	0
0.0146152	-0.00236888	0
0.0143721	-0.00313216	0
0.0141057	-0.00389605	0
0.0138471	-0.00470402	0
0.0136375	-0.00561342	0
0.0135048	-0.00666092	0
0.0135452	-0.000778075	0
0.0133589	-0.00154755	0
0.0131408	-0.00230308	0
0.0128875	-0.00304334	0
0.0126101	-0.00378428	0
0.0123408	-0.00457119	0
0.0121225	-0.00546377	0
0.0119844	-0.00650015	0
0.0120871	-0.000756452	0
0.0118935	-0.00150384	0
0.011667	-0.00223662	0
0.0114039	-0.0029535	0
0.0111158	-0.0036711	0
0.0108362	-0.00443658	0
0.0106097	-0.00531197	0
0.0104656	-0.00633709	0
0.0106304	-0.000733446	0
0.0104317	-0.00145674	0
0.0101991	-0.00216449	0
0.00992872	-0.00285561	0
0.00963243	-0.00354753	0
0.00934503	-0.00428923	0
0.0091094	-0.00514602	0
0.00895717	-0.00616289	0
0.0091807	-0.000704511	0
0.00898426	-0.00139721	0
0.00875288	-0.00207339	0
0.00848231	-0.00273235	0
0.00818478	-0.00339229	0
0.00789143	-0.00410533	0
0.0076399	-0.00494244	0
0.00747125	-0.00596184	0
0.00774754	-0.000663859	0
0.00756801	-0.00131538	0
0.00735062	-0.00195022	0
0.00709127	-0.00256774	0
0.00679978	-0.00318749	0
0.0064968	-0.00386011	0
0.00620931	-0.00466379	0
0.0059886	-0.00569685	0
0.00634033	-0.000612253	0
0.00619609	-0.00121413	0
0.00600607	-0.00180041	0
0.0057677	-0.00236997	0
0.00548574	-0.00293529	0
0.00516706	-0.00353154	0
0.00480868	-0.00423615	0
0.00436208	-0.00524848	0
0.0484755	-0.0116726	0
0.0484764	-0.0129882	0
0.0484792	-0.0143069	0
0.0484832	-0.0156273	0
0.0484877	-0.0169487	0
0.0484924	-0.0182705	0
0.0484973	-0.0195924	0
0.0485022	-0.0209144	0
0.0485072	-0.0222365	0
0.0485121	-0.0235585	0
0.0485171	-0.0248806	0
0.048522	-0.0262027	0
0.048527	-0.0275248	0
0.0485319	-0.0288468	0
0.0485369	-0.0301689	0
0.0485418	-0.031491	0
0.0485468	-0.032813	0
0.0485517	-0.0341351	0
0.0485567	-0.0354572	0
0.0485616	-0.0367793	0
0.0485666	-0.0381013	0
0.0485715	-0.0394234	0
0.0485765	-0.0407455	0
0.0485814	-0.0420676	0
0.0485864	-0.0433896	0
0.0485913	-0.0447117	0
0.0485963	-0.0460338	0
0.0486012	-0.0473559	0
0.0486062	-0.0486779	0
0.0469518	-0.0115046	0
0.0469534	-0.0128195	0
0.0469589	-0.0141407	0
0.0469666	-0.0154656	0
0.0469755	-0.0167923	0
0.0469849	-0.0181199	0
0.0469946	-0.019448	0
0.0470045	-0.0207762	0
0.0470143	-0.0221045	0
0.0470242	-0.0234329	0
0.0470341	-0.0247612	0
0.047044	-0.0260896	0
0.0470539	-0.0274179	0
0.0470638	-0.0287463	0
0.0470737	-0.0300747	0
0.0470836	-0.031403	0
0.0470935	-0.0327314	0
0.0471034	-0.0340597	0
[truncated: 3,913 more rows]
