# Supplementary material for: The modeling and condition analysis of nondestructive testing based on ESPI for internal defects of materials
Source: PLoS One. 2025 Jul 1;20(7):e0327318. doi: 10.1371/journal.pone.0327318 (PMC12212563; doi:10.1371/journal.pone.0327318)
Supplement: S1 Dataset — (ZIP) [file pone.0327318.s001.zip › Minimal data set/Data for Table 2-Table 5_Vacuum Loading/0120046/01200464000.xlsx]

## Sheet: 01200464000
0	-0.006	0
-0.006	0	0
0	-0.05	0
-0.05	0	0
-0.05	-0.05	0
0.05	0	0
0.05	-0.05	0
0.006	0	0
0	0.006	0
-0.05	0.05	0
0	0.05	0
0	0	2.19699e-07
0.05	0.05	0
-0.00117054	-0.00588471	0
-0.0022961	-0.00554328	0
-0.00333342	-0.00498882	0
-0.00424264	-0.00424264	0
-0.00498882	-0.00333342	0
-0.00554328	-0.0022961	0
-0.00588471	-0.00117054	0
0	-0.00741935	0
0	-0.00883871	0
0	-0.0102581	0
0	-0.0116774	0
0	-0.0130968	0
0	-0.0145161	0
0	-0.0159355	0
0	-0.0173548	0
0	-0.0187742	0
0	-0.0201935	0
0	-0.0216129	0
0	-0.0230323	0
0	-0.0244516	0
0	-0.025871	0
0	-0.0272903	0
0	-0.0287097	0
0	-0.030129	0
0	-0.0315484	0
0	-0.0329677	0
0	-0.0343871	0
0	-0.0358065	0
0	-0.0372258	0
0	-0.0386452	0
0	-0.0400645	0
0	-0.0414839	0
0	-0.0429032	0
0	-0.0443226	0
0	-0.0457419	0
0	-0.0471613	0
0	-0.0485806	0
-0.00741935	0	0
-0.00883871	0	0
-0.0102581	0	0
-0.0116774	0	0
-0.0130968	0	0
-0.0145161	0	0
-0.0159355	0	0
-0.0173548	0	0
-0.0187742	0	0
-0.0201935	0	0
-0.0216129	0	0
-0.0230323	0	0
-0.0244516	0	0
-0.025871	0	0
-0.0272903	0	0
-0.0287097	0	0
-0.030129	0	0
-0.0315484	0	0
-0.0329677	0	0
-0.0343871	0	0
-0.0358065	0	0
-0.0372258	0	0
-0.0386452	0	0
-0.0400645	0	0
-0.0414839	0	0
-0.0429032	0	0
-0.0443226	0	0
-0.0457419	0	0
-0.0471613	0	0
-0.0485806	0	0
-0.00135135	-0.05	0
-0.0027027	-0.05	0
-0.00405405	-0.05	0
-0.00540541	-0.05	0
-0.00675676	-0.05	0
-0.00810811	-0.05	0
-0.00945946	-0.05	0
-0.0108108	-0.05	0
-0.0121622	-0.05	0
-0.0135135	-0.05	0
-0.0148649	-0.05	0
-0.0162162	-0.05	0
-0.0175676	-0.05	0
-0.0189189	-0.05	0
-0.0202703	-0.05	0
-0.0216216	-0.05	0
-0.022973	-0.05	0
-0.0243243	-0.05	0
-0.0256757	-0.05	0
-0.027027	-0.05	0
-0.0283784	-0.05	0
-0.0297297	-0.05	0
-0.0310811	-0.05	0
-0.0324324	-0.05	0
-0.0337838	-0.05	0
-0.0351351	-0.05	0
-0.0364865	-0.05	0
-0.0378378	-0.05	0
-0.0391892	-0.05	0
-0.0405405	-0.05	0
-0.0418919	-0.05	0
-0.0432432	-0.05	0
-0.0445946	-0.05	0
-0.0459459	-0.05	0
-0.0472973	-0.05	0
-0.0486486	-0.05	0
-0.05	-0.0016129	0
-0.05	-0.00322581	0
-0.05	-0.00483871	0
-0.05	-0.00645161	0
-0.05	-0.00806452	0
-0.05	-0.00967742	0
-0.05	-0.0112903	0
-0.05	-0.0129032	0
-0.05	-0.0145161	0
-0.05	-0.016129	0
-0.05	-0.0177419	0
-0.05	-0.0193548	0
-0.05	-0.0209677	0
-0.05	-0.0225806	0
-0.05	-0.0241935	0
-0.05	-0.0258065	0
-0.05	-0.0274194	0
-0.05	-0.0290323	0
-0.05	-0.0306452	0
-0.05	-0.0322581	0
-0.05	-0.033871	0
-0.05	-0.0354839	0
-0.05	-0.0370968	0
-0.05	-0.0387097	0
-0.05	-0.0403226	0
-0.05	-0.0419355	0
-0.05	-0.0435484	0
-0.05	-0.0451613	0
-0.05	-0.0467742	0
-0.05	-0.0483871	0
0.05	-0.00116279	0
0.05	-0.00232558	0
0.05	-0.00348837	0
0.05	-0.00465116	0
0.05	-0.00581395	0
0.05	-0.00697674	0
0.05	-0.00813953	0
0.05	-0.00930233	0
0.05	-0.0104651	0
0.05	-0.0116279	0
0.05	-0.0127907	0
0.05	-0.0139535	0
0.05	-0.0151163	0
0.05	-0.0162791	0
0.05	-0.0174419	0
0.05	-0.0186047	0
0.05	-0.0197674	0
0.05	-0.0209302	0
0.05	-0.022093	0
0.05	-0.0232558	0
0.05	-0.0244186	0
0.05	-0.0255814	0
0.05	-0.0267442	0
0.05	-0.027907	0
0.05	-0.0290698	0
0.05	-0.0302326	0
0.05	-0.0313953	0
0.05	-0.0325581	0
0.05	-0.0337209	0
0.05	-0.0348837	0
0.05	-0.0360465	0
0.05	-0.0372093	0
0.05	-0.0383721	0
0.05	-0.0395349	0
0.05	-0.0406977	0
0.05	-0.0418605	0
0.05	-0.0430233	0
0.05	-0.044186	0
0.05	-0.0453488	0
0.05	-0.0465116	0
0.05	-0.0476744	0
0.05	-0.0488372	0
0.0485806	0	0
0.0471613	0	0
0.0457419	0	0
0.0443226	0	0
0.0429032	0	0
0.0414839	0	0
0.0400645	0	0
0.0386452	0	0
0.0372258	0	0
0.0358065	0	0
0.0343871	0	0
0.0329677	0	0
0.0315484	0	0
0.030129	0	0
0.0287097	0	0
0.0272903	0	0
0.025871	0	0
0.0244516	0	0
0.0230323	0	0
0.0216129	0	0
0.0201935	0	0
0.0187742	0	0
0.0173548	0	0
0.0159355	0	0
0.0145161	0	0
0.0130968	0	0
0.0116774	0	0
0.0102581	0	0
0.00883871	0	0
0.00741935	0	0
0.0483871	-0.05	0
0.0467742	-0.05	0
0.0451613	-0.05	0
0.0435484	-0.05	0
0.0419355	-0.05	0
0.0403226	-0.05	0
0.0387097	-0.05	0
0.0370968	-0.05	0
0.0354839	-0.05	0
0.033871	-0.05	0
0.0322581	-0.05	0
0.0306452	-0.05	0
0.0290323	-0.05	0
0.0274194	-0.05	0
0.0258065	-0.05	0
0.0241935	-0.05	0
0.0225806	-0.05	0
0.0209677	-0.05	0
0.0193548	-0.05	0
0.0177419	-0.05	0
0.016129	-0.05	0
0.0145161	-0.05	0
0.0129032	-0.05	0
0.0112903	-0.05	0
0.00967742	-0.05	0
0.00806452	-0.05	0
0.00645161	-0.05	0
0.00483871	-0.05	0
0.00322581	-0.05	0
0.0016129	-0.05	0
0.00596227	-0.000671787	0
0.00584957	-0.00133513	0
0.0056633	-0.00198167	0
0.00540581	-0.0026033	0
0.00508035	-0.00319219	0
0.00469099	-0.00374094	0
0.00424264	-0.00424264	0
0.00374094	-0.00469099	0
0.00319219	-0.00508035	0
0.0026033	-0.00540581	0
0.00198167	-0.0056633	0
0.00133513	-0.00584957	0
0.000671787	-0.00596227	0
-0.00597717	0.000522934	0
-0.00590885	0.00104189	0
-0.00579556	0.00155291	0
-0.00563816	0.00205212	0
-0.00543785	0.00253571	0
-0.00519615	0.003	0
-0.00491491	0.00344146	0
-0.00459627	0.00385673	0
-0.00424264	0.00424264	0
-0.00385673	0.00459627	0
-0.00344146	0.00491491	0
-0.003	0.00519615	0
-0.00253571	0.00543785	0
-0.00205212	0.00563816	0
-0.00155291	0.00579556	0
-0.00104189	0.00590885	0
-0.000522934	0.00597717	0
0	0.00741935	0
0	0.00883871	0
0	0.0102581	0
0	0.0116774	0
0	0.0130968	0
0	0.0145161	0
0	0.0159355	0
0	0.0173548	0
0	0.0187742	0
0	0.0201935	0
0	0.0216129	0
0	0.0230323	0
0	0.0244516	0
0	0.025871	0
0	0.0272903	0
0	0.0287097	0
0	0.030129	0
0	0.0315484	0
0	0.0329677	0
0	0.0343871	0
0	0.0358065	0
0	0.0372258	0
0	0.0386452	0
0	0.0400645	0
0	0.0414839	0
0	0.0429032	0
0	0.0443226	0
0	0.0457419	0
0	0.0471613	0
0	0.0485806	0
-0.05	0.00121951	0
-0.05	0.00243902	0
-0.05	0.00365854	0
-0.05	0.00487805	0
-0.05	0.00609756	0
-0.05	0.00731707	0
-0.05	0.00853659	0
-0.05	0.0097561	0
-0.05	0.0109756	0
-0.05	0.0121951	0
-0.05	0.0134146	0
-0.05	0.0146341	0
-0.05	0.0158537	0
-0.05	0.0170732	0
-0.05	0.0182927	0
-0.05	0.0195122	0
-0.05	0.0207317	0
-0.05	0.0219512	0
-0.05	0.0231707	0
-0.05	0.0243902	0
-0.05	0.0256098	0
-0.05	0.0268293	0
-0.05	0.0280488	0
-0.05	0.0292683	0
-0.05	0.0304878	0
-0.05	0.0317073	0
-0.05	0.0329268	0
-0.05	0.0341463	0
-0.05	0.0353659	0
-0.05	0.0365854	0
-0.05	0.0378049	0
-0.05	0.0390244	0
-0.05	0.0402439	0
-0.05	0.0414634	0
-0.05	0.0426829	0
-0.05	0.0439024	0
-0.05	0.045122	0
-0.05	0.0463415	0
-0.05	0.047561	0
-0.05	0.0487805	0
-0.0486486	0.05	0
-0.0472973	0.05	0
-0.0459459	0.05	0
-0.0445946	0.05	0
-0.0432432	0.05	0
-0.0418919	0.05	0
-0.0405405	0.05	0
-0.0391892	0.05	0
-0.0378378	0.05	0
-0.0364865	0.05	0
-0.0351351	0.05	0
-0.0337838	0.05	0
-0.0324324	0.05	0
-0.0310811	0.05	0
-0.0297297	0.05	0
-0.0283784	0.05	0
-0.027027	0.05	0
-0.0256757	0.05	0
-0.0243243	0.05	0
-0.022973	0.05	0
-0.0216216	0.05	0
-0.0202703	0.05	0
-0.0189189	0.05	0
-0.0175676	0.05	0
-0.0162162	0.05	0
-0.0148649	0.05	0
-0.0135135	0.05	0
-0.0121622	0.05	0
-0.0108108	0.05	0
-0.00945946	0.05	0
-0.00810811	0.05	0
-0.00675676	0.05	0
-0.00540541	0.05	0
-0.00405405	0.05	0
-0.0027027	0.05	0
-0.00135135	0.05	0
0.0006	0	2.15618e-07
0.0012	0	2.03513e-07
0.0018	0	1.84024e-07
0.0024	0	1.5826e-07
0.003	0	1.27868e-07
0.0036	0	9.48216e-08
0.0042	0	6.21417e-08
0.0048	0	3.25611e-08
0.0054	0	1.0902e-08
0.00596227	0.000671787	0
0.00584957	0.00133513	0
0.0056633	0.00198167	0
0.00540581	0.0026033	0
0.00508035	0.00319219	0
0.00469099	0.00374094	0
0.00424264	0.00424264	0
0.00374094	0.00469099	0
0.00319219	0.00508035	0
0.0026033	0.00540581	0
0.00198167	0.0056633	0
0.00133513	0.00584957	0
0.000671787	0.00596227	0
0	0.0054	1.09006e-08
0	0.0048	3.25351e-08
0	0.0042	6.20309e-08
0	0.0036	9.4617e-08
0	0.003	1.27586e-07
0	0.0024	1.57943e-07
0	0.0018	1.83734e-07
0	0.0012	2.03302e-07
0	0.0006	2.15515e-07
-0.0054	0	1.08348e-08
-0.0048	0	3.24062e-08
-0.0042	0	6.17342e-08
-0.0036	0	9.41012e-08
-0.003	0	1.27021e-07
-0.0024	0	1.57442e-07
-0.0018	0	1.83411e-07
-0.0012	0	2.03137e-07
-0.0006	0	2.15464e-07
0	-0.0006	2.15568e-07
0	-0.0012	2.03331e-07
0	-0.0018	1.83651e-07
0	-0.0024	1.57652e-07
0	-0.003	1.27176e-07
0	-0.0036	9.41399e-08
0	-0.0042	6.17026e-08
0	-0.0048	3.23109e-08
0	-0.0054	1.07775e-08
0.00135135	0.05	0
0.0027027	0.05	0
0.00405405	0.05	0
0.00540541	0.05	0
0.00675676	0.05	0
0.00810811	0.05	0
0.00945946	0.05	0
0.0108108	0.05	0
0.0121622	0.05	0
0.0135135	0.05	0
0.0148649	0.05	0
0.0162162	0.05	0
0.0175676	0.05	0
0.0189189	0.05	0
0.0202703	0.05	0
0.0216216	0.05	0
0.022973	0.05	0
0.0243243	0.05	0
0.0256757	0.05	0
0.027027	0.05	0
0.0283784	0.05	0
0.0297297	0.05	0
0.0310811	0.05	0
0.0324324	0.05	0
0.0337838	0.05	0
0.0351351	0.05	0
0.0364865	0.05	0
0.0378378	0.05	0
0.0391892	0.05	0
0.0405405	0.05	0
0.0418919	0.05	0
0.0432432	0.05	0
0.0445946	0.05	0
0.0459459	0.05	0
0.0472973	0.05	0
0.0486486	0.05	0
0.05	0.0486486	0
0.05	0.0472973	0
0.05	0.0459459	0
0.05	0.0445946	0
0.05	0.0432432	0
0.05	0.0418919	0
0.05	0.0405405	0
0.05	0.0391892	0
0.05	0.0378378	0
0.05	0.0364865	0
0.05	0.0351351	0
0.05	0.0337838	0
0.05	0.0324324	0
0.05	0.0310811	0
0.05	0.0297297	0
0.05	0.0283784	0
0.05	0.027027	0
0.05	0.0256757	0
0.05	0.0243243	0
0.05	0.022973	0
0.05	0.0216216	0
0.05	0.0202703	0
0.05	0.0189189	0
0.05	0.0175676	0
0.05	0.0162162	0
0.05	0.0148649	0
0.05	0.0135135	0
0.05	0.0121622	0
0.05	0.0108108	0
0.05	0.00945946	0
0.05	0.00810811	0
0.05	0.00675676	0
0.05	0.00540541	0
0.05	0.00405405	0
0.05	0.0027027	0
0.05	0.00135135	0
-0.00712747	-0.00200745	0
-0.00608336	-0.0033329	0
-0.00523116	-0.00438354	0
-0.00435747	-0.00529028	0
-0.00339225	-0.00605202	0
-0.00232692	-0.00665268	0
-0.00118375	-0.0070952	0
-0.0012181	-0.00841388	0
-0.00124318	-0.00978958	0
-0.00125916	-0.0111967	0
-0.00126891	-0.0126203	0
-0.0012751	-0.0140519	0
-0.00127949	-0.0154871	0
-0.00128303	-0.016924	0
-0.00128619	-0.0183616	0
-0.00128919	-0.0197994	0
-0.00129213	-0.0212374	0
-0.00129504	-0.0226754	0
-0.00129795	-0.0241134	0
-0.00130085	-0.0255515	0
-0.00130375	-0.0269895	0
-0.00130665	-0.0284275	0
-0.00130955	-0.0298655	0
-0.00131245	-0.0313036	0
-0.00131535	-0.0327416	0
-0.00131825	-0.0341796	0
-0.00132115	-0.0356176	0
-0.00132405	-0.0370557	0
-0.00132695	-0.0384937	0
-0.00132985	-0.0399317	0
-0.00133275	-0.0413698	0
-0.00133565	-0.0428078	0
-0.00133855	-0.0442458	0
-0.00134146	-0.0456839	0
-0.00134445	-0.0471221	0
-0.00134766	-0.0485607	0
-0.00238738	-0.00790138	0
-0.00243511	-0.00924359	0
-0.00246752	-0.0106422	0
-0.00248867	-0.0120721	0
-0.00250307	-0.0135179	0
-0.00251389	-0.0149713	0
-0.00252295	-0.0164283	0
-0.0025312	-0.0178868	0
-0.00253911	-0.0193459	0
-0.00254687	-0.0208053	0
-0.00255457	-0.0222648	0
-0.00256224	-0.0237243	0
-0.00256991	-0.0251838	0
-0.00257758	-0.0266434	0
-0.00258524	-0.0281029	0
-0.0025929	-0.0295625	0
-0.00260056	-0.031022	0
-0.00260823	-0.0324816	0
-0.00261589	-0.0339411	0
-0.00262355	-0.0354007	0
-0.00263121	-0.0368602	0
-0.00263888	-0.0383198	0
-0.00264654	-0.0397793	0
-0.0026542	-0.0412389	0
-0.00266186	-0.0426984	0
-0.00266953	-0.044158	0
-0.00267723	-0.0456176	0
-0.00268509	-0.0470775	0
-0.00269344	-0.0485381	0
-0.00347901	-0.00726034	0
-0.00354984	-0.00858523	0
-0.0036002	-0.00998445	0
-0.00363504	-0.0114263	0
-0.00366032	-0.0128907	0
-0.00368039	-0.0143662	0
-0.00369784	-0.015847	0
-0.00371405	-0.0173301	0
-0.00372972	-0.0188142	0
-0.00374514	-0.0202988	0
-0.00376047	-0.0217835	0
-0.00377576	-0.0232683	0
-0.00379103	-0.0247531	0
-0.0038063	-0.026238	0
-0.00382156	-0.0277228	0
-0.00383683	-0.0292076	0
-0.00385209	-0.0306925	0
-0.00386735	-0.0321773	0
-0.00388261	-0.0336621	0
-0.00389788	-0.035147	0
-0.00391314	-0.0366318	0
-0.0039284	-0.0381167	0
-0.00394366	-0.0396015	0
-0.00395893	-0.0410863	0
-0.00397419	-0.0425712	0
-0.00398946	-0.044056	0
-0.00400478	-0.045541	0
-0.00402038	-0.0470263	0
-0.00403668	-0.0485125	0
-0.00448271	-0.0064888	0
-0.00458307	-0.00781976	0
-0.00465521	-0.00923449	0
-0.00470675	-0.0106974	0
-0.00474575	-0.0121861	0
-0.00477794	-0.0136879	0
-0.00480667	-0.015196	0
-0.00483377	-0.016707	0
-0.00486012	-0.0182193	0
-0.00488614	-0.0197321	0
-0.00491202	-0.0212452	0
-0.00493784	-0.0227583	0
-0.00496364	-0.0242716	0
-0.00498943	-0.0257848	0
-0.00501522	-0.027298	0
-0.00504101	-0.0288112	0
-0.00506679	-0.0303245	0
-0.00509258	-0.0318377	0
-0.00511837	-0.033351	0
-0.00514415	-0.0348642	0
-0.00516994	-0.0363774	0
-0.00519572	-0.0378907	0
-0.00522151	-0.0394039	0
-0.0052473	-0.0409171	0
-0.00527308	-0.0424304	0
-0.00529888	-0.0439436	0
-0.00532476	-0.045457	0
-0.00535099	-0.0469708	0
-0.00537784	-0.0484851	0
-0.00542903	-0.00562568	0
-0.00557191	-0.00700277	0
-0.00567034	-0.00845575	0
-0.00574046	-0.0099511	0
-0.00579454	-0.0114696	0
-0.00584018	-0.0130001	0
-0.00588164	-0.0145368	0
-0.0059211	-0.0160765	0
-0.00595966	-0.0176175	0
-0.00599782	-0.0191591	0
-0.0060358	-0.0207009	0
-0.00607371	-0.0222429	0
-0.00611159	-0.023785	0
-0.00614945	-0.025327	0
-0.00618732	-0.0268691	0
-0.00622518	-0.0284111	0
-0.00626304	-0.0299532	0
-0.0063009	-0.0314953	0
-0.00633876	-0.0330373	0
-0.00637662	-0.0345794	0
-0.00641448	-0.0361214	0
-0.00645234	-0.0376635	0
-0.0064902	-0.0392056	0
-0.00652806	-0.0407476	0
-0.00656593	-0.0422897	0
-0.0066038	-0.0438318	0
-0.00664178	-0.045374	0
-0.00667997	-0.0469163	0
-0.00671834	-0.0484585	0
-0.00639928	-0.00473782	0
-0.00659031	-0.00622417	0
-0.00671232	-0.00774189	0
-0.00679789	-0.00927931	0
-0.00686476	-0.0108298	0
-0.0069223	-0.0123883	0
-0.00697533	-0.0139514	0
-0.00702623	-0.0155169	0
-0.00707615	-0.0170835	0
-0.00712564	-0.0186508	0
-0.00717495	-0.0202182	0
-0.00722417	-0.0217858	0
-0.00727337	-0.0233535	0
-0.00732254	-0.0249212	0
-0.00737172	-0.0264889	0
-0.00742089	-0.0280565	0
-0.00747006	-0.0296242	0
-0.00751923	-0.0311919	0
-0.0075684	-0.0327596	0
-0.00761757	-0.0343273	0
-0.00766674	-0.035895	0
-0.00771591	-0.0374627	0
-0.00776508	-0.0390304	0
-0.00781425	-0.040598	0
-0.00786341	-0.0421657	0
-0.0079126	-0.0437334	0
-0.00796182	-0.0453011	0
-0.00801098	-0.0468685	0
-0.00805985	-0.0484351	0
-0.0075142	-0.00392149	0
-0.00771497	-0.00558065	0
-0.00783992	-0.00717316	0
-0.00793008	-0.00875179	0
-0.00800343	-0.0103306	0
-0.00806859	-0.0119123	0
-0.00812982	-0.0134965	0
-0.00818918	-0.0150823	0
-0.00824769	-0.016669	0
-0.00830581	-0.0182561	0
-0.00836376	-0.0198435	0
-0.00842164	-0.0214309	0
-0.00847949	-0.0230185	0
-0.00853733	-0.024606	0
-0.00859516	-0.0261935	0
-0.00865299	-0.0277811	0
-0.00871082	-0.0293686	0
-0.00876865	-0.0309562	0
-0.00882648	-0.0325437	0
-0.00888431	-0.0341313	0
-0.00894214	-0.0357189	0
-0.00899996	-0.0373064	0
-0.00905779	-0.038894	0
-0.00911562	-0.0404815	0
-0.00917345	-0.0420691	0
-0.00923128	-0.0436566	0
-0.00928906	-0.045244	0
-0.00934659	-0.0468309	0
-0.00940351	-0.0484165	0
-0.00875068	-0.00176582	0
-0.0102114	-0.00163558	0
-0.0116374	-0.00157759	0
-0.0130586	-0.00155757	0
-0.0144796	-0.00155306	0
-0.0159005	-0.00155353	0
-0.0173213	-0.00155546	0
-0.0187422	-0.0015578	0
-0.020163	-0.00156027	0
-0.0215838	-0.00156277	0
-0.0230046	-0.00156528	0
-0.0244255	-0.00156779	0
-0.0258463	-0.0015703	0
-0.0272671	-0.00157281	0
-0.0286879	-0.00157532	0
-0.0301087	-0.00157783	0
-0.0315295	-0.00158035	0
-0.0329503	-0.00158286	0
-0.0343712	-0.00158537	0
-0.035792	-0.00158788	0
-0.0372128	-0.00159039	0
-0.0386336	-0.00159291	0
-0.0400544	-0.00159542	0
-0.0414753	-0.00159793	0
-0.0428961	-0.00160044	0
-0.0443169	-0.00160295	0
-0.0457377	-0.00160545	0
-0.0471585	-0.00160795	0
-0.0485792	-0.00161044	0
-0.0485784	-0.00322126	0
-0.0485789	-0.00483298	0
-0.0485803	-0.00644535	0
-0.0485823	-0.00805811	0
-0.0485846	-0.00967109	0
-0.0485871	-0.0112842	0
-0.0485896	-0.0128973	0
-0.0485921	-0.0145104	0
-0.0485947	-0.0161236	0
-0.0485973	-0.0177368	0
-0.0485998	-0.0193499	0
-0.0486024	-0.0209631	0
-0.048605	-0.0225762	0
-0.0486075	-0.0241894	0
-0.0486101	-0.0258026	0
-0.0486127	-0.0274157	0
-0.0486152	-0.0290289	0
-0.0486178	-0.0306421	0
-0.0486204	-0.0322552	0
-0.048623	-0.0338684	0
-0.0486255	-0.0354815	0
-0.0486281	-0.0370947	0
-0.0486307	-0.0387079	0
-0.0486332	-0.040321	0
-0.0486358	-0.0419342	0
-0.0486384	-0.0435474	0
-0.0486409	-0.0451605	0
-0.0486435	-0.0467737	0
-0.0486461	-0.0483868	0
-0.047157	-0.00321685	0
-0.047158	-0.0048274	0
-0.0471608	-0.0064392	0
-0.0471647	-0.00805178	0
-0.0471693	-0.0096648	0
-0.0471741	-0.011278	0
-0.0471792	-0.0128914	0
-0.0471842	-0.0145048	0
-0.0471894	-0.0161182	0
-0.0471945	-0.0177316	0
-0.0471996	-0.019345	0
-0.0472048	-0.0209584	0
-0.0472099	-0.0225719	0
-0.0472151	-0.0241853	0
-0.0472202	-0.0257987	0
-0.0472253	-0.0274121	0
-0.0472305	-0.0290255	0
-0.0472356	-0.030639	0
-0.0472408	-0.0322524	0
-0.0472459	-0.0338658	0
-0.047251	-0.0354792	0
-0.0472562	-0.0370926	0
-0.0472613	-0.0387061	0
-0.0472665	-0.0403195	0
-0.0472716	-0.0419329	0
-0.0472767	-0.0435463	0
-0.0472819	-0.0451597	0
-0.047287	-0.0467732	0
-0.0472922	-0.0483866	0
-0.0457357	-0.00321249	0
-0.0457372	-0.00482189	0
-0.0457413	-0.00643311	0
-0.0457472	-0.0080455	0
-0.045754	-0.00965854	0
-0.0457612	-0.0112719	0
-0.0457688	-0.0128855	0
-0.0457764	-0.0144991	0
-0.0457841	-0.0161128	0
-0.0457918	-0.0177264	0
-0.0457995	-0.0193401	0
-0.0458072	-0.0209538	0
-0.0458149	-0.0225675	0
-0.0458226	-0.0241811	0
-0.0458303	-0.0257948	0
-0.045838	-0.0274085	0
-0.0458457	-0.0290222	0
-0.0458534	-0.0306359	0
-0.0458611	-0.0322495	0
-0.0458688	-0.0338632	0
-0.0458766	-0.0354769	0
-0.0458843	-0.0370906	0
-0.045892	-0.0387042	0
-0.0458997	-0.0403179	0
-0.0459074	-0.0419316	0
-0.0459151	-0.0435453	0
-0.0459228	-0.045159	0
-0.0459305	-0.0467726	0
-0.0459382	-0.0483863	0
-0.0443144	-0.00320814	0
-0.0443165	-0.00481641	0
-0.0443219	-0.00642705	0
-0.0443297	-0.00803923	0
-0.0443387	-0.0096523	0
-0.0443484	-0.0112658	0
-0.0443584	-0.0128796	0
-0.0443685	-0.0144934	0
-0.0443787	-0.0161073	0
-0.044389	-0.0177213	0
-0.0443993	-0.0193352	0
-0.0444096	-0.0209491	0
-0.0444198	-0.0225631	0
-0.0444301	-0.024177	0
-0.0444404	-0.0257909	0
-0.0444507	-0.0274049	0
-0.044461	-0.0290188	0
-0.0444712	-0.0306327	0
-0.0444815	-0.0322467	0
-0.0444918	-0.0338606	0
-0.0445021	-0.0354746	0
-0.0445124	-0.0370885	0
-0.0445226	-0.0387024	0
-0.0445329	-0.0403164	0
-0.0445432	-0.0419303	0
-0.0445535	-0.0435442	0
-0.0445638	-0.0451582	0
-0.044574	-0.0467721	0
-0.0445843	-0.0483861	0
-0.0428931	-0.0032038	0
-0.0428957	-0.00481093	0
-0.0429026	-0.006421	0
-0.0429122	-0.00803298	0
-0.0429234	-0.00964606	0
-0.0429355	-0.0112597	0
-0.042948	-0.0128737	0
-0.0429607	-0.0144878	0
-0.0429734	-0.0161019	0
-0.0429863	-0.0177161	0
-0.0429991	-0.0193303	0
-0.043012	-0.0209445	0
-0.0430248	-0.0225587	0
-0.0430376	-0.0241729	0
-0.0430505	-0.0257871	0
-0.0430633	-0.0274013	0
-0.0430762	-0.0290154	0
-0.043089	-0.0306296	0
-0.0431019	-0.0322438	0
-0.0431147	-0.033858	0
-0.0431276	-0.0354722	0
-0.0431404	-0.0370864	0
-0.0431533	-0.0387006	0
-0.0431661	-0.0403148	0
-0.043179	-0.041929	0
-0.0431918	-0.0435432	0
-0.0432047	-0.0451574	0
-0.0432175	-0.0467716	0
-0.0432304	-0.0483858	0
-0.0414719	-0.00319946	0
-0.041475	-0.00480547	0
-0.0414832	-0.00641496	0
-0.0414947	-0.00802673	0
-0.0415081	-0.00963982	0
-0.0415226	-0.0112536	0
-0.0415376	-0.0128678	0
-0.0415528	-0.0144821	0
-0.0415681	-0.0160965	0
-0.0415835	-0.0177109	0
-0.0415989	-0.0193254	0
-0.0416143	-0.0209398	0
-0.0416298	-0.0225543	0
-0.0416452	-0.0241687	0
-0.0416606	-0.0257832	0
-0.041676	-0.0273976	0
-0.0416914	-0.0290121	0
-0.0417069	-0.0306265	0
-0.0417223	-0.032241	0
-0.0417377	-0.0338554	0
-0.0417531	-0.0354699	0
-0.0417685	-0.0370844	0
-0.041784	-0.0386988	0
-0.0417994	-0.0403133	0
-0.0418148	-0.0419277	0
-0.0418302	-0.0435422	0
-0.0418456	-0.0451566	0
-0.0418611	-0.0467711	0
-0.0418765	-0.0483855	0
-0.0400506	-0.00319512	0
-0.0400543	-0.0048	0
-0.0400638	-0.00640892	0
-0.0400772	-0.00802048	0
-0.0400929	-0.00963359	0
-0.0401097	-0.0112475	0
-0.0401272	-0.0128619	0
-0.0401449	-0.0144764	0
-0.0401628	-0.0160911	0
-0.0401808	-0.0177057	0
-0.0401988	-0.0193205	0
-0.0402167	-0.0209352	0
-0.0402347	-0.0225499	0
-0.0402527	-0.0241646	0
-0.0402707	-0.0257793	0
-0.0402887	-0.027394	0
-0.0403067	-0.0290087	0
-0.0403247	-0.0306234	0
-0.0403427	-0.0322382	0
-0.0403606	-0.0338529	0
-0.0403786	-0.0354676	0
-0.0403966	-0.0370823	0
-0.0404146	-0.038697	0
-0.0404326	-0.0403117	0
-0.0404506	-0.0419264	0
-0.0404686	-0.0435411	0
-0.0404866	-0.0451559	0
-0.0405046	-0.0467706	0
-0.0405225	-0.0483853	0
-0.0386293	-0.00319077	0
-0.0386335	-0.00479453	0
-0.0386445	-0.00640288	0
-0.0386598	-0.00801424	0
-0.0386776	-0.00962736	0
-0.0386969	-0.0112414	0
-0.0387168	-0.012856	0
-0.0387371	-0.0144708	0
-0.0387575	-0.0160856	0
-0.038778	-0.0177006	0
-0.0387986	-0.0193155	0
-0.0388191	-0.0209305	0
-0.0388397	-0.0225455	0
-0.0388602	-0.0241604	0
-0.0388808	-0.0257754	0
-0.0389014	-0.0273904	0
-0.0389219	-0.0290054	0
-0.0389425	-0.0306203	0
-0.038963	-0.0322353	0
-0.0389836	-0.0338503	0
-0.0390042	-0.0354652	0
-0.0390247	-0.0370802	0
-0.0390453	-0.0386952	0
-0.0390658	-0.0403102	0
-0.0390864	-0.0419251	0
-0.039107	-0.0435401	0
-0.0391275	-0.0451551	0
-0.0391481	-0.0467701	0
-0.0391686	-0.048385	0
-0.037208	-0.00318643	0
-0.0372128	-0.00478907	0
-0.0372251	-0.00639684	0
-0.0372423	-0.008008	0
-0.0372624	-0.00962113	0
-0.037284	-0.0112353	0
-0.0373064	-0.0128501	0
-0.0373292	-0.0144651	0
-0.0373522	-0.0160802	0
-0.0373753	-0.0176954	0
-0.0373984	-0.0193106	0
-0.0374215	-0.0209258	0
-0.0374446	-0.0225411	0
-0.0374678	-0.0241563	0
-0.0374909	-0.0257715	0
-0.037514	-0.0273868	0
-0.0375372	-0.029002	0
-0.0375603	-0.0306172	0
-0.0375834	-0.0322325	0
-0.0376065	-0.0338477	0
-0.0376297	-0.0354629	0
-0.0376528	-0.0370782	0
-0.0376759	-0.0386934	0
-0.0376991	-0.0403086	0
-0.0377222	-0.0419238	0
-0.0377453	-0.0435391	0
-0.0377684	-0.0451543	0
-0.0377916	-0.0467695	0
-0.0378147	-0.0483848	0
-0.0357867	-0.00318209	0
-0.0357921	-0.0047836	0
-0.0358057	-0.00639081	0
-0.0358248	-0.00800175	0
-0.0358471	-0.0096149	0
-0.0358711	-0.0112292	0
-0.035896	-0.0128442	0
-0.0359214	-0.0144594	0
-0.0359469	-0.0160748	0
-0.0359725	-0.0176902	0
-0.0359982	-0.0193057	0
-0.0360239	-0.0209212	0
-0.0360496	-0.0225367	0
-0.0360753	-0.0241522	0
-0.036101	-0.0257677	0
-0.0361267	-0.0273831	0
-0.0361524	-0.0289986	0
-0.0361781	-0.0306141	0
-0.0362038	-0.0322296	0
-0.0362295	-0.0338451	0
-0.0362552	-0.0354606	0
-0.0362809	-0.0370761	0
-0.0363066	-0.0386916	0
-0.0363323	-0.0403071	0
-0.036358	-0.0419226	0
-0.0363837	-0.043538	0
-0.0364094	-0.0451535	0
-0.0364351	-0.046769	0
-0.0364608	-0.0483845	0
-0.0343654	-0.00317775	0
-0.0343714	-0.00477814	0
-0.0343864	-0.00638477	0
-0.0344073	-0.00799551	0
-0.0344318	-0.00960866	0
-0.0344583	-0.0112231	0
-0.0344856	-0.0128383	0
-0.0345135	-0.0144538	0
-0.0345416	-0.0160694	0
-0.0345698	-0.0176851	0
-0.034598	-0.0193008	0
-0.0346263	-0.0209165	0
-0.0346546	-0.0225323	0
-0.0346828	-0.024148	0
-0.0347111	-0.0257638	0
-0.0347394	-0.0273795	0
-0.0347676	-0.0289953	0
-0.0347959	-0.030611	0
-0.0348242	-0.0322268	0
-0.0348524	-0.0338425	0
-0.0348807	-0.0354583	0
-0.034909	-0.037074	0
-0.0349372	-0.0386898	0
-0.0349655	-0.0403055	0
-0.0349938	-0.0419213	0
-0.0350221	-0.043537	0
-0.0350503	-0.0451528	0
-0.0350786	-0.0467685	0
-0.0351069	-0.0483843	0
-0.0329442	-0.00317341	0
-0.0329506	-0.00477267	0
-0.032967	-0.00637873	0
-0.0329899	-0.00798926	0
-0.0330166	-0.00960243	0
-0.0330454	-0.011217	0
-0.0330753	-0.0128324	0
-0.0331057	-0.0144481	0
-0.0331363	-0.016064	0
-0.0331671	-0.0176799	0
-0.0331979	-0.0192959	0
-0.0332287	-0.0209119	0
-0.0332595	-0.0225279	0
-0.0332903	-0.0241439	0
-0.0333212	-0.0257599	0
-0.033352	-0.0273759	0
-0.0333829	-0.0289919	0
-0.0334137	-0.0306079	0
-0.0334445	-0.0322239	0
-0.0334754	-0.0338399	0
-0.0335062	-0.0354559	0
-0.0335371	-0.0370719	0
-0.0335679	-0.038688	0
-0.0335987	-0.040304	0
-0.0336296	-0.04192	0
-0.0336604	-0.043536	0
-0.0336913	-0.045152	0
-0.0337221	-0.046768	0
-0.0337529	-0.048384	0
-0.0315229	-0.00316907	0
-0.0315299	-0.00476721	0
-0.0315476	-0.00637269	0
-0.0315724	-0.00798302	0
-0.0316013	-0.0095962	0
-0.0316325	-0.0112109	0
-0.0316649	-0.0128265	0
-0.0316978	-0.0144424	0
-0.031731	-0.0160585	0
-0.0317643	-0.0176747	0
-0.0317977	-0.019291	0
-0.0318311	-0.0209072	0
-0.0318645	-0.0225235	0
-0.0318979	-0.0241398	0
-0.0319313	-0.025756	0
-0.0319647	-0.0273723	0
-0.0319981	-0.0289886	0
-0.0320315	-0.0306048	0
-0.0320649	-0.0322211	0
-0.0320983	-0.0338373	0
-0.0321317	-0.0354536	0
-0.0321652	-0.0370699	0
-0.0321986	-0.0386861	0
-0.032232	-0.0403024	0
-0.0322654	-0.0419187	0
-0.0322988	-0.0435349	0
-0.0323322	-0.0451512	0
-0.0323656	-0.0467675	0
-0.032399	-0.0483837	0
-0.0301016	-0.00316473	0
-0.0301092	-0.00476174	0
-0.0301283	-0.00636665	0
-0.0301549	-0.00797677	0
-0.0301861	-0.00958997	0
-0.0302196	-0.0112048	0
-0.0302545	-0.0128206	0
-0.0302899	-0.0144368	0
-0.0303257	-0.0160531	0
-0.0303616	-0.0176696	0
-0.0303975	-0.0192861	0
-0.0304335	-0.0209026	0
-0.0304694	-0.0225191	0
-0.0305054	-0.0241356	0
-0.0305414	-0.0257521	0
-0.0305774	-0.0273687	0
-0.0306133	-0.0289852	0
-0.0306493	-0.0306017	0
-0.0306853	-0.0322182	0
-0.0307213	-0.0338348	0
-0.0307573	-0.0354513	0
-0.0307932	-0.0370678	0
-0.0308292	-0.0386843	0
-0.0308652	-0.0403009	0
-0.0309012	-0.0419174	0
-0.0309372	-0.0435339	0
-0.0309731	-0.0451504	0
-0.0310091	-0.046767	0
-0.0310451	-0.0483835	0
-0.0286803	-0.00316038	0
-0.0286885	-0.00475628	0
-0.0287089	-0.00636062	0
-0.0287375	-0.00797053	0
-0.0287708	-0.00958374	0
-0.0288068	-0.0111988	0
-0.0288441	-0.0128147	0
-0.0288821	-0.0144311	0
-0.0289204	-0.0160477	0
-0.0289588	-0.0176644	0
-0.0289973	-0.0192812	0
-0.0290358	-0.0208979	0
-0.0290744	-0.0225147	0
-0.0291129	-0.0241315	0
-0.0291515	-0.0257483	0
-0.02919	-0.027365	0
-0.0292286	-0.0289818	0
-0.0292671	-0.0305986	0
-0.0293057	-0.0322154	0
-0.0293442	-0.0338322	0
-0.0293828	-0.035449	0
-0.0294213	-0.0370657	0
-0.0294599	-0.0386825	0
-0.0294984	-0.0402993	0
-0.029537	-0.0419161	0
-0.0295755	-0.0435329	0
-0.0296141	-0.0451497	0
-0.0296526	-0.0467664	0
-0.0296912	-0.0483832	0
-0.027259	-0.00315604	0
-0.0272677	-0.00475081	0
-0.0272895	-0.00635458	0
-0.02732	-0.00796429	0
-0.0273555	-0.00957751	0
-0.0273939	-0.0111927	0
-0.0274337	-0.0128088	0
-0.0274742	-0.0144254	0
-0.0275151	-0.0160423	0
-0.0275561	-0.0176592	0
-0.0275971	-0.0192762	0
-0.0276382	-0.0208933	0
-0.0276794	-0.0225103	0
-0.0277205	-0.0241273	0
-0.0277616	-0.0257444	0
-0.0278027	-0.0273614	0
-0.0278438	-0.0289785	0
-0.0278849	-0.0305955	0
-0.0279261	-0.0322125	0
-0.0279672	-0.0338296	0
-0.0280083	-0.0354466	0
-0.0280494	-0.0370637	0
-0.0280905	-0.0386807	0
-0.0281317	-0.0402978	0
-0.0281728	-0.0419148	0
-0.0282139	-0.0435318	0
-0.028255	-0.0451489	0
-0.0282961	-0.0467659	0
-0.0283373	-0.048383	0
-0.0258377	-0.0031517	0
-0.025847	-0.00474535	0
-0.0258702	-0.00634854	0
-0.0259025	-0.00795804	0
-0.0259403	-0.00957128	0
-0.025981	-0.0111866	0
-0.0260233	-0.0128029	0
-0.0260664	-0.0144198	0
-0.0261098	-0.0160369	0
-0.0261533	-0.0176541	0
-0.026197	-0.0192713	0
-0.0262406	-0.0208886	0
-0.0262843	-0.0225059	0
-0.026328	-0.0241232	0
-0.0263717	-0.0257405	0
-0.0264154	-0.0273578	0
-0.0264591	-0.0289751	0
-0.0265028	-0.0305924	0
-0.0265464	-0.0322097	0
-0.0265901	-0.033827	0
-0.0266338	-0.0354443	0
-0.0266775	-0.0370616	0
-0.0267212	-0.0386789	0
-0.0267649	-0.0402962	0
-0.0268086	-0.0419135	0
-0.0268523	-0.0435308	0
-0.026896	-0.0451481	0
-0.0269396	-0.0467654	0
-0.0269833	-0.0483827	0
-0.0244164	-0.00314736	0
-0.0244263	-0.00473988	0
-0.0244508	-0.0063425	0
-0.024485	-0.0079518	0
-0.024525	-0.00956505	0
-0.0245682	-0.0111805	0
-0.0246129	-0.012797	0
-0.0246585	-0.0144141	0
-0.0247045	-0.0160314	0
-0.0247506	-0.0176489	0
-0.0247968	-0.0192664	0
-0.024843	-0.020884	0
-0.0248893	-0.0225015	0
-0.0249355	-0.0241191	0
-0.0249818	-0.0257366	0
-0.025028	-0.0273542	0
-0.0250743	-0.0289717	0
-0.0251206	-0.0305893	0
-0.0251668	-0.0322069	0
-0.0252131	-0.0338244	0
-0.0252593	-0.035442	0
-0.0253056	-0.0370595	0
-0.0253519	-0.0386771	0
-0.0253981	-0.0402946	0
-0.0254444	-0.0419122	0
-0.0254906	-0.0435298	0
-0.0255369	-0.0451473	0
-0.0255832	-0.0467649	0
-0.0256294	-0.0483824	0
-0.0229952	-0.00314302	0
-0.0230056	-0.00473442	0
-0.0230314	-0.00633646	0
-0.0230676	-0.00794555	0
-0.0231098	-0.00955882	0
-0.0231553	-0.0111744	0
-0.0232026	-0.0127911	0
-0.0232507	-0.0144084	0
-0.0232992	-0.016026	0
-0.0233478	-0.0176437	0
-0.0233966	-0.0192615	0
-0.0234454	-0.0208793	0
-0.0234942	-0.0224971	0
-0.0235431	-0.0241149	0
-0.0235919	-0.0257327	0
-0.0236407	-0.0273506	0
-0.0236895	-0.0289684	0
-0.0237384	-0.0305862	0
-0.0237872	-0.032204	0
-0.023836	-0.0338218	0
-0.0238849	-0.0354396	0
-0.0239337	-0.0370575	0
-0.0239825	-0.0386753	0
-0.0240313	-0.0402931	0
-0.0240802	-0.0419109	0
-0.024129	-0.0435287	0
-0.0241778	-0.0451465	0
-0.0242267	-0.0467644	0
-0.0242755	-0.0483822	0
-0.0215739	-0.00313868	0
-0.0215848	-0.00472895	0
-0.0216121	-0.00633043	0
-0.0216501	-0.00793931	0
-0.0216945	-0.00955259	0
-0.0217424	-0.0111683	0
-0.0217922	-0.0127852	0
-0.0218428	-0.0144028	0
-0.0218939	-0.0160206	0
-0.0219451	-0.0176386	0
-0.0219964	-0.0192566	0
-0.0220478	-0.0208746	0
-0.0220992	-0.0224927	0
-0.0221506	-0.0241108	0
-0.022202	-0.0257289	0
-0.0222534	-0.0273469	0
-0.0223048	-0.028965	0
-0.0223562	-0.0305831	0
-0.0224076	-0.0322012	0
-0.022459	-0.0338192	0
-0.0225104	-0.0354373	0
-0.0225618	-0.0370554	0
-0.0226132	-0.0386735	0
-0.0226646	-0.0402915	0
-0.022716	-0.0419096	0
-0.0227674	-0.0435277	0
-0.0228188	-0.0451458	0
-0.0228702	-0.0467638	0
-0.0229216	-0.0483819	0
-0.0201526	-0.00313435	0
-0.0201641	-0.00472349	0
-0.0201927	-0.00632439	0
-0.0202326	-0.00793307	0
-0.0202792	-0.00954636	0
-0.0203296	-0.0111622	0
-0.0203818	-0.0127793	0
-0.0204349	-0.0143971	0
-0.0204885	-0.0160152	0
-0.0205424	-0.0176334	0
-0.0205963	-0.0192517	0
-0.0206502	-0.02087	0
-0.0207042	-0.0224883	0
-0.0207581	-0.0241067	0
-0.0208121	-0.025725	0
-0.0208661	-0.0273433	0
-0.02092	-0.0289617	0
-0.020974	-0.03058	0
-0.021028	-0.0321983	0
-0.0210819	-0.0338167	0
-0.0211359	-0.035435	0
-0.0211899	-0.0370533	0
-0.0212438	-0.0386717	0
-0.0212978	-0.04029	0
-0.0213518	-0.0419083	0
-0.0214057	-0.0435267	0
-0.0214597	-0.045145	0
-0.0215137	-0.0467633	0
-0.0215677	-0.0483817	0
-0.0187313	-0.00313004	0
-0.0187434	-0.00471804	0
-0.0187733	-0.00631836	0
-0.0188151	-0.00792682	0
-0.018864	-0.00954013	0
-0.0189167	-0.0111561	0
-0.0189714	-0.0127734	0
-0.0190271	-0.0143914	0
-0.0190832	-0.0160098	0
-0.0191396	-0.0176282	0
-0.0191961	-0.0192468	0
-0.0192526	-0.0208653	0
-0.0193091	-0.0224839	0
-0.0193656	-0.0241025	0
-0.0194222	-0.0257211	0
-0.0194787	-0.0273397	0
-0.0195353	-0.0289583	0
-0.0195918	-0.0305769	0
-0.0196483	-0.0321955	0
-0.0197049	-0.0338141	0
-0.0197614	-0.0354327	0
-0.019818	-0.0370513	0
-0.0198745	-0.0386698	0
-0.019931	-0.0402884	0
-0.0199876	-0.041907	0
-0.0200441	-0.0435256	0
-0.0201006	-0.0451442	0
-0.0201572	-0.0467628	0
-0.0202137	-0.0483814	0
-0.01731	-0.0031258	0
-0.0173226	-0.00471264	0
-0.017354	-0.00631235	0
-0.0173977	-0.00792059	0
-0.0174487	-0.0095339	0
-0.0175038	-0.01115	0
-0.017561	-0.0127675	0
-0.0176192	-0.0143858	0
-0.0176779	-0.0160043	0
-0.0177369	-0.0176231	0
-0.0177959	-0.0192419	0
-0.017855	-0.0208607	0
-0.0179141	-0.0224795	0
-0.0179732	-0.0240984	0
-0.0180323	-0.0257172	0
-0.0180914	-0.0273361	0
-0.0181505	-0.0289549	0
-0.0182096	-0.0305738	0
-0.0182687	-0.0321926	0
-0.0183278	-0.0338115	0
-0.0183869	-0.0354303	0
-0.018446	-0.0370492	0
-0.0185052	-0.038668	0
-0.0185643	-0.0402869	0
-0.0186234	-0.0419057	0
-0.0186825	-0.0435246	0
-0.0187416	-0.0451434	0
-0.0188007	-0.0467623	0
-0.0188598	-0.0483811	0
-0.0158886	-0.00312185	0
-0.0159018	-0.00470739	0
-0.0159346	-0.00630642	0
-0.0159802	-0.0079144	0
-0.0160335	-0.00952769	0
-0.016091	-0.0111439	0
-0.0161506	-0.0127616	0
-0.0162114	-0.0143801	0
-0.0162726	-0.0159989	0
-0.0163341	-0.0176179	0
-0.0163957	-0.0192369	0
-0.0164574	-0.020856	0
-0.016519	-0.0224751	0
-0.0165807	-0.0240942	0
-0.0166424	-0.0257133	0
-0.0167041	-0.0273325	0
-0.0167657	-0.0289516	0
-0.0168274	-0.0305707	0
-0.0168891	-0.0321898	0
-0.0169508	-0.0338089	0
-0.0170125	-0.035428	0
-0.0170741	-0.0370471	0
-0.0171358	-0.0386662	0
-0.0171975	-0.0402853	0
-0.0172592	-0.0419044	0
-0.0173209	-0.0435236	0
-0.0173825	-0.0451427	0
-0.0174442	-0.0467618	0
-0.0175059	-0.0483809	0
-0.0144673	-0.00311928	0
-0.0144813	-0.00470359	0
-0.0145157	-0.006302	0
-0.0145634	-0.00790974	0
-0.014619	-0.00952299	0
-0.0146789	-0.0111393	0
-0.0147411	-0.0127571	0
-0.0148044	-0.0143758	0
-0.0148681	-0.0159948	0
-0.0149322	-0.017614	0
-0.0149963	-0.0192332	0
-0.0150605	-0.0208525	0
-0.0151247	-0.0224718	0
-0.0151889	-0.0240911	0
-0.0152531	-0.0257104	0
-0.0153173	-0.0273297	0
-0.0153815	-0.0289491	0
-0.0154457	-0.0305684	0
-0.0155099	-0.0321877	0
-0.0155741	-0.033807	0
-0.0156384	-0.0354263	0
-0.0157026	-0.0370456	0
-0.0157668	-0.0386649	0
-0.015831	-0.0402842	0
-0.0158952	-0.0419035	0
-0.0159594	-0.0435229	0
-0.0160236	-0.0451422	0
-0.0160879	-0.0467615	0
-0.0161521	-0.0483808	0
-0.0130473	-0.00312453	0
-0.0130643	-0.00470992	0
-0.013102	-0.00630895	0
-0.0131528	-0.0079168	0
-0.0132112	-0.00952991	0
-0.0132736	-0.011146	0
-0.0133381	-0.0127635	0
-0.0134037	-0.0143819	0
-0.0134698	-0.0160007	0
-0.0135361	-0.0176196	0
-0.0136025	-0.0192386	0
-0.0136689	-0.0208576	0
-0.0137353	-0.0224767	0
-0.0138018	-0.0240957	0
-0.0138683	-0.0257148	0
-0.0139348	-0.0273339	0
-0.0140012	-0.0289529	0
-0.0140677	-0.030572	0
-0.0141342	-0.0321911	0
-0.0142006	-0.0338101	0
-0.0142671	-0.0354292	0
-0.0143336	-0.0370483	0
-0.0144001	-0.0386673	0
-0.0144665	-0.0402864	0
-0.014533	-0.0419055	0
-0.0145995	-0.0435245	0
-0.0146659	-0.0451436	0
-0.0147324	-0.0467627	0
-0.0147988	-0.0483816	0
-0.0116342	-0.00315935	0
-0.0116617	-0.00475436	0
-0.0117079	-0.00635746	0
-0.0117644	-0.00796596	0
-0.0118265	-0.00957806	0
-0.0118915	-0.0111924	0
-0.0119579	-0.0128082	0
-0.012025	-0.0144246	0
-0.0120925	-0.0160415	0
-0.0121601	-0.0176585	0
-0.0122278	-0.0192757	0
-0.0122955	-0.0208929	0
-0.0123633	-0.02251	0
-0.012431	-0.0241273	0
-0.0124988	-0.0257445	0
-0.0125665	-0.0273617	0
-0.0126343	-0.0289789	0
-0.012702	-0.0305961	0
-0.0127698	-0.0322133	0
-0.0128375	-0.0338305	0
-0.0129053	-0.0354477	0
-0.012973	-0.0370649	0
-0.0130408	-0.0386822	0
-0.0131085	-0.0402994	0
-0.0131763	-0.0419166	0
-0.0132441	-0.0435338	0
-0.0133118	-0.045151	0
-0.0133795	-0.0467681	0
-0.0134468	-0.0483846	0
-0.010237	-0.00326779	0
-0.0102926	-0.00488837	0
-0.0103572	-0.00649957	0
-0.010424	-0.0081075	0
-0.0104911	-0.00971553	0
-0.0105581	-0.0113247	0
-0.010625	-0.0129349	0
-0.010692	-0.0145458	0
-0.0107589	-0.0161572	0
-0.0108259	-0.0177688	0
-0.0108928	-0.0193805	0
-0.0109598	-0.0209923	0
-0.0110267	-0.0226041	0
-0.0110937	-0.0242159	0
-0.0111607	-0.0258278	0
-0.0112276	-0.0274396	0
-0.0112946	-0.0290514	0
-0.0113616	-0.0306633	0
-0.0114285	-0.0322751	0
-0.0114955	-0.0338869	0
-0.0115624	-0.0354988	0
-0.0116294	-0.0371106	0
-0.0116964	-0.0387224	0
-0.0117633	-0.0403343	0
-0.0118303	-0.0419461	0
-0.0118973	-0.0435579	0
-0.0119642	-0.0451697	0
-0.0120309	-0.046781	0
-0.012097	-0.0483914	0
-0.00886222	-0.00351266	0
-0.0089769	-0.00517235	0
-0.0090726	-0.00678858	0
-0.00915364	-0.00838931	0
-0.00922599	-0.00998649	0
-0.00929368	-0.0115841	0
-0.00935901	-0.0131829	0
-0.00942319	-0.0147827	0
-0.00948683	-0.0163831	0
-0.00955023	-0.0179839	0
-0.00961352	-0.0195849	0
-0.00967676	-0.021186	0
-0.00973999	-0.0227872	0
-0.0098032	-0.0243883	0
-0.00986642	-0.0259895	0
-0.00992963	-0.0275907	0
-0.00999284	-0.0291919	0
-0.010056	-0.0307931	0
-0.0101193	-0.0323942	0
-0.0101825	-0.0339954	0
-0.0102457	-0.0355966	0
-0.0103089	-0.0371978	0
-0.0103721	-0.038799	0
-0.0104353	-0.0404001	0
-0.0104985	-0.0420013	0
-0.0105617	-0.0436025	0
-0.0106248	-0.0452035	0
-0.0106876	-0.0468038	0
-0.0107497	-0.0484029	0
0.0485731	-0.00114962	0
0.0485645	-0.0022988	0
0.0485543	-0.00344729	0
0.0485422	-0.00459483	0
0.0485283	-0.00574123	0
0.0485124	-0.0068863	0
0.0484947	-0.00802988	0
0.0484753	-0.00917177	0
0.0484545	-0.0103119	0
0.0484326	-0.0114506	0
0.0484113	-0.0125899	0
0.048393	-0.0137335	0
0.0483796	-0.0148842	0
0.0471461	-0.00113637	0
0.0471287	-0.00227188	0
0.0471082	-0.003406	0
0.047084	-0.00453824	0
0.047056	-0.00566819	0
0.0470243	-0.0067955	0
0.0469889	-0.0079198	0
0.0469502	-0.00904076	0
0.0469086	-0.0101582	0
0.0468651	-0.0112731	0
0.046823	-0.0123898	0
0.046787	-0.013515	0
0.0467606	-0.014654	0
0.0457189	-0.00112308	0
0.0456927	-0.00224488	0
0.0456618	-0.00336458	0
0.0456255	-0.00448149	0
0.0455835	-0.00559497	0
0.0455359	-0.00670448	0
0.0454829	-0.00780949	0
0.0454249	-0.00890949	0
0.0453625	-0.0100043	0
0.0452976	-0.0110956	0
0.045235	-0.01219	0
0.0451816	-0.0132972	0
0.0451422	-0.0144248	0
0.0442917	-0.00110977	0
0.0442565	-0.00221783	0
0.0442153	-0.00332311	0
0.0441668	-0.00442466	0
0.0441108	-0.00552165	0
0.0440473	-0.00661335	0
0.0439767	-0.00769906	0
0.0438994	-0.00877807	0
0.0438163	-0.00985019	0
0.0437301	-0.0109181	0
0.0436471	-0.0119903	0
0.0435764	-0.0130799	0
0.0435242	-0.0141961	0
0.0428644	-0.00109646	0
0.0428204	-0.00219077	0
0.0427687	-0.00328161	0
0.0427081	-0.00436779	0
0.042638	-0.00544828	0
0.0425587	-0.00652217	0
0.0424704	-0.00758855	0
0.0423739	-0.00864658	0
0.0422701	-0.00969606	0
0.0421625	-0.0107405	0
0.0420593	-0.0117908	0
0.0419714	-0.0128627	0
0.0419064	-0.0139676	0
0.0414372	-0.00108314	0
0.0413842	-0.0021637	0
0.0413221	-0.00324009	0
0.0412493	-0.0043109	0
0.0411652	-0.00537489	0
0.04107	-0.00643095	0
0.0409641	-0.00747802	0
0.0408483	-0.00851505	0
0.0407238	-0.00954189	0
0.0405949	-0.0105629	0
0.0404714	-0.0115912	0
0.0403664	-0.0126456	0
0.0402887	-0.0137393	0
0.0400099	-0.00106981	0
0.039948	-0.00213663	0
0.0398755	-0.00319857	0
0.0397905	-0.004254	0
0.0396924	-0.00530148	0
0.0395813	-0.00633972	0
0.0394578	-0.00736747	0
0.0393227	-0.00838351	0
0.0391775	-0.00938771	0
0.0390273	-0.0103853	0
0.0388836	-0.0113917	0
0.0387614	-0.0124286	0
0.0386709	-0.013511	0
0.0385827	-0.00105649	0
0.0385118	-0.00210955	0
0.0384288	-0.00315705	0
0.0383317	-0.0041971	0
0.0382195	-0.00522808	0
0.0380926	-0.00624849	0
0.0379515	-0.00725691	0
0.0377971	-0.00825196	0
0.0376312	-0.00923352	0
0.0374597	-0.0102077	0
0.0372958	-0.0111921	0
0.0371565	-0.0122115	0
0.0370532	-0.0132828	0
0.0371554	-0.00104317	0
0.0370756	-0.00208247	0
0.0369822	-0.00311552	0
0.0368729	-0.0041402	0
0.0367467	-0.00515467	0
0.0366039	-0.00615726	0
0.0364452	-0.00714635	0
0.0362715	-0.00812041	0
0.0360849	-0.00907932	0
0.0358921	-0.0100301	0
0.0357079	-0.0109926	0
0.0355515	-0.0119945	0
0.0354355	-0.0130545	0
0.0357281	-0.00102985	0
0.0356394	-0.0020554	0
0.0355356	-0.003074	0
0.035414	-0.0040833	0
0.0352739	-0.00508126	0
0.0351152	-0.00606602	0
0.0349388	-0.00703579	0
0.0347458	-0.00798885	0
0.0345386	-0.00892513	0
0.0343245	-0.00985244	0
0.0341201	-0.0107931	0
0.0339466	-0.0117774	0
0.0338178	-0.0128263	0
0.0343009	-0.00101652	0
0.0342032	-0.00202832	0
0.0340889	-0.00303247	0
0.0339552	-0.00402639	0
0.033801	-0.00500785	0
0.0336265	-0.00597478	0
0.0334325	-0.00692523	0
0.0332202	-0.0078573	0
0.0329923	-0.00877093	0
0.0327569	-0.00967483	0
0.0325323	-0.0105935	0
0.0323416	-0.0115604	0
0.0322001	-0.012598	0
0.0328736	-0.0010032	0
0.032767	-0.00200124	0
0.0326423	-0.00299094	0
0.0324964	-0.00396949	0
0.0323282	-0.00493444	0
0.0321378	-0.00588355	0
0.0319261	-0.00681467	0
0.0316946	-0.00772574	0
0.031446	-0.00861674	0
0.0311893	-0.00949722	0
0.0309444	-0.010394	0
0.0307367	-0.0113433	0
0.0305825	-0.0123698	0
0.0314464	-0.000989878	0
0.0313308	-0.00197417	0
0.0311957	-0.00294942	0
0.0310376	-0.00391259	0
0.0308553	-0.00486102	0
0.0306491	-0.00579231	0
0.0304198	-0.00670411	0
0.030169	-0.00759419	0
0.0298996	-0.00846254	0
0.0296217	-0.00931961	0
0.0293566	-0.0101945	0
0.0291317	-0.0111263	0
0.0289648	-0.0121415	0
0.0300191	-0.000976556	0
0.0298946	-0.00194709	0
0.0297491	-0.00290789	0
0.0295788	-0.00385569	0
0.0293825	-0.00478761	0
0.0291604	-0.00570107	0
0.0289135	-0.00659355	0
0.0286433	-0.00746263	0
0.0283533	-0.00830834	0
0.0280541	-0.00914199	0
0.0277688	-0.00999493	0
0.0275268	-0.0109093	0
0.0273471	-0.0119133	0
0.0285918	-0.000963233	0
0.0284584	-0.00192001	0
0.0283024	-0.00286636	0
0.02812	-0.00379878	0
0.0279097	-0.0047142	0
0.0276717	-0.00560984	0
0.0274071	-0.00648299	0
0.0271177	-0.00733108	0
0.026807	-0.00815415	0
0.0264865	-0.00896438	0
0.026181	-0.00979539	0
0.0259218	-0.0106922	0
0.0257294	-0.011685	0
0.0271646	-0.00094991	0
0.0270222	-0.00189293	0
0.0268558	-0.00282484	0
0.0266612	-0.00374188	0
0.0264368	-0.00464079	0
0.026183	-0.0055186	0
0.0259008	-0.00637243	0
0.0255921	-0.00719952	0
0.0252607	-0.00799995	0
0.0249189	-0.00878676	0
0.0245931	-0.00959586	0
0.0243169	-0.0104752	0
0.0241117	-0.0114567	0
0.0257373	-0.000936588	0
0.025586	-0.00186586	0
0.0254092	-0.00278331	0
0.0252023	-0.00368498	0
0.024964	-0.00456738	0
0.0246943	-0.00542736	0
0.0243945	-0.00626187	0
0.0240665	-0.00706797	0
0.0237144	-0.00784575	0
0.0233512	-0.00860915	0
0.0230053	-0.00939632	0
0.0227119	-0.0102581	0
0.022494	-0.0112285	0
0.0243101	-0.000923265	0
0.0241498	-0.00183878	0
0.0239625	-0.00274179	0
0.0237435	-0.00362808	0
0.0234911	-0.00449397	0
0.0232056	-0.00533612	0
0.0228881	-0.0061513	0
0.0225409	-0.00693641	0
0.0221681	-0.00769156	0
0.0217836	-0.00843154	0
0.0214175	-0.00919679	0
0.021107	-0.0100411	0
0.0208763	-0.0110002	0
0.0228828	-0.000909943	0
0.0227136	-0.0018117	0
0.0225159	-0.00270026	0
0.0222847	-0.00357117	0
0.0220183	-0.00442056	0
0.0217168	-0.00524489	0
0.0213818	-0.00604074	0
0.0210152	-0.00680485	0
0.0206218	-0.00753736	0
0.020216	-0.00825393	0
0.0198296	-0.00899725	0
0.019502	-0.00982403	0
0.0192586	-0.010772	0
0.0214555	-0.00089662	0
0.0212774	-0.00178463	0
0.0210693	-0.00265873	0
0.0208259	-0.00351427	0
0.0205454	-0.00434715	0
0.0202281	-0.00515365	0
0.0198755	-0.00593018	0
0.0194896	-0.0066733	0
0.0190755	-0.00738316	0
0.0186484	-0.00807631	0
0.0182418	-0.00879772	0
0.0178971	-0.00960699	0
0.0176409	-0.0105437	0
0.0200283	-0.000883297	0
0.0198412	-0.00175755	0
0.0196226	-0.00261721	0
0.0193671	-0.00345737	0
0.0190726	-0.00427374	0
0.0187394	-0.00506241	0
0.0183691	-0.00581962	0
0.017964	-0.00654174	0
0.0175292	-0.00722897	0
0.0170808	-0.0078987	0
0.016654	-0.00859818	0
0.0162921	-0.00938994	0
0.0160232	-0.0103155	0
0.018601	-0.000869975	0
0.018405	-0.00173047	0
0.018176	-0.00257568	0
0.0179083	-0.00340046	0
0.0175998	-0.00420033	0
0.0172507	-0.00497118	0
0.0168628	-0.00570906	0
0.0164384	-0.00641019	0
0.0159828	-0.00707477	0
0.0155132	-0.00772109	0
0.0150662	-0.00839865	0
0.0146872	-0.0091729	0
0.0144055	-0.0100872	0
0.0171738	-0.000856652	0
0.0169688	-0.00170339	0
0.0167294	-0.00253415	0
0.0164495	-0.00334356	0
0.0161269	-0.00412692	0
0.015762	-0.00487994	0
0.0153564	-0.0055985	0
0.0149128	-0.00627863	0
0.0144365	-0.00692058	0
0.0139456	-0.00754347	0
0.0134783	-0.00819911	0
0.0130822	-0.00895585	0
0.0127878	-0.00985899	0
0.0157465	-0.000843329	0
0.0155326	-0.00167632	0
0.0152827	-0.00249263	0
0.0149907	-0.00328666	0
0.0146541	-0.00405351	0
0.0142733	-0.0047887	0
0.0138501	-0.00548794	0
0.0133871	-0.00614708	0
0.0128902	-0.00676638	0
0.012378	-0.00736586	0
0.0118905	-0.00799958	0
0.0114773	-0.00873881	0
0.0111701	-0.00963074	0
0.0143192	-0.000830007	0
0.0140964	-0.00164924	0
0.0138361	-0.0024511	0
0.0135318	-0.00322976	0
0.0131812	-0.0039801	0
0.0127846	-0.00469747	0
0.0123438	-0.00537738	0
0.0118615	-0.00601552	0
0.0113439	-0.00661218	0
0.0108104	-0.00718825	0
0.0103027	-0.00780004	0
0.00987234	-0.00852176	0
0.00955241	-0.00940249	0
0.0128921	-0.000816584	0
0.0126606	-0.00162185	0
0.0123903	-0.00240896	0
0.0120742	-0.00317191	0
0.01171	-0.00390541	0
0.011298	-0.00460463	0
0.01084	-0.0052649	0
0.0103389	-0.00588173	0
0.00980105	-0.00645544	0
0.00924668	-0.00700776	0
0.00871919	-0.00759732	0
0.00827221	-0.0083012	0
0.00793882	-0.00917044	0
0.0114667	-0.000801866	0
0.0112291	-0.00159131	0
0.0109515	-0.00236161	0
0.0106266	-0.00310675	0
0.0102517	-0.00382137	0
0.00982718	-0.00450045	0
0.00935483	-0.00513911	0
0.00883768	-0.00573266	0
0.00828238	-0.00628142	0
0.00771002	-0.00680801	0
0.0071657	-0.00737328	0
0.00670025	-0.00805742	0
0.00634678	-0.00891734	0
0.0100496	-0.000781675	0
0.00981468	-0.00154942	0
0.00953854	-0.00229711	0
0.0092132	-0.0030189	0
0.00883575	-0.00370931	0
0.00840643	-0.00436304	0
0.00792733	-0.00497488	0
0.00740165	-0.0055399	0
0.00683649	-0.00605842	0
0.00625388	-0.00655388	0
0.00569344	-0.00708955	0
0.00519531	-0.00774987	0
0.00479766	-0.00860745	0
0.00865231	-0.000750929	0
0.00843759	-0.00148767	0
0.00817797	-0.00220441	0
0.00786549	-0.00289515	0
0.00749764	-0.00355395	0
0.0070751	-0.00417503	0
0.00660037	-0.00475272	0
0.00607721	-0.00528179	0
0.00551331	-0.00576245	0
0.00492698	-0.00621896	0
0.00434193	-0.00671004	0
0.00377651	-0.00732379	0
0.00326406	-0.00817376	0
0.00728607	-0.00071093	0
0.00711341	-0.0014099	0
0.00688609	-0.00209021	0
0.00659881	-0.00274502	0
0.00625094	-0.00336756	0
0.00584443	-0.00395129	0
0.00538276	-0.00449001	0
0.00487048	-0.00497802	0
0.00431496	-0.00541527	0
0.00372659	-0.00581722	0
0.00310994	-0.0062226	0
0.00243755	-0.0067083	0
0.00156674	-0.00745232	0
0.0483714	-0.0160423	0
0.0483672	-0.0172062	0
0.0483654	-0.0183738	0
0.048365	-0.0195434	0
0.0483653	-0.020714	0
0.048366	-0.0218851	0
0.0483668	-0.0230564	0
0.0483676	-0.0242278	0
0.0483685	-0.0253993	0
0.0483694	-0.0265707	0
0.0483702	-0.0277422	0
0.0483711	-0.0289136	0
0.048372	-0.0300851	0
0.0483729	-0.0312566	0
0.0483738	-0.032428	0
0.0483747	-0.0335995	0
0.0483756	-0.034771	0
0.0483765	-0.0359424	0
0.0483773	-0.0371139	0
0.0483782	-0.0382854	0
0.0483791	-0.0394568	0
0.04838	-0.0406283	0
0.0483809	-0.0417998	0
0.0483818	-0.0429712	0
0.0483827	-0.0441427	0
[truncated: 3,767 more rows]
