# Supplementary material for: The modeling and condition analysis of nondestructive testing based on ESPI for internal defects of materials
Source: PLoS One. 2025 Jul 1;20(7):e0327318. doi: 10.1371/journal.pone.0327318 (PMC12212563; doi:10.1371/journal.pone.0327318)
Supplement: S1 Dataset — (ZIP) [file pone.0327318.s001.zip › Minimal data set/Data for Table 6-Table 10_Thermal loading/1250-3-50/1250D10S05.xlsx]

## Sheet: Sheet1
0.005	0	1.6e-07
0.05	0	0
0	0.005	1.6e-07
0	0.05	0
0.05	0.05	0
0	0	2.2e-07
-0.005	0	1.6e-07
-0.00353553	0.00353553	1.5e-07
-0.05	0	0
-0.05	0.05	0
0	-0.005	1.5e-07
0	-0.05	0
0.05	-0.05	0
-0.05	-0.05	0
0.044375	0	6e-08
0.03875	0	3e-08
0.033125	0	5e-08
0.0275	0	5e-08
0.021875	0	6e-08
0.01625	0	8e-08
0.010625	0	1e-07
0.00353553	0.00353553	1.5e-07
0.05	0.00625	0
0.05	0.0125	0
0.05	0.01875	0
0.05	0.025	0
0.05	0.03125	0
0.05	0.0375	0
0.05	0.04375	0
0	0.010625	1e-07
0	0.01625	8e-08
0	0.021875	6e-08
0	0.0275	5e-08
0	0.033125	5e-08
0	0.03875	3e-08
0	0.044375	6e-08
0.00625	0.05	0
0.0125	0.05	0
0.01875	0.05	0
0.025	0.05	0
0.03125	0.05	0
0.0375	0.05	0
0.04375	0.05	0
-0.0025	0	2.1e-07
0	0.0025	2.1e-07
-0.010625	0	1e-07
-0.01625	0	8e-08
-0.021875	0	6e-08
-0.0275	0	5e-08
-0.033125	0	5e-08
-0.03875	0	3e-08
-0.044375	0	6e-08
-0.05	0.00625	0
-0.05	0.0125	0
-0.05	0.01875	0
-0.05	0.025	0
-0.05	0.03125	0
-0.05	0.0375	0
-0.05	0.04375	0
-0.00625	0.05	0
-0.0125	0.05	0
-0.01875	0.05	0
-0.025	0.05	0
-0.03125	0.05	0
-0.0375	0.05	0
-0.04375	0.05	0
0.00353553	-0.00353553	1.5e-07
0.05	-0.00625	0
0.05	-0.0125	0
0.05	-0.01875	0
0.05	-0.025	0
0.05	-0.03125	0
0.05	-0.0375	0
0.05	-0.04375	0
0	-0.010625	1e-07
0	-0.01625	8e-08
0	-0.021875	6e-08
0	-0.0275	5e-08
0	-0.033125	5e-08
0	-0.03875	3e-08
0	-0.044375	6e-08
0.00625	-0.05	0
0.0125	-0.05	0
0.01875	-0.05	0
0.025	-0.05	0
0.03125	-0.05	0
0.0375	-0.05	0
0.04375	-0.05	0
0	-0.0025	2.1e-07
-0.00353553	-0.00353553	1.5e-07
-0.05	-0.04375	0
-0.05	-0.0375	0
-0.05	-0.03125	0
-0.05	-0.025	0
-0.05	-0.01875	0
-0.05	-0.0125	0
-0.05	-0.00625	0
-0.04375	-0.05	0
-0.0375	-0.05	0
-0.03125	-0.05	0
-0.025	-0.05	0
-0.01875	-0.05	0
-0.0125	-0.05	0
-0.00625	-0.05	0
0.0025	0	2.1e-07
0.00698089	0.00694144	1e-07
0.0440854	0.00627168	6e-08
0.0381923	0.00629117	3e-08
0.0323076	0.00630979	5e-08
0.0264276	0.00632961	5e-08
0.0204861	0.00639957	6e-08
0.0142445	0.0066173	8e-08
0.00667145	0.01415	8e-08
0.00647915	0.0204499	6e-08
0.00637714	0.026468	5e-08
0.00632258	0.0323942	5e-08
0.00629	0.0382857	3e-08
0.00626767	0.0441543	6e-08
0.043918	0.0125308	6e-08
0.043836	0.0187812	6e-08
0.0437977	0.0250272	6e-08
0.0437784	0.0312711	7e-08
0.0437668	0.0375143	5e-08
0.043758	0.0437572	8e-08
0.0378572	0.0125595	2e-08
0.0376857	0.0188111	3e-08
0.0376025	0.0250536	2e-08
0.0375602	0.0312919	3e-08
0.037535	0.0375284	1e-08
0.0375166	0.0437643	5e-08
0.0318062	0.0125872	5e-08
0.0315426	0.0188402	5e-08
0.0314117	0.0250796	4e-08
0.0313442	0.0313124	6e-08
0.0313043	0.0375425	3e-08
0.0312755	0.0437714	7e-08
0.0257596	0.0126292	4e-08
0.0254016	0.0188942	4e-08
0.0252208	0.025134	3e-08
0.0251271	0.0313596	4e-08
0.0250722	0.0375784	2e-08
0.0250332	0.0437943	6e-08
0.0196594	0.0127885	6e-08
0.0192258	0.019093	6e-08
0.0190079	0.0253283	4e-08
0.0188953	0.0315245	5e-08
0.0188303	0.0377022	3e-08
0.018786	0.0438633	6e-08
0.0133637	0.0132545	7e-08
0.0129438	0.0196122	6e-08
0.0127373	0.0257965	4e-08
0.0126309	0.0318985	5e-08
0.0125705	0.0379607	2e-08
0.012531	0.0439946	6e-08
-0.00201184	0.00201184	2e-07
-0.00686661	0.00686661	1e-07
-0.0140014	0.00658015	8e-08
-0.0202813	0.00643536	7e-08
-0.0263129	0.00636334	5e-08
-0.0322708	0.00632209	5e-08
-0.0382065	0.00629267	3e-08
-0.0441199	0.00626915	6e-08
-0.00656004	0.0140216	8e-08
-0.00640574	0.02029	6e-08
-0.00634856	0.0263096	5e-08
-0.00631674	0.0322611	5e-08
-0.00629154	0.0381941	3e-08
-0.00626967	0.0441064	6e-08
-0.0125322	0.0439053	6e-08
-0.0187825	0.0438241	6e-08
-0.0250278	0.0437912	6e-08
-0.0312714	0.0437756	7e-08
-0.0375144	0.0437657	5e-08
-0.0437572	0.0437576	8e-08
-0.0125636	0.037819	2e-08
-0.0188141	0.0376564	3e-08
-0.0250552	0.0375869	2e-08
-0.0312926	0.0375531	3e-08
-0.0375288	0.0375321	1e-08
-0.0437644	0.0375155	5e-08
-0.0125958	0.0317289	5e-08
-0.0188458	0.03149	5e-08
-0.0250825	0.0313841	4e-08
-0.0313138	0.0313316	5e-08
-0.037543	0.031299	3e-08
-0.0437716	0.0312735	7e-08
-0.0126304	0.0256302	4e-08
-0.0188782	0.0253208	4e-08
-0.0251099	0.0251808	3e-08
-0.0313349	0.0251101	4e-08
-0.0375573	0.0250661	2e-08
-0.0437788	0.0250317	6e-08
-0.0127291	0.0194955	6e-08
-0.0189991	0.0191321	6e-08
-0.0252275	0.018965	4e-08
-0.0314347	0.0188797	5e-08
-0.0376328	0.0188266	3e-08
-0.0438274	0.0187856	6e-08
-0.0131343	0.0132213	7e-08
-0.0194644	0.012867	6e-08
-0.0256522	0.0127034	4e-08
-0.0317776	0.0126197	5e-08
-0.0378787	0.0125682	3e-08
-0.0439565	0.0125307	6e-08
0.00686661	-0.00686661	1e-07
0.0140014	-0.00658015	8e-08
0.0202813	-0.00643536	6e-08
0.0263129	-0.00636334	5e-08
0.0322708	-0.00632209	5e-08
0.0382065	-0.00629267	3e-08
0.0441199	-0.00626915	6e-08
0.00656004	-0.0140216	8e-08
0.00640574	-0.02029	6e-08
0.00634856	-0.0263096	5e-08
0.00631674	-0.0322611	5e-08
0.00629154	-0.0381941	3e-08
0.00626967	-0.0441064	6e-08
0.0125322	-0.0439053	6e-08
0.0187825	-0.0438241	6e-08
0.0250278	-0.0437912	6e-08
0.0312714	-0.0437756	7e-08
0.0375144	-0.0437657	5e-08
0.0437572	-0.0437576	8e-08
0.0125636	-0.037819	2e-08
0.0188141	-0.0376564	3e-08
0.0250552	-0.0375869	2e-08
0.0312926	-0.0375531	3e-08
0.0375288	-0.0375321	1e-08
0.0437644	-0.0375155	5e-08
0.0125958	-0.0317289	5e-08
0.0188458	-0.03149	5e-08
0.0250825	-0.0313841	4e-08
0.0313138	-0.0313316	5e-08
0.037543	-0.031299	3e-08
0.0437716	-0.0312735	7e-08
0.0126304	-0.0256302	4e-08
0.0188782	-0.0253208	4e-08
0.0251099	-0.0251808	3e-08
0.0313349	-0.0251101	4e-08
0.0375573	-0.0250661	2e-08
0.0437788	-0.0250317	6e-08
0.0127291	-0.0194955	6e-08
0.0189991	-0.0191321	6e-08
0.0252275	-0.018965	4e-08
0.0314347	-0.0188797	5e-08
0.0376328	-0.0188266	3e-08
0.0438274	-0.0187856	6e-08
0.0131343	-0.0132213	7e-08
0.0194644	-0.012867	6e-08
0.0256522	-0.0127034	4e-08
0.0317776	-0.0126197	5e-08
0.0378787	-0.0125682	2e-08
0.0439565	-0.0125307	6e-08
-0.00201184	-0.00201184	2e-07
-0.0440854	-0.00627169	6e-08
-0.0381923	-0.00629117	3e-08
-0.0323076	-0.00630979	5e-08
-0.0264261	-0.00632807	5e-08
-0.0204867	-0.00635907	6e-08
-0.0142452	-0.00657842	8e-08
-0.00701524	-0.00697333	1e-07
-0.0437573	-0.0437573	8e-08
-0.0437645	-0.0375145	5e-08
-0.0437718	-0.0312718	7e-08
-0.0437813	-0.0250288	6e-08
-0.0438135	-0.0187835	6e-08
-0.043918	-0.0125308	6e-08
-0.0375145	-0.0437645	5e-08
-0.0375291	-0.0375291	1e-08
-0.0375436	-0.0312936	3e-08
-0.0375648	-0.0250574	2e-08
-0.0376384	-0.0188159	3e-08
-0.0378572	-0.0125595	3e-08
-0.0312718	-0.0437718	7e-08
-0.0312936	-0.0375436	3e-08
-0.0313154	-0.0313154	6e-08
-0.0313496	-0.0250859	4e-08
-0.0314692	-0.0188477	5e-08
-0.0318062	-0.0125872	5e-08
-0.0250291	-0.0437791	6e-08
-0.0250581	-0.0375581	2e-08
-0.0250872	-0.0313372	4e-08
-0.0251352	-0.0251143	3e-08
-0.0253027	-0.0188792	4e-08
-0.0257594	-0.0126144	4e-08
-0.0187854	-0.0437952	6e-08
-0.0188202	-0.037597	3e-08
-0.0188546	-0.0314022	5e-08
-0.0189146	-0.0252061	4e-08
-0.0191287	-0.0189947	6e-08
-0.0196592	-0.0127561	6e-08
-0.0125352	-0.0438755	6e-08
-0.0125681	-0.0377732	2e-08
-0.0126001	-0.0316801	5e-08
-0.0126644	-0.0255873	4e-08
-0.0128732	-0.0194861	6e-08
-0.013362	-0.0132371	7e-08
-0.00627169	-0.0440854	6e-08
-0.00629117	-0.0381923	3e-08
-0.00630979	-0.0323076	5e-08
-0.00635294	-0.0264253	5e-08
-0.00647414	-0.0204785	6e-08
-0.00671285	-0.0142347	8e-08
0.00201184	0.00201184	2e-07
0.00201184	-0.00201184	2e-07
