# Supplementary material for: The modeling and condition analysis of nondestructive testing based on ESPI for internal defects of materials
Source: PLoS One. 2025 Jul 1;20(7):e0327318. doi: 10.1371/journal.pone.0327318 (PMC12212563; doi:10.1371/journal.pone.0327318)
Supplement: S1 Dataset — (ZIP) [file pone.0327318.s001.zip › Minimal data set/Data for Table 6-Table 10_Thermal loading/1250-3-50/1250D15S05.xlsx]

## Sheet: Sheet1
0.0075	0	2.5e-07
0.05	0	0
0	0.0075	2.5e-07
0	0.05	0
0.05	0.05	0
0	0	3.9e-07
-0.0075	0	2.5e-07
-0.0053033	0.0053033	2.3e-07
-0.05	0	0
-0.05	0.05	0
0	-0.0075	2.5e-07
0	-0.05	0
0.05	-0.05	0
-0.05	-0.05	0
0.0446875	0	6e-08
0.039375	0	3e-08
0.0340625	0	6e-08
0.02875	0	7e-08
0.0234375	0	9e-08
0.018125	0	1.2e-07
0.0128125	0	1.6e-07
0.0053033	0.0053033	2.3e-07
0.05	0.00625	0
0.05	0.0125	0
0.05	0.01875	0
0.05	0.025	0
0.05	0.03125	0
0.05	0.0375	0
0.05	0.04375	0
0	0.0128125	1.6e-07
0	0.018125	1.2e-07
0	0.0234375	9e-08
0	0.02875	7e-08
0	0.0340625	6e-08
0	0.039375	3e-08
0	0.0446875	6e-08
0.00625	0.05	0
0.0125	0.05	0
0.01875	0.05	0
0.025	0.05	0
0.03125	0.05	0
0.0375	0.05	0
0.04375	0.05	0
-0.00375	0	3.5e-07
0	0.00375	3.5e-07
-0.0128125	0	1.6e-07
-0.018125	0	1.2e-07
-0.0234375	0	9e-08
-0.02875	0	7e-08
-0.0340625	0	6e-08
-0.039375	0	3e-08
-0.0446875	0	6e-08
-0.05	0.00625	0
-0.05	0.0125	0
-0.05	0.01875	0
-0.05	0.025	0
-0.05	0.03125	0
-0.05	0.0375	0
-0.05	0.04375	0
-0.00625	0.05	0
-0.0125	0.05	0
-0.01875	0.05	0
-0.025	0.05	0
-0.03125	0.05	0
-0.0375	0.05	0
-0.04375	0.05	0
0.0053033	-0.0053033	2.3e-07
0.05	-0.00625	0
0.05	-0.0125	0
0.05	-0.01875	0
0.05	-0.025	0
0.05	-0.03125	0
0.05	-0.0375	0
0.05	-0.04375	0
0	-0.0128125	1.6e-07
0	-0.018125	1.2e-07
0	-0.0234375	9e-08
0	-0.02875	7e-08
0	-0.0340625	6e-08
0	-0.039375	3e-08
0	-0.0446875	6e-08
0.00625	-0.05	0
0.0125	-0.05	0
0.01875	-0.05	0
0.025	-0.05	0
0.03125	-0.05	0
0.0375	-0.05	0
0.04375	-0.05	0
0	-0.00375	3.5e-07
-0.0053033	-0.0053033	2.3e-07
-0.05	-0.04375	0
-0.05	-0.0375	0
-0.05	-0.03125	0
-0.05	-0.025	0
-0.05	-0.01875	0
-0.05	-0.0125	0
-0.05	-0.00625	0
-0.04375	-0.05	0
-0.0375	-0.05	0
-0.03125	-0.05	0
-0.025	-0.05	0
-0.01875	-0.05	0
-0.0125	-0.05	0
-0.00625	-0.05	0
0.00375	0	3.5e-07
0.00815416	0.00808124	1.6e-07
0.0442754	0.00639458	6e-08
0.0385828	0.00652349	3e-08
0.0329006	0.00664729	6e-08
0.0272218	0.00676942	7e-08
0.0215367	0.00688364	9e-08
0.0154866	0.00722279	1.2e-07
0.00734382	0.0153117	1.2e-07
0.00696279	0.0214675	9e-08
0.00674874	0.0272938	7e-08
0.00659554	0.0330174	6e-08
0.00646356	0.0387091	3e-08
0.00634728	0.0443733	6e-08
0.0440722	0.0126867	6e-08
0.0439729	0.018928	6e-08
0.0439137	0.0251495	6e-08
0.0438686	0.0313642	7e-08
0.043828	0.0375767	5e-08
0.0437888	0.0437884	8e-08
0.0381691	0.0128614	3e-08
0.0379585	0.0190998	3e-08
0.037833	0.0252964	2e-08
0.0377393	0.0314774	3e-08
0.0376568	0.037653	1e-08
0.0375779	0.0438267	5e-08
0.0322762	0.0130311	6e-08
0.0319506	0.0192683	6e-08
0.0317556	0.0254416	5e-08
0.0316116	0.0315898	6e-08
0.0314861	0.037729	3e-08
0.0313672	0.0438649	7e-08
0.0263873	0.0131988	6e-08
0.0259457	0.0194354	5e-08
0.02568	0.0255859	4e-08
0.0254847	0.0317018	5e-08
0.0253159	0.0378047	2e-08
0.0251567	0.043903	6e-08
0.0204654	0.0134192	8e-08
0.0198936	0.0196925	7e-08
0.0195558	0.025827	5e-08
0.0193154	0.0318998	6e-08
0.0191127	0.0379479	3e-08
0.0189237	0.0439869	6e-08
0.0142273	0.014028	1e-07
0.0135991	0.0203484	8e-08
0.0132467	0.0264138	6e-08
0.0130083	0.0323689	6e-08
0.012815	0.0382806	3e-08
0.0126465	0.0441602	6e-08
-0.00301777	0.00301777	3.3e-07
-0.00810523	0.00810523	1.6e-07
-0.0153244	0.00731747	1.3e-07
-0.0214721	0.00695318	9e-08
-0.0272951	0.00674577	7e-08
-0.0330178	0.00659473	6e-08
-0.0387091	0.00646336	3e-08
-0.0443733	0.00634724	6e-08
-0.00728731	0.0153546	1.2e-07
-0.00691928	0.0214957	9e-08
-0.00673239	0.027299	7e-08
-0.00659367	0.0330102	6e-08
-0.00646773	0.0386966	3e-08
-0.0063537	0.0443588	6e-08
-0.0126705	0.0441053	6e-08
-0.0189222	0.0439846	6e-08
-0.0251476	0.0439177	6e-08
-0.0313636	0.0438698	7e-08
-0.0375765	0.0438284	5e-08
-0.0437884	0.0437889	8e-08
-0.0128366	0.0382196	3e-08
-0.01909	0.0379784	3e-08
-0.0252928	0.0378403	2e-08
-0.0314761	0.0377419	3e-08
-0.0376526	0.0376576	1e-08
-0.0438266	0.0375782	5e-08
-0.0130048	0.0323295	6e-08
-0.0192571	0.0319734	6e-08
-0.0254372	0.0317646	5e-08
-0.0315882	0.0316149	6e-08
-0.0377284	0.0314873	3e-08
-0.0438647	0.0313676	7e-08
-0.0131782	0.0264279	6e-08
-0.0194258	0.0259647	5e-08
-0.0255818	0.0256881	4e-08
-0.0317002	0.025488	5e-08
-0.0378041	0.0253172	2e-08
-0.0439028	0.0251571	6e-08
-0.0134285	0.0204532	8e-08
-0.0196934	0.019893	7e-08
-0.0258263	0.0195574	5e-08
-0.0318992	0.0193167	6e-08
-0.0379476	0.0191133	3e-08
-0.0439867	0.018924	6e-08
-0.0140511	0.0141816	1e-07
-0.0203557	0.0135846	8e-08
-0.0264158	0.0132426	6e-08
-0.0323694	0.0130074	6e-08
-0.0382807	0.0128149	3e-08
-0.0441602	0.0126465	6e-08
0.00810523	-0.00810523	1.6e-07
0.0153244	-0.00731747	1.3e-07
0.0214721	-0.00695318	9e-08
0.0272951	-0.00674577	7e-08
0.0330178	-0.00659473	6e-08
0.0387091	-0.00646336	3e-08
0.0443733	-0.00634724	6e-08
0.00728731	-0.0153546	1.2e-07
0.00691928	-0.0214957	9e-08
0.00673239	-0.027299	7e-08
0.00659367	-0.0330102	6e-08
0.00646773	-0.0386966	3e-08
0.0063537	-0.0443588	6e-08
0.0126705	-0.0441053	6e-08
0.0189222	-0.0439846	6e-08
0.0251476	-0.0439177	6e-08
0.0313636	-0.0438698	7e-08
0.0375765	-0.0438284	5e-08
0.0437884	-0.0437889	8e-08
0.0128366	-0.0382196	3e-08
0.01909	-0.0379784	3e-08
0.0252928	-0.0378403	2e-08
0.0314761	-0.0377419	3e-08
0.0376526	-0.0376576	1e-08
0.0438266	-0.0375782	5e-08
0.0130048	-0.0323295	6e-08
0.0192571	-0.0319734	6e-08
0.0254372	-0.0317646	5e-08
0.0315882	-0.0316149	6e-08
0.0377284	-0.0314873	3e-08
0.0438647	-0.0313676	7e-08
0.0131782	-0.0264279	6e-08
0.0194258	-0.0259647	5e-08
0.0255818	-0.0256881	4e-08
0.0317002	-0.025488	5e-08
0.0378041	-0.0253172	2e-08
0.0439028	-0.0251571	6e-08
0.0134285	-0.0204532	8e-08
0.0196934	-0.019893	7e-08
0.0258263	-0.0195574	5e-08
0.0318992	-0.0193167	6e-08
0.0379476	-0.0191133	3e-08
0.0439867	-0.018924	6e-08
0.0140511	-0.0141816	1e-07
0.0203557	-0.0135846	8e-08
0.0264158	-0.0132426	6e-08
0.0323694	-0.0130074	6e-08
0.0382807	-0.0128149	3e-08
0.0441602	-0.0126465	6e-08
-0.00301777	-0.00301777	3.3e-07
-0.0442754	-0.00639458	6e-08
-0.0385828	-0.00652349	3e-08
-0.0329006	-0.00664729	6e-08
-0.0272218	-0.00676943	7e-08
-0.0215441	-0.00689104	9e-08
-0.0155471	-0.00712513	1.2e-07
-0.00821452	-0.00808881	1.6e-07
-0.0437886	-0.0437886	8e-08
-0.0438271	-0.0375771	5e-08
-0.0438657	-0.0313657	7e-08
-0.0439042	-0.0251542	6e-08
-0.0439526	-0.018938	6e-08
-0.0440722	-0.0126867	6e-08
-0.0375771	-0.0438271	5e-08
-0.0376542	-0.0376542	1e-08
-0.0377313	-0.0314813	3e-08
-0.0378084	-0.0253084	2e-08
-0.0379126	-0.0191223	3e-08
-0.0381691	-0.0128614	3e-08
-0.0313657	-0.0438657	7e-08
-0.0314813	-0.0377313	3e-08
-0.031597	-0.031597	6e-08
-0.0317127	-0.0254626	5e-08
-0.0318762	-0.0193048	6e-08
-0.0322762	-0.0130311	6e-08
-0.0251542	-0.0439042	6e-08
-0.0253084	-0.0378084	2e-08
-0.0254626	-0.0317126	5e-08
-0.0256169	-0.0256169	4e-08
-0.0258414	-0.0194866	5e-08
-0.0263873	-0.0131988	6e-08
-0.0189428	-0.0439428	6e-08
-0.0191355	-0.0378855	3e-08
-0.0193283	-0.0318283	6e-08
-0.0195211	-0.0257711	5e-08
-0.0198072	-0.0196681	7e-08
-0.0204998	-0.0133658	8e-08
-0.012712	-0.0440206	6e-08
-0.0129145	-0.0380609	3e-08
-0.0131133	-0.0321086	6e-08
-0.0133108	-0.0261587	6e-08
-0.0136246	-0.0201525	8e-08
-0.0142703	-0.0139616	1e-07
-0.00639458	-0.0442754	6e-08
-0.00652349	-0.0385828	3e-08
-0.00664729	-0.0329006	6e-08
-0.00676943	-0.0272218	7e-08
-0.00695093	-0.0215037	9e-08
-0.00735894	-0.0154198	1.2e-07
0.00301777	0.00301777	3.3e-07
0.00301777	-0.00301777	3.3e-07
