# Supplementary material for: The modeling and condition analysis of nondestructive testing based on ESPI for internal defects of materials
Source: PLoS One. 2025 Jul 1;20(7):e0327318. doi: 10.1371/journal.pone.0327318 (PMC12212563; doi:10.1371/journal.pone.0327318)
Supplement: S1 Dataset — (ZIP) [file pone.0327318.s001.zip › Minimal data set/Data for Table 6-Table 10_Thermal loading/1250-3-50/1250D20S05.xlsx]

## Sheet: Sheet1
0.01	0	3.1e-07
0.05	0	0
0	0.01	3e-07
0	0.05	0
0.05	0.05	0
0	0	3.9e-07
-0.01	0	3.1e-07
-0.00707107	0.00707107	3e-07
-0.05	0	0
-0.05	0.05	0
0	-0.01	3e-07
0	-0.05	0
0.05	-0.05	0
-0.05	-0.05	0
0.0442857	0	6e-08
0.0385714	0	4e-08
0.0328571	0	8e-08
0.0271429	0	9e-08
0.0214286	0	1.4e-07
0.0157143	0	1.9e-07
0.005	0.00866025	3.1e-07
0.00866025	0.005	3e-07
0.05	0.00714286	0
0.05	0.0142857	0
0.05	0.0214286	0
0.05	0.0285714	0
0.05	0.0357143	0
0.05	0.0428571	0
0	0.0157143	1.8e-07
0	0.0214286	1.4e-07
0	0.0271429	9e-08
0	0.0328571	8e-08
0	0.0385714	4e-08
0	0.0442857	6e-08
0.00625	0.05	0
0.0125	0.05	0
0.01875	0.05	0
0.025	0.05	0
0.03125	0.05	0
0.0375	0.05	0
0.04375	0.05	0
-0.005	0	3.7e-07
0	0.00333333	3.9e-07
0	0.00666667	3.6e-07
-0.00382683	0.0092388	2.9e-07
-0.0157143	0	2e-07
-0.0214286	0	1.4e-07
-0.0271429	0	9e-08
-0.0328571	0	8e-08
-0.0385714	0	4e-08
-0.0442857	0	6e-08
-0.05	0.00625	0
-0.05	0.0125	0
-0.05	0.01875	0
-0.05	0.025	0
-0.05	0.03125	0
-0.05	0.0375	0
-0.05	0.04375	0
-0.00714286	0.05	0
-0.0142857	0.05	0
-0.0214286	0.05	0
-0.0285714	0.05	0
-0.0357143	0.05	0
-0.0428571	0.05	0
0.00866025	-0.005	3e-07
0.005	-0.00866025	3.1e-07
0.05	-0.00625	0
0.05	-0.0125	0
0.05	-0.01875	0
0.05	-0.025	0
0.05	-0.03125	0
0.05	-0.0375	0
0.05	-0.04375	0
0	-0.0157143	1.9e-07
0	-0.0214286	1.4e-07
0	-0.0271429	9e-08
0	-0.0328571	8e-08
0	-0.0385714	4e-08
0	-0.0442857	6e-08
0.00714286	-0.05	0
0.0142857	-0.05	0
0.0214286	-0.05	0
0.0285714	-0.05	0
0.0357143	-0.05	0
0.0428571	-0.05	0
0	-0.00666667	3.7e-07
0	-0.00333333	4e-07
-0.00866025	-0.005	3e-07
-0.005	-0.00866025	3.1e-07
-0.05	-0.0428571	0
-0.05	-0.0357143	0
-0.05	-0.0285714	0
-0.05	-0.0214286	0
-0.05	-0.0142857	0
-0.05	-0.00714286	0
-0.04375	-0.05	0
-0.0375	-0.05	0
-0.03125	-0.05	0
-0.025	-0.05	0
-0.01875	-0.05	0
-0.0125	-0.05	0
-0.00625	-0.05	0
0.005	0	3.9e-07
0.0125736	0.00813934	2e-07
0.0439918	0.00716047	6e-08
0.0380081	0.0071761	4e-08
0.0320324	0.00719108	8e-08
0.02605	0.00723808	9e-08
0.0198001	0.00752353	1.4e-07
0.00599633	0.012732	2.1e-07
0.00627458	0.0185806	1.6e-07
0.00633321	0.0248065	1e-07
0.00632627	0.0311007	9e-08
0.00629929	0.0374074	4e-08
0.00627227	0.043726	7e-08
0.0126644	0.0160075	1.5e-07
0.0126473	0.0230421	9e-08
0.0126103	0.0298583	8e-08
0.01257	0.036615	4e-08
0.0125326	0.0433398	6e-08
0.043858	0.014308	6e-08
0.0438037	0.021449	6e-08
0.0437803	0.0285876	7e-08
0.0437676	0.0357253	5e-08
0.0437583	0.0428627	8e-08
0.0377348	0.0143287	4e-08
0.0376172	0.0214687	2e-08
0.0375648	0.0286034	3e-08
0.0375368	0.0357361	1e-08
0.0375172	0.0428681	5e-08
0.0316195	0.0143488	7e-08
0.0314357	0.0214879	6e-08
0.0313519	0.028619	6e-08
0.0313072	0.0357469	3e-08
0.0312766	0.0428736	7e-08
0.0254986	0.0144543	8e-08
0.0252513	0.0216122	6e-08
0.0251377	0.0287325	6e-08
0.0250769	0.0358356	2e-08
0.0250354	0.0429319	6e-08
0.0192314	0.0149638	1.1e-07
0.0190029	0.0221396	8e-08
0.0188953	0.0291785	7e-08
0.0188326	0.0361619	4e-08
0.0187876	0.0431084	6e-08
-0.00366628	0.00427863	3.5e-07
-0.0024977	0.00672803	3.3e-07
-0.0122416	0.00657163	2.2e-07
-0.00786942	0.0128137	1.9e-07
-0.0185743	0.00643108	1.6e-07
-0.0249513	0.00636772	1e-07
-0.0312655	0.00632638	8e-08
-0.037544	0.00629501	4e-08
-0.0437923	0.00627021	7e-08
-0.016083	0.0127975	1.4e-07
-0.0232469	0.0127045	9e-08
-0.0300729	0.0126292	8e-08
-0.0367787	0.0125747	4e-08
-0.0434196	0.0125338	6e-08
-0.00750443	0.0198854	1.4e-07
-0.00728783	0.026157	9e-08
-0.0072027	0.0321888	8e-08
-0.00717143	0.0381464	3e-08
-0.00715513	0.0440787	6e-08
-0.014304	0.0439156	6e-08
-0.021447	0.0438326	6e-08
-0.0285867	0.0437928	7e-08
-0.0357249	0.0437725	5e-08
-0.0428625	0.0437601	8e-08
-0.0143234	0.0378362	3e-08
-0.0214654	0.0376722	2e-08
-0.0286018	0.0375903	3e-08
-0.0357354	0.0375475	1e-08
-0.0428679	0.0375212	5e-08
-0.0143659	0.0317445	7e-08
-0.0215145	0.031508	5e-08
-0.0286484	0.0313875	6e-08
-0.0357731	0.031323	3e-08
-0.0428932	0.0312827	7e-08
-0.0145393	0.0256033	7e-08
-0.0217232	0.0253191	5e-08
-0.0288434	0.0251734	5e-08
-0.0359267	0.0250929	2e-08
-0.0429819	0.0250415	6e-08
-0.0150587	0.0193272	1.1e-07
-0.0222989	0.0190645	8e-08
-0.0293434	0.0189265	7e-08
-0.0362891	0.0188461	3e-08
-0.0431726	0.0187929	7e-08
0.0126585	-0.00596811	2.1e-07
0.00812304	-0.0124937	2e-07
0.0185594	-0.00625775	1.6e-07
0.0248	-0.00632671	1e-07
0.0310986	-0.00632411	9e-08
0.0374068	-0.00629862	4e-08
0.0437258	-0.00627207	6e-08
0.0159987	-0.012624	1.4e-07
0.0230382	-0.0126313	1e-07
0.0298567	-0.0126047	8e-08
0.0366144	-0.0125682	4e-08
0.0433396	-0.012532	6e-08
0.00752592	-0.019703	1.4e-07
0.00728142	-0.0260234	9e-08
0.00720556	-0.0320906	8e-08
0.00717465	-0.0380883	4e-08
0.00715673	-0.0440539	6e-08
0.0143064	-0.0438826	6e-08
0.0214485	-0.0438125	6e-08
0.0285874	-0.0437832	7e-08
0.0357252	-0.0437685	5e-08
0.0428627	-0.0437586	8e-08
0.0143278	-0.0377705	3e-08
0.0214682	-0.0376313	2e-08
0.0286032	-0.03757	3e-08
0.035736	-0.0375386	1e-08
0.0428681	-0.0375178	5e-08
0.014354	-0.0316486	7e-08
0.0214895	-0.0314487	5e-08
0.0286194	-0.0313572	6e-08
0.035747	-0.0313092	3e-08
0.0428736	-0.0312773	7e-08
0.0144681	-0.0254869	8e-08
0.0216165	-0.0252484	6e-08
0.0287337	-0.0251376	5e-08
0.0358359	-0.0250772	2e-08
0.042932	-0.0250356	6e-08
0.0149659	-0.0191905	1.1e-07
0.0221403	-0.018987	8e-08
0.0291785	-0.0188897	7e-08
0.0361618	-0.0188307	4e-08
0.0431083	-0.0187871	6e-08
-0.00419444	-0.0036695	3.7e-07
-0.00306481	-0.00633214	3.6e-07
-0.0439918	-0.00716047	6e-08
-0.0380081	-0.0071761	4e-08
-0.0320324	-0.00719108	8e-08
-0.0260593	-0.00720585	9e-08
-0.0198595	-0.00736487	1.4e-07
-0.0126492	-0.00820137	2e-07
-0.0437577	-0.0428627	8e-08
-0.0437653	-0.0357254	5e-08
-0.043773	-0.0285882	7e-08
-0.0437882	-0.0214503	6e-08
-0.043858	-0.014308	6e-08
-0.0375153	-0.0428683	5e-08
-0.0375306	-0.0357366	1e-08
-0.037546	-0.0286049	3e-08
-0.037582	-0.0214715	3e-08
-0.0377348	-0.0143287	4e-08
-0.031273	-0.0428739	7e-08
-0.031296	-0.0357478	3e-08
-0.031319	-0.0286217	6e-08
-0.0313787	-0.0214926	5e-08
-0.0316195	-0.0143488	7e-08
-0.0250306	-0.0428795	6e-08
-0.0250613	-0.0357589	3e-08
-0.0250919	-0.0286384	6e-08
-0.0251765	-0.0215135	6e-08
-0.0255073	-0.0143686	8e-08
-0.0187933	-0.0429388	6e-08
-0.018839	-0.0359044	4e-08
-0.0188857	-0.02888	7e-08
-0.0190042	-0.0218533	8e-08
-0.0193206	-0.0148745	1.2e-07
-0.0125657	-0.0432322	6e-08
-0.0126295	-0.0365077	4e-08
-0.0126924	-0.0297986	8e-08
-0.0127876	-0.0231237	9e-08
-0.0128457	-0.0162252	1.5e-07
-0.00630506	-0.0437438	6e-08
-0.00635205	-0.0375041	4e-08
-0.00639669	-0.0312729	9e-08
-0.0064524	-0.0250602	1e-07
-0.00634962	-0.0188612	1.6e-07
-0.0059997	-0.0128593	2.1e-07
0.00419444	0.0036695	3.8e-07
0.00306481	0.00633214	3.6e-07
0.00419444	-0.0036695	3.9e-07
0.00306481	-0.00633214	3.6e-07
