# Supplementary material for: The modeling and condition analysis of nondestructive testing based on ESPI for internal defects of materials
Source: PLoS One. 2025 Jul 1;20(7):e0327318. doi: 10.1371/journal.pone.0327318 (PMC12212563; doi:10.1371/journal.pone.0327318)
Supplement: S1 Dataset — (ZIP) [file pone.0327318.s001.zip › Minimal data set/Data for Table 6-Table 10_Thermal loading/1250-3-50/1250D20S05DA.xlsx]

## Sheet: Sheet1
0.01	0	3.1e-07
0.05	0	0
0	0.01	3.1e-07
0	0.05	0
0.05	0.05	0
0	0	5.2e-07
-0.01	0	3.1e-07
-0.00707107	0.00707107	2.8e-07
-0.05	0	0
-0.05	0.05	0
0	-0.01	3.1e-07
0	-0.05	0
0.05	-0.05	0
-0.05	-0.05	0
0.0442857	0	6e-08
0.0385714	0	4e-08
0.0328571	0	8e-08
0.0271429	0	9e-08
0.0214286	0	1.4e-07
0.0157143	0	1.9e-07
0.00707107	0.00707107	2.8e-07
0.05	0.00714286	0
0.05	0.0142857	0
0.05	0.0214286	0
0.05	0.0285714	0
0.05	0.0357143	0
0.05	0.0428571	0
0	0.0157143	1.9e-07
0	0.0214286	1.4e-07
0	0.0271429	9e-08
0	0.0328571	8e-08
0	0.0385714	4e-08
0	0.0442857	6e-08
0.00714286	0.05	0
0.0142857	0.05	0
0.0214286	0.05	0
0.0285714	0.05	0
0.0357143	0.05	0
0.0428571	0.05	0
-0.005	0	4.5e-07
0	0.005	4.5e-07
-0.0157143	0	1.9e-07
-0.0214286	0	1.5e-07
-0.0271429	0	9e-08
-0.0328571	0	8e-08
-0.0385714	0	4e-08
-0.0442857	0	6e-08
-0.05	0.00714286	0
-0.05	0.0142857	0
-0.05	0.0214286	0
-0.05	0.0285714	0
-0.05	0.0357143	0
-0.05	0.0428571	0
-0.00714286	0.05	0
-0.0142857	0.05	0
-0.0214286	0.05	0
-0.0285714	0.05	0
-0.0357143	0.05	0
-0.0428571	0.05	0
0.00707107	-0.00707107	2.8e-07
0.05	-0.00714286	0
0.05	-0.0142857	0
0.05	-0.0214286	0
0.05	-0.0285714	0
0.05	-0.0357143	0
0.05	-0.0428571	0
0	-0.0157143	1.9e-07
0	-0.0214286	1.4e-07
0	-0.0271429	9e-08
0	-0.0328571	8e-08
0	-0.0385714	4e-08
0	-0.0442857	6e-08
0.00714286	-0.05	0
0.0142857	-0.05	0
0.0214286	-0.05	0
0.0285714	-0.05	0
0.0357143	-0.05	0
0.0428571	-0.05	0
0	-0.005	4.5e-07
-0.00707107	-0.00707107	2.8e-07
-0.05	-0.0428571	0
-0.05	-0.0357143	0
-0.05	-0.0285714	0
-0.05	-0.0214286	0
-0.05	-0.0142857	0
-0.05	-0.00714286	0
-0.0428571	-0.05	0
-0.0357143	-0.05	0
-0.0285714	-0.05	0
-0.0214286	-0.05	0
-0.0142857	-0.05	0
-0.00714286	-0.05	0
0.005	0	4.5e-07
0.00993896	0.0098701	1.9e-07
0.043779	0.00734759	6e-08
0.0375902	0.00753052	4e-08
0.0314097	0.00770054	8e-08
0.0251007	0.00795277	9e-08
0.0182649	0.00854642	1.4e-07
0.00866463	0.0181311	1.4e-07
0.00804888	0.0250166	9e-08
0.00770226	0.0314391	8e-08
0.00746828	0.0376926	4e-08
0.00728924	0.0438696	6e-08
0.0434559	0.0145709	7e-08
0.0432612	0.0217074	6e-08
0.0431322	0.0287995	7e-08
0.0430318	0.0358722	5e-08
0.0429428	0.0429372	8e-08
0.0369436	0.0148346	4e-08
0.0365429	0.0219724	2e-08
0.0362751	0.0290204	3e-08
0.0360686	0.0360268	0
0.0358877	0.043016	5e-08
0.0304305	0.0151007	7e-08
0.0298126	0.0222572	5e-08
0.0294004	0.0292691	6e-08
0.0290878	0.0362086	3e-08
0.0288184	0.0431161	7e-08
0.0237572	0.0155247	8e-08
0.0229351	0.0227215	5e-08
0.0224054	0.0296803	5e-08
0.0220183	0.0365161	2e-08
0.0217028	0.0432831	6e-08
0.0166071	0.0164256	1.1e-07
0.0157049	0.0236139	8e-08
0.0151665	0.0304173	7e-08
0.0147997	0.0370315	4e-08
0.0145194	0.043546	7e-08
-0.00402369	0.00402369	4.1e-07
-0.00987222	0.00987222	1.9e-07
-0.0180357	0.00867488	1.4e-07
-0.0248692	0.0081186	9e-08
-0.0312942	0.00778611	8e-08
-0.0375912	0.00753073	4e-08
-0.0438245	0.00731736	6e-08
-0.00863834	0.0180722	1.4e-07
-0.00808243	0.0249007	9e-08
-0.00777536	0.0312992	8e-08
-0.00753477	0.0375809	4e-08
-0.00732781	0.0438074	6e-08
-0.0145844	0.0434356	7e-08
-0.0217197	0.0432428	6e-08
-0.0288062	0.0431223	7e-08
-0.0358752	0.0430275	5e-08
-0.0429383	0.0429412	8e-08
-0.0148758	0.0368811	3e-08
-0.022003	0.0364971	2e-08
-0.0290365	0.0362509	3e-08
-0.0360341	0.0360578	0
-0.0430188	0.0358834	5e-08
-0.015176	0.0303104	7e-08
-0.0222867	0.0297492	5e-08
-0.0292659	0.0293805	6e-08
-0.0361922	0.029089	3e-08
-0.0430989	0.0288262	7e-08
-0.0155666	0.0236364	7e-08
-0.0226801	0.0229088	5e-08
-0.0296013	0.0224315	5e-08
-0.0364373	0.0220592	2e-08
-0.0432393	0.0217274	6e-08
-0.0163927	0.0165459	1.1e-07
-0.0235088	0.0157282	8e-08
-0.0302939	0.0152252	7e-08
-0.0369359	0.0148527	4e-08
-0.0434999	0.0145458	7e-08
0.00987222	-0.00987222	1.9e-07
0.0180357	-0.00867488	1.4e-07
0.0248692	-0.0081186	9e-08
0.0312942	-0.00778611	8e-08
0.0375912	-0.00753073	4e-08
0.0438245	-0.00731736	6e-08
0.00863834	-0.0180722	1.4e-07
0.00808243	-0.0249007	9e-08
0.00777536	-0.0312992	8e-08
0.00753477	-0.0375809	4e-08
0.00732781	-0.0438074	6e-08
0.0145844	-0.0434356	7e-08
0.0217197	-0.0432428	6e-08
0.0288062	-0.0431223	7e-08
0.0358752	-0.0430275	5e-08
0.0429383	-0.0429412	8e-08
0.0148758	-0.0368811	3e-08
0.022003	-0.0364971	2e-08
0.0290365	-0.0362509	3e-08
0.0360341	-0.0360578	0
0.0430188	-0.0358834	5e-08
0.015176	-0.0303104	7e-08
0.0222867	-0.0297492	5e-08
0.0292659	-0.0293805	6e-08
0.0361922	-0.029089	3e-08
0.0430989	-0.0288262	7e-08
0.0155666	-0.0236364	8e-08
0.0226801	-0.0229088	5e-08
0.0296013	-0.0224315	5e-08
0.0364373	-0.0220592	2e-08
0.0432393	-0.0217274	6e-08
0.0163927	-0.0165459	1.1e-07
0.0235088	-0.0157282	8e-08
0.0302939	-0.0152252	7e-08
0.0369359	-0.0148527	4e-08
0.0434999	-0.0145458	7e-08
-0.00402369	-0.00402369	4.1e-07
-0.043779	-0.00734759	6e-08
-0.0375902	-0.00753052	4e-08
-0.031414	-0.00770485	8e-08
-0.0251415	-0.00791545	9e-08
-0.0183049	-0.00850803	1.4e-07
-0.00995698	-0.00988019	1.9e-07
-0.0429395	-0.0429395	8e-08
-0.0430218	-0.035879	5e-08
-0.0431075	-0.0288162	7e-08
-0.0432273	-0.0217304	6e-08
-0.0434559	-0.0145709	7e-08
-0.035879	-0.0430218	5e-08
-0.0360437	-0.0360437	0
-0.0362183	-0.0290587	3e-08
-0.0364719	-0.0220205	2e-08
-0.0369436	-0.0148346	4e-08
-0.0288185	-0.0431042	7e-08
-0.0290655	-0.0362084	3e-08
-0.0293313	-0.0292999	6e-08
-0.0297253	-0.0223046	5e-08
-0.0304461	-0.0150883	7e-08
-0.0217489	-0.0431998	6e-08
-0.0220626	-0.0364097	2e-08
-0.0224013	-0.0296052	5e-08
-0.0229182	-0.0226813	5e-08
-0.0237934	-0.0154939	8e-08
-0.0146141	-0.043392	7e-08
-0.01492	-0.0368173	3e-08
-0.0152552	-0.0302304	7e-08
-0.0157425	-0.0235218	8e-08
-0.0166339	-0.0164078	1.1e-07
-0.00734759	-0.043779	6e-08
-0.00753052	-0.0375902	4e-08
-0.00772868	-0.0313907	8e-08
-0.00804146	-0.0250407	9e-08
-0.00865808	-0.0181893	1.4e-07
0.00402369	0.00402369	4.1e-07
0.00402369	-0.00402369	4.1e-07
