# Supplementary material for: The modeling and condition analysis of nondestructive testing based on ESPI for internal defects of materials
Source: PLoS One. 2025 Jul 1;20(7):e0327318. doi: 10.1371/journal.pone.0327318 (PMC12212563; doi:10.1371/journal.pone.0327318)
Supplement: S1 Dataset — (ZIP) [file pone.0327318.s001.zip › Minimal data set/Data for Table 6-Table 10_Thermal loading/1250-3-50/1250D5S05.xlsx]

## Sheet: Sheet1
0.0025	0	8e-08
0.05	0	0
0	0.0025	8e-08
0	0.05	0
0.05	0.05	0
0	0	9e-08
-0.0025	0	8e-08
-0.00176777	0.00176777	8e-08
-0.05	0	0
-0.05	0.05	0
0	-0.0025	8e-08
0	-0.05	0
0.05	-0.05	0
-0.05	-0.05	0
0.0440625	0	6e-08
0.038125	0	2e-08
0.0321875	0	5e-08
0.02625	0	4e-08
0.0203125	0	4e-08
0.014375	0	5e-08
0.0084375	0	5e-08
0.00176777	0.00176777	8e-08
0.05	0.00625	0
0.05	0.0125	0
0.05	0.01875	0
0.05	0.025	0
0.05	0.03125	0
0.05	0.0375	0
0.05	0.04375	0
0	0.0084375	5e-08
0	0.014375	5e-08
0	0.0203125	4e-08
0	0.02625	4e-08
0	0.0321875	5e-08
0	0.038125	2e-08
0	0.0440625	6e-08
0.00625	0.05	0
0.0125	0.05	0
0.01875	0.05	0
0.025	0.05	0
0.03125	0.05	0
0.0375	0.05	0
0.04375	0.05	0
-0.00125	0	1.1e-07
0	0.00125	1.1e-07
-0.0084375	0	5e-08
-0.014375	0	5e-08
-0.0203125	0	4e-08
-0.02625	0	4e-08
-0.0321875	0	5e-08
-0.038125	0	2e-08
-0.0440625	0	6e-08
-0.05	0.00625	0
-0.05	0.0125	0
-0.05	0.01875	0
-0.05	0.025	0
-0.05	0.03125	0
-0.05	0.0375	0
-0.05	0.04375	0
-0.00625	0.05	0
-0.0125	0.05	0
-0.01875	0.05	0
-0.025	0.05	0
-0.03125	0.05	0
-0.0375	0.05	0
-0.04375	0.05	0
0.00176777	-0.00176777	8e-08
0.05	-0.00625	0
0.05	-0.0125	0
0.05	-0.01875	0
0.05	-0.025	0
0.05	-0.03125	0
0.05	-0.0375	0
0.05	-0.04375	0
0	-0.0084375	5e-08
0	-0.014375	5e-08
0	-0.0203125	4e-08
0	-0.02625	4e-08
0	-0.0321875	5e-08
0	-0.038125	2e-08
0	-0.0440625	6e-08
0.00625	-0.05	0
0.0125	-0.05	0
0.01875	-0.05	0
0.025	-0.05	0
0.03125	-0.05	0
0.0375	-0.05	0
0.04375	-0.05	0
0	-0.00125	1.1e-07
-0.00176777	-0.00176777	8e-08
-0.05	-0.04375	0
-0.05	-0.0375	0
-0.05	-0.03125	0
-0.05	-0.025	0
-0.05	-0.01875	0
-0.05	-0.0125	0
-0.05	-0.00625	0
-0.04375	-0.05	0
-0.0375	-0.05	0
-0.03125	-0.05	0
-0.025	-0.05	0
-0.01875	-0.05	0
-0.0125	-0.05	0
-0.00625	-0.05	0
0.00125	0	1.1e-07
0.0058261	0.00581123	6e-08
0.0438671	0.00619049	6e-08
0.0377489	0.00613652	2e-08
0.0316384	0.00608628	5e-08
0.0255271	0.00604947	4e-08
0.0193719	0.0060496	5e-08
0.0130061	0.0060644	5e-08
0.00607815	0.0129634	5e-08
0.00610751	0.0193768	5e-08
0.00611811	0.0255768	4e-08
0.00614206	0.0317115	5e-08
0.00617663	0.0378224	2e-08
0.00621465	0.0439184	6e-08
0.0437483	0.0124101	6e-08
0.0436948	0.0186546	6e-08
0.0436815	0.0249144	6e-08
0.043689	0.0311822	7e-08
0.0437062	0.0374536	5e-08
0.0437275	0.0437266	8e-08
0.0375135	0.0123266	2e-08
0.0374022	0.018564	2e-08
0.0373706	0.0248317	2e-08
0.0373821	0.0311159	3e-08
0.0374144	0.0374079	1e-08
0.0374558	0.0437034	5e-08
0.0312897	0.0122508	5e-08
0.0311201	0.0184834	5e-08
0.031068	0.0247593	4e-08
0.0310812	0.0310588	5e-08
0.0311267	0.0373697	3e-08
0.0311867	0.0436858	7e-08
0.0250745	0.0122106	3e-08
0.0248548	0.0184522	4e-08
0.0247851	0.0247388	3e-08
0.0247983	0.0310481	4e-08
0.0248534	0.0373682	2e-08
0.0249259	0.043689	6e-08
0.0188501	0.0122733	4e-08
0.018613	0.0185542	5e-08
0.018539	0.0248488	4e-08
0.0185518	0.0311466	5e-08
0.018607	0.0374429	2e-08
0.0186787	0.0437301	6e-08
0.0125558	0.0125123	4e-08
0.0123842	0.0188709	4e-08
0.0123343	0.0251503	3e-08
0.012347	0.0313908	5e-08
0.0123906	0.0376112	2e-08
0.012446	0.0438149	6e-08
-0.00100592	0.00100592	1e-07
-0.00580502	0.00581073	6e-08
-0.0129595	0.00606688	5e-08
-0.0193753	0.00610209	5e-08
-0.0255763	0.006116	4e-08
-0.0317114	0.00614138	5e-08
-0.0378224	0.00617648	2e-08
-0.0439184	0.00621463	6e-08
-0.00604607	0.0129685	5e-08
-0.00606014	0.0193655	5e-08
-0.00607428	0.025553	4e-08
-0.00611085	0.0316827	5e-08
-0.00615619	0.0377944	2e-08
-0.00620337	0.0438993	6e-08
-0.0124181	0.0437684	6e-08
-0.0186588	0.0437055	6e-08
-0.0249164	0.0436866	6e-08
-0.031183	0.0436913	7e-08
-0.0374539	0.0437072	5e-08
-0.0437267	0.0437278	8e-08
-0.0123397	0.0375445	2e-08
-0.0185713	0.0374198	2e-08
-0.0248354	0.0373795	2e-08
-0.0311175	0.0373862	3e-08
-0.0374086	0.0374162	1e-08
-0.0437037	0.0374565	5e-08
-0.0122664	0.0313199	5e-08
-0.0184921	0.031138	5e-08
-0.0247638	0.0310776	4e-08
-0.0310609	0.0310859	5e-08
-0.0373707	0.0311289	3e-08
-0.0436862	0.0311876	7e-08
-0.0122242	0.0250912	3e-08
-0.0184595	0.0248655	4e-08
-0.0247426	0.0247914	3e-08
-0.03105	0.0248018	4e-08
-0.0373691	0.0248551	2e-08
-0.0436893	0.0249266	6e-08
-0.0122784	0.0188473	4e-08
-0.0185574	0.0186134	5e-08
-0.0248507	0.0185404	4e-08
-0.0311477	0.0185531	5e-08
-0.0374435	0.0186079	3e-08
-0.0437304	0.0186791	6e-08
-0.0125076	0.0125409	4e-08
-0.0188701	0.0123787	4e-08
-0.0251505	0.0123327	3e-08
-0.0313912	0.0123467	5e-08
-0.0376115	0.0123908	2e-08
-0.0438151	0.0124461	6e-08
0.00580502	-0.00581073	6e-08
0.0129595	-0.00606688	5e-08
0.0193753	-0.00610209	5e-08
0.0255763	-0.006116	4e-08
0.0317114	-0.00614138	5e-08
0.0378224	-0.00617648	2e-08
0.0439184	-0.00621463	6e-08
0.00604607	-0.0129685	5e-08
0.00606014	-0.0193655	5e-08
0.00607428	-0.025553	4e-08
0.00611085	-0.0316827	5e-08
0.00615619	-0.0377944	2e-08
0.00620337	-0.0438993	6e-08
0.0124181	-0.0437684	6e-08
0.0186588	-0.0437055	6e-08
0.0249164	-0.0436866	6e-08
0.031183	-0.0436913	7e-08
0.0374539	-0.0437072	5e-08
0.0437267	-0.0437278	8e-08
0.0123397	-0.0375445	2e-08
0.0185713	-0.0374198	2e-08
0.0248354	-0.0373795	2e-08
0.0311175	-0.0373862	3e-08
0.0374086	-0.0374162	1e-08
0.0437037	-0.0374565	5e-08
0.0122664	-0.0313199	5e-08
0.0184921	-0.031138	5e-08
0.0247638	-0.0310776	4e-08
0.0310609	-0.0310859	5e-08
0.0373707	-0.0311289	3e-08
0.0436862	-0.0311876	7e-08
0.0122242	-0.0250912	3e-08
0.0184595	-0.0248655	4e-08
0.0247426	-0.0247914	3e-08
0.03105	-0.0248018	4e-08
0.0373691	-0.0248551	2e-08
0.0436893	-0.0249266	6e-08
0.0122784	-0.0188473	4e-08
0.0185574	-0.0186134	5e-08
0.0248507	-0.0185404	4e-08
0.0311477	-0.0185531	5e-08
0.0374435	-0.0186079	3e-08
0.0437304	-0.0186791	6e-08
0.0125076	-0.0125409	4e-08
0.0188701	-0.0123787	4e-08
0.0251505	-0.0123327	3e-08
0.0313912	-0.0123467	5e-08
0.0376115	-0.0123908	2e-08
0.0438151	-0.0124461	6e-08
-0.00100592	-0.00100592	1e-07
-0.0438899	-0.00619916	6e-08
-0.0377914	-0.00615271	2e-08
-0.0316961	-0.00610828	5e-08
-0.0255929	-0.00608266	4e-08
-0.0194359	-0.0060981	5e-08
-0.0130544	-0.0061128	5e-08
-0.00587788	-0.00586981	6e-08
-0.043726	-0.043726	8e-08
-0.0437021	-0.037452	5e-08
-0.0436803	-0.0311788	7e-08
-0.0436705	-0.0249102	6e-08
-0.0436948	-0.0186546	6e-08
-0.0437746	-0.0124201	6e-08
-0.037452	-0.043702	5e-08
-0.0374043	-0.0374041	1e-08
-0.0373623	-0.0311083	3e-08
-0.0373473	-0.0248229	2e-08
-0.0374022	-0.018564	3e-08
-0.0375638	-0.0123458	2e-08
-0.0311781	-0.0436784	7e-08
-0.0311074	-0.0373578	3e-08
-0.0310467	-0.0310414	5e-08
-0.03103	-0.024742	4e-08
-0.0311193	-0.0184831	5e-08
-0.0313613	-0.0122833	5e-08
-0.0249068	-0.0436616	6e-08
-0.0248168	-0.0373281	2e-08
-0.0247426	-0.031003	4e-08
-0.0247302	-0.0247026	3e-08
-0.0248543	-0.0184566	4e-08
-0.0251623	-0.0122707	3e-08
-0.0186467	-0.0436741	6e-08
-0.0185502	-0.0373612	2e-08
-0.018476	-0.0310623	5e-08
-0.0184762	-0.0247964	4e-08
-0.0186162	-0.0185712	5e-08
-0.0189415	-0.0123626	4e-08
-0.0124101	-0.0437483	6e-08
-0.0123294	-0.0375145	2e-08
-0.012274	-0.0312985	5e-08
-0.0122816	-0.0251015	3e-08
-0.0123904	-0.0188947	4e-08
-0.012629	-0.0126003	4e-08
-0.00619916	-0.0438899	6e-08
-0.00615558	-0.0377927	2e-08
-0.00612801	-0.0317046	5e-08
-0.0061305	-0.025613	4e-08
-0.00616266	-0.0194628	5e-08
-0.00616739	-0.013077	5e-08
0.00100592	0.00100592	1e-07
0.00100592	-0.00100592	9e-08
