# Supplementary material for: The modeling and condition analysis of nondestructive testing based on ESPI for internal defects of materials
Source: PLoS One. 2025 Jul 1;20(7):e0327318. doi: 10.1371/journal.pone.0327318 (PMC12212563; doi:10.1371/journal.pone.0327318)
Supplement: S1 Dataset — (ZIP) [file pone.0327318.s001.zip › Minimal data set/Data for Table 6-Table 10_Thermal loading/2500-3S-50S/D10S05.xlsx]

## Sheet: Sheet1
0	-0.005	2.9e-07
0	-0.05	0
0.005	0	2.9e-07
0.05	0	0
0.05	-0.05	0
-0.05	0	0
-0.005	0	2.9e-07
-0.05	-0.05	0
0	0.005	2.9e-07
-0.05	0.05	0
0	0.05	0
0	0	4e-07
0.05	0.05	0
0	-0.010625	1.8e-07
0	-0.01625	1.4e-07
0	-0.021875	1.1e-07
0	-0.0275	9e-08
0	-0.033125	1e-07
0	-0.03875	5e-08
0	-0.044375	1.1e-07
0.00353553	-0.00353553	2.8e-07
0.00625	-0.05	0
0.0125	-0.05	0
0.01875	-0.05	0
0.025	-0.05	0
0.03125	-0.05	0
0.0375	-0.05	0
0.04375	-0.05	0
0.010625	0	1.8e-07
0.01625	0	1.4e-07
0.021875	0	1.1e-07
0.0275	0	9e-08
0.033125	0	1e-07
0.03875	0	5e-08
0.044375	0	1.1e-07
0.05	-0.00625	0
0.05	-0.0125	0
0.05	-0.01875	0
0.05	-0.025	0
0.05	-0.03125	0
0.05	-0.0375	0
0.05	-0.04375	0
-0.044375	0	1.1e-07
-0.03875	0	5e-08
-0.033125	0	1e-07
-0.0275	0	9e-08
-0.021875	0	1.1e-07
-0.01625	0	1.4e-07
-0.010625	0	1.8e-07
-0.05	-0.00625	0
-0.05	-0.0125	0
-0.05	-0.01875	0
-0.05	-0.025	0
-0.05	-0.03125	0
-0.05	-0.0375	0
-0.05	-0.04375	0
-0.00353553	-0.00353553	2.8e-07
-0.04375	-0.05	0
-0.0375	-0.05	0
-0.03125	-0.05	0
-0.025	-0.05	0
-0.01875	-0.05	0
-0.0125	-0.05	0
-0.00625	-0.05	0
-0.00353553	0.00353553	2.8e-07
0	0.010625	1.8e-07
0	0.01625	1.4e-07
0	0.021875	1.1e-07
0	0.0275	9e-08
0	0.033125	1e-07
0	0.03875	5e-08
0	0.044375	1.1e-07
-0.05	0.00625	0
-0.05	0.0125	0
-0.05	0.01875	0
-0.05	0.025	0
-0.05	0.03125	0
-0.05	0.0375	0
-0.05	0.04375	0
-0.04375	0.05	0
-0.0375	0.05	0
-0.03125	0.05	0
-0.025	0.05	0
-0.01875	0.05	0
-0.0125	0.05	0
-0.00625	0.05	0
0.0025	0	3.9e-07
0.00353553	0.00353553	2.8e-07
0	0.0025	3.9e-07
-0.0025	0	3.9e-07
0	-0.0025	3.9e-07
0.00625	0.05	0
0.0125	0.05	0
0.01875	0.05	0
0.025	0.05	0
0.03125	0.05	0
0.0375	0.05	0
0.04375	0.05	0
0.05	0.00625	0
0.05	0.0125	0
0.05	0.01875	0
0.05	0.025	0
0.05	0.03125	0
0.05	0.0375	0
0.05	0.04375	0
0.00694144	-0.00698089	1.9e-07
0.00627168	-0.0440854	1.1e-07
0.00629117	-0.0381923	5e-08
0.00630979	-0.0323076	1e-07
0.00632961	-0.0264276	9e-08
0.00639957	-0.0204861	1.2e-07
0.0066173	-0.0142445	1.5e-07
0.01415	-0.00667145	1.5e-07
0.0204499	-0.00647915	1.2e-07
0.026468	-0.00637714	9e-08
0.0323942	-0.00632258	1e-07
0.0382857	-0.00629	5e-08
0.0441543	-0.00626767	1.2e-07
0.0125308	-0.043918	1.1e-07
0.0187812	-0.043836	1.2e-07
0.0250272	-0.0437977	1.1e-07
0.0312711	-0.0437784	1.3e-07
0.0375143	-0.0437668	9e-08
0.0437572	-0.043758	1.5e-07
0.0125595	-0.0378572	5e-08
0.0188111	-0.0376857	5e-08
0.0250536	-0.0376025	4e-08
0.0312919	-0.0375602	6e-08
0.0375284	-0.037535	1e-08
0.0437643	-0.0375166	9e-08
0.0125872	-0.0318062	9e-08
0.0188402	-0.0315426	1e-07
0.0250796	-0.0314117	8e-08
0.0313124	-0.0313442	1e-07
0.0375425	-0.0313043	6e-08
0.0437714	-0.0312755	1.3e-07
0.0126292	-0.0257596	8e-08
0.0188942	-0.0254016	8e-08
0.025134	-0.0252208	6e-08
0.0313596	-0.0251271	8e-08
0.0375784	-0.0250722	4e-08
0.0437943	-0.0250332	1.1e-07
0.0127885	-0.0196594	1.1e-07
0.019093	-0.0192258	1e-07
0.0253283	-0.0190079	8e-08
0.0315245	-0.0188953	1e-07
0.0377022	-0.0188303	5e-08
0.0438633	-0.018786	1.2e-07
0.0132545	-0.0133637	1.2e-07
0.0196122	-0.0129438	1.1e-07
0.0257965	-0.0127373	8e-08
0.0318985	-0.0126309	9e-08
0.0379607	-0.0125705	5e-08
0.0439946	-0.012531	1.1e-07
-0.0440854	-0.00627169	1.1e-07
-0.0381923	-0.00629117	5e-08
-0.0323076	-0.00630979	1e-07
-0.0264261	-0.00632807	9e-08
-0.0204867	-0.00635907	1.2e-07
-0.0142452	-0.00657842	1.5e-07
-0.00701524	-0.00697333	1.9e-07
-0.0437573	-0.0437573	1.5e-07
-0.0437645	-0.0375145	9e-08
-0.0437718	-0.0312718	1.3e-07
-0.0437813	-0.0250288	1.1e-07
-0.0438135	-0.0187835	1.2e-07
-0.043918	-0.0125308	1.1e-07
-0.0375145	-0.0437645	9e-08
-0.0375291	-0.0375291	1e-08
-0.0375436	-0.0312936	6e-08
-0.0375648	-0.0250574	4e-08
-0.0376384	-0.0188159	5e-08
-0.0378572	-0.0125595	5e-08
-0.0312718	-0.0437718	1.3e-07
-0.0312936	-0.0375436	6e-08
-0.0313154	-0.0313154	1e-07
-0.0313496	-0.0250859	8e-08
-0.0314692	-0.0188477	1e-07
-0.0318062	-0.0125872	9e-08
-0.0250291	-0.0437791	1.1e-07
-0.0250581	-0.0375581	4e-08
-0.0250872	-0.0313372	8e-08
-0.0251352	-0.0251143	6e-08
-0.0253027	-0.0188792	8e-08
-0.0257594	-0.0126144	8e-08
-0.0187854	-0.0437952	1.2e-07
-0.0188202	-0.037597	5e-08
-0.0188546	-0.0314022	1e-07
-0.0189146	-0.0252061	8e-08
-0.0191287	-0.0189947	1.1e-07
-0.0196592	-0.0127561	1.1e-07
-0.0125352	-0.0438755	1.1e-07
-0.0125681	-0.0377732	5e-08
-0.0126001	-0.0316801	9e-08
-0.0126644	-0.0255873	8e-08
-0.0128732	-0.0194861	1.1e-07
-0.013362	-0.0132371	1.2e-07
-0.00627169	-0.0440854	1.1e-07
-0.00629117	-0.0381923	5e-08
-0.00630979	-0.0323076	1e-07
-0.00635294	-0.0264253	9e-08
-0.00647414	-0.0204785	1.2e-07
-0.00671285	-0.0142347	1.5e-07
-0.00688122	0.00686548	1.9e-07
-0.0140291	0.00650508	1.5e-07
-0.0202919	0.006392	1.2e-07
-0.0263101	0.00634512	9e-08
-0.0322612	0.00631588	1e-07
-0.0381941	0.00629133	5e-08
-0.0441064	0.00626962	1.2e-07
-0.0439053	0.0125322	1.1e-07
-0.0438241	0.0187825	1.2e-07
-0.0437912	0.0250278	1.1e-07
-0.0437756	0.0312714	1.3e-07
-0.0437657	0.0375144	9e-08
-0.0437576	0.0437572	1.5e-07
-0.037819	0.0125636	5e-08
-0.0376564	0.0188141	5e-08
-0.0375869	0.0250552	4e-08
-0.0375531	0.0312926	6e-08
-0.0375321	0.0375288	1e-08
-0.0375155	0.0437644	9e-08
-0.031729	0.0125956	9e-08
-0.03149	0.0188457	1e-07
-0.0313841	0.0250824	8e-08
-0.0313316	0.0313138	1e-07
-0.031299	0.037543	6e-08
-0.0312735	0.0437716	1.3e-07
-0.0256303	0.0126295	8e-08
-0.0253209	0.018878	8e-08
-0.0251808	0.0251098	6e-08
-0.0251101	0.0313349	8e-08
-0.0250661	0.0375573	4e-08
-0.0250317	0.0437788	1.1e-07
-0.0195	0.0126708	1.1e-07
-0.0191398	0.0189128	1.1e-07
-0.0189735	0.0251381	8e-08
-0.0188875	0.0313563	1e-07
-0.0188328	0.0375717	5e-08
-0.0187898	0.043786	1.2e-07
-0.0132272	0.0129526	1.3e-07
-0.0128827	0.0192413	1.1e-07
-0.0127222	0.02544	8e-08
-0.0126365	0.0316025	9e-08
-0.0125808	0.0377522	5e-08
-0.0125366	0.0438977	1.1e-07
-0.00664166	0.0139991	1.5e-07
-0.00647899	0.020279	1.2e-07
-0.0063868	0.0263114	9e-08
-0.00633316	0.03227	1e-07
-0.00629749	0.0382062	5e-08
-0.00627103	0.0441197	1.1e-07
0.00201184	0.00201184	3.7e-07
-0.00201184	0.00201184	3.7e-07
-0.00201184	-0.00201184	3.7e-07
0.00698089	0.00694144	1.9e-07
0.00667145	0.01415	1.5e-07
0.00647915	0.0204499	1.2e-07
0.00637714	0.026468	9e-08
0.00632258	0.0323942	1e-07
0.00629	0.0382857	5e-08
0.00626767	0.0441543	1.2e-07
0.0440854	0.00627168	1.2e-07
0.0381923	0.00629117	5e-08
0.0323076	0.00630979	1e-07
0.0264276	0.00632961	9e-08
0.0204861	0.00639957	1.2e-07
0.0142445	0.0066173	1.5e-07
0.043918	0.0125308	1.1e-07
0.043836	0.0187812	1.2e-07
0.0437977	0.0250272	1.1e-07
0.0437784	0.0312711	1.3e-07
0.0437668	0.0375143	9e-08
0.043758	0.0437572	1.5e-07
0.0378572	0.0125595	5e-08
0.0376857	0.0188111	5e-08
0.0376025	0.0250536	4e-08
0.0375602	0.0312919	6e-08
0.037535	0.0375284	1e-08
0.0375166	0.0437643	9e-08
0.0318062	0.0125872	1e-07
0.0315426	0.0188402	1e-07
0.0314117	0.0250796	8e-08
0.0313442	0.0313124	1e-07
0.0313043	0.0375425	6e-08
0.0312755	0.0437714	1.3e-07
0.0257596	0.0126292	8e-08
0.0254016	0.0188942	8e-08
0.0252208	0.025134	6e-08
0.0251271	0.0313596	8e-08
0.0250722	0.0375784	4e-08
0.0250332	0.0437943	1.1e-07
0.0196594	0.0127885	1.1e-07
0.0192258	0.019093	1.1e-07
0.0190079	0.0253283	8e-08
0.0188953	0.0315245	1e-07
0.0188303	0.0377022	5e-08
0.018786	0.0438633	1.2e-07
0.0133637	0.0132545	1.2e-07
0.0129438	0.0196122	1.1e-07
0.0127373	0.0257965	8e-08
0.0126309	0.0318985	9e-08
0.0125705	0.0379607	5e-08
0.012531	0.0439946	1.1e-07
0.00201184	-0.00201184	3.7e-07
