# Supplementary material for: The modeling and condition analysis of nondestructive testing based on ESPI for internal defects of materials
Source: PLoS One. 2025 Jul 1;20(7):e0327318. doi: 10.1371/journal.pone.0327318 (PMC12212563; doi:10.1371/journal.pone.0327318)
Supplement: S1 Dataset — (ZIP) [file pone.0327318.s001.zip › Minimal data set/Data for Table 6-Table 10_Thermal loading/2500-3S-50S/D11S05.xlsx]

## Sheet: Sheet1
0	-0.0055	3.2e-07
0	-0.05	0
0.0055	0	3.2e-07
0.05	0	0
0.05	-0.05	0
-0.05	0	0
-0.0055	0	3.2e-07
-0.05	-0.05	0
0	0.0055	3.2e-07
-0.05	0.05	0
0	0.05	0
0	0	4.6e-07
0.05	0.05	0
0	-0.0110625	2e-07
0	-0.016625	1.6e-07
0	-0.0221875	1.2e-07
0	-0.02775	1e-07
0	-0.0333125	1e-07
0	-0.038875	5e-08
0	-0.0444375	1.1e-07
0.00388909	-0.00388909	3.1e-07
0.00625	-0.05	0
0.0125	-0.05	0
0.01875	-0.05	0
0.025	-0.05	0
0.03125	-0.05	0
0.0375	-0.05	0
0.04375	-0.05	0
0.0110625	0	2e-07
0.016625	0	1.6e-07
0.0221875	0	1.2e-07
0.02775	0	1e-07
0.0333125	0	1e-07
0.038875	0	5e-08
0.0444375	0	1.1e-07
0.05	-0.00625	0
0.05	-0.0125	0
0.05	-0.01875	0
0.05	-0.025	0
0.05	-0.03125	0
0.05	-0.0375	0
0.05	-0.04375	0
-0.0444375	0	1.1e-07
-0.038875	0	5e-08
-0.0333125	0	1e-07
-0.02775	0	1e-07
-0.0221875	0	1.2e-07
-0.016625	0	1.6e-07
-0.0110625	0	2e-07
-0.05	-0.00625	0
-0.05	-0.0125	0
-0.05	-0.01875	0
-0.05	-0.025	0
-0.05	-0.03125	0
-0.05	-0.0375	0
-0.05	-0.04375	0
-0.00388909	-0.00388909	3.1e-07
-0.04375	-0.05	0
-0.0375	-0.05	0
-0.03125	-0.05	0
-0.025	-0.05	0
-0.01875	-0.05	0
-0.0125	-0.05	0
-0.00625	-0.05	0
-0.00388909	0.00388909	3.1e-07
0	0.0110625	2e-07
0	0.016625	1.6e-07
0	0.0221875	1.2e-07
0	0.02775	1e-07
0	0.0333125	1e-07
0	0.038875	5e-08
0	0.0444375	1.1e-07
-0.05	0.00625	0
-0.05	0.0125	0
-0.05	0.01875	0
-0.05	0.025	0
-0.05	0.03125	0
-0.05	0.0375	0
-0.05	0.04375	0
-0.04375	0.05	0
-0.0375	0.05	0
-0.03125	0.05	0
-0.025	0.05	0
-0.01875	0.05	0
-0.0125	0.05	0
-0.00625	0.05	0
0.00275	0	4.4e-07
0.00388909	0.00388909	3.1e-07
0	0.00275	4.4e-07
-0.00275	0	4.4e-07
0	-0.00275	4.4e-07
0.00625	0.05	0
0.0125	0.05	0
0.01875	0.05	0
0.025	0.05	0
0.03125	0.05	0
0.0375	0.05	0
0.04375	0.05	0
0.05	0.00625	0
0.05	0.0125	0
0.05	0.01875	0
0.05	0.025	0
0.05	0.03125	0
0.05	0.0375	0
0.05	0.04375	0
0.00717916	-0.00722256	2.1e-07
0.00629036	-0.0441355	1.2e-07
0.00632663	-0.0382928	5e-08
0.00636128	-0.0324588	1e-07
0.00639617	-0.026629	1e-07
0.00648487	-0.0207301	1.3e-07
0.00674305	-0.014508	1.6e-07
0.0144075	-0.00680612	1.6e-07
0.0206858	-0.00656795	1.3e-07
0.0266649	-0.00643998	1e-07
0.032545	-0.00636622	1e-07
0.0383874	-0.00631716	5e-08
0.0442055	-0.00628025	1.2e-07
0.0125574	-0.0439583	1.1e-07
0.0188081	-0.0438684	1.2e-07
0.0250505	-0.0438231	1.1e-07
0.0312893	-0.0437974	1.3e-07
0.0375266	-0.0437794	9e-08
0.0437634	-0.0437643	1.5e-07
0.0126108	-0.0379382	5e-08
0.0188637	-0.0377507	5e-08
0.0250997	-0.0376536	4e-08
0.031328	-0.0375981	6e-08
0.037553	-0.0375602	1e-08
0.0437767	-0.0375291	9e-08
0.0126622	-0.0319281	1e-07
0.0189178	-0.0316405	1e-07
0.0251481	-0.0314884	8e-08
0.0313662	-0.0314012	1e-07
0.0375791	-0.0313421	6e-08
0.0437899	-0.0312944	1.3e-07
0.0127274	-0.0259207	9e-08
0.0189967	-0.0255298	9e-08
0.0252251	-0.0253206	6e-08
0.0314315	-0.0252007	8e-08
0.0376275	-0.0251206	4e-08
0.0438192	-0.025057	1.1e-07
0.0129141	-0.0198472	1.2e-07
0.0192243	-0.0193704	1.1e-07
0.0254452	-0.0191179	9e-08
0.0316171	-0.0189749	1e-07
0.0377657	-0.0188815	5e-08
0.0438955	-0.0188106	1.2e-07
0.013426	-0.0135461	1.4e-07
0.019785	-0.0130748	1.2e-07
0.0259477	-0.0128326	9e-08
0.0320172	-0.0126979	1e-07
0.0380419	-0.0126126	5e-08
0.0440357	-0.0125509	1.1e-07
-0.0441355	-0.00629036	1.2e-07
-0.0382928	-0.00632663	5e-08
-0.0324588	-0.00636128	1e-07
-0.0266282	-0.00639531	1e-07
-0.0207354	-0.00644501	1.3e-07
-0.0145132	-0.0067047	1.6e-07
-0.00725458	-0.00720848	2.1e-07
-0.0437635	-0.0437635	1.5e-07
-0.0437771	-0.0375271	9e-08
-0.0437906	-0.0312906	1.3e-07
-0.0438064	-0.0250537	1.1e-07
-0.0438453	-0.0188124	1.2e-07
-0.0439583	-0.0125574	1.1e-07
-0.0375271	-0.043777	9e-08
-0.0375541	-0.0375541	1e-08
-0.0375811	-0.0313311	6e-08
-0.037615	-0.0251069	4e-08
-0.0377024	-0.0188727	5e-08
-0.0379382	-0.0126108	5e-08
-0.0312906	-0.0437906	1.3e-07
-0.0313311	-0.0375811	6e-08
-0.0313717	-0.0313717	1e-07
-0.031425	-0.0251599	8e-08
-0.0315655	-0.0189318	1e-07
-0.0319281	-0.0126622	1e-07
-0.0250541	-0.0438041	1.1e-07
-0.0251082	-0.0376082	4e-08
-0.0251623	-0.0314123	8e-08
-0.0252358	-0.0252128	6e-08
-0.0254313	-0.0189904	9e-08
-0.0259224	-0.0127129	9e-08
-0.0188159	-0.0438267	1.2e-07
-0.0188806	-0.0376601	5e-08
-0.0189446	-0.031497	1e-07
-0.0190347	-0.0253303	9e-08
-0.0192822	-0.0191348	1.1e-07
-0.0198509	-0.0128825	1.2e-07
-0.0125655	-0.0439149	1.1e-07
-0.0126268	-0.0378524	5e-08
-0.0126863	-0.0317993	1e-07
-0.0127785	-0.0257438	9e-08
-0.0130162	-0.0196654	1.2e-07
-0.0135471	-0.0134097	1.3e-07
-0.00629036	-0.0441355	1.2e-07
-0.00632663	-0.0382928	5e-08
-0.00636128	-0.0324588	1e-07
-0.00642002	-0.0266246	1e-07
-0.00656108	-0.0207159	1.3e-07
-0.00684069	-0.0144898	1.6e-07
-0.00712911	0.0071118	2.1e-07
-0.0143011	0.00664969	1.6e-07
-0.0205344	0.0064945	1.3e-07
-0.0265083	0.00642184	1e-07
-0.0324111	0.00637126	1e-07
-0.0382946	0.00632656	5e-08
-0.0441569	0.00628643	1.2e-07
-0.0439453	0.0125598	1.1e-07
-0.0438562	0.0188104	1.2e-07
-0.0438165	0.0250518	1.1e-07
-0.0437944	0.0312899	1.3e-07
-0.0437782	0.0375268	9e-08
-0.0437639	0.0437635	1.5e-07
-0.0378991	0.0126181	5e-08
-0.0377208	0.0188693	5e-08
-0.0376376	0.0251027	4e-08
-0.0375909	0.0313293	6e-08
-0.0375572	0.0375535	1e-08
-0.037528	0.0437769	9e-08
-0.0318491	0.0126774	1e-07
-0.0315867	0.018928	1e-07
-0.0314602	0.0251534	8e-08
-0.0313882	0.0313686	1e-07
-0.0313367	0.0375801	6e-08
-0.0312924	0.0437902	1.3e-07
-0.02579	0.0127391	9e-08
-0.0254497	0.0189875	9e-08
-0.0252823	0.0252042	7e-08
-0.0251857	0.031408	8e-08
-0.0251163	0.0376067	4e-08
-0.0250568	0.0438036	1.1e-07
-0.0196972	0.0128101	1.2e-07
-0.0193	0.0190503	1.1e-07
-0.0191001	0.0252562	9e-08
-0.0189819	0.0314476	1e-07
-0.0188955	0.0376334	5e-08
-0.0188211	0.043817	1.2e-07
-0.0134362	0.0131341	1.4e-07
-0.0130465	0.019416	1.2e-07
-0.0128491	0.0255887	9e-08
-0.0127297	0.0317173	1e-07
-0.0126414	0.0378299	5e-08
-0.012565	0.0439371	1.1e-07
-0.00678976	0.0142579	1.7e-07
-0.00658308	0.0205131	1.3e-07
-0.0064636	0.0265057	1e-07
-0.00638785	0.0324184	1e-07
-0.0063317	0.0383062	5e-08
-0.00628668	0.0441702	1.1e-07
0.00221303	0.00221303	4.2e-07
-0.00221303	0.00221303	4.2e-07
-0.00221303	-0.00221303	4.2e-07
0.00722256	0.00717916	2.1e-07
0.00680612	0.0144075	1.6e-07
0.00656795	0.0206858	1.3e-07
0.00643998	0.0266649	1e-07
0.00636622	0.032545	1e-07
0.00631716	0.0383874	5e-08
0.00628025	0.0442055	1.2e-07
0.0441355	0.00629036	1.2e-07
0.0382928	0.00632663	5e-08
0.0324588	0.00636128	1e-07
0.026629	0.00639617	1e-07
0.0207301	0.00648487	1.3e-07
0.014508	0.00674305	1.6e-07
0.0439583	0.0125574	1.1e-07
0.0438684	0.0188081	1.2e-07
0.0438231	0.0250505	1.1e-07
0.0437974	0.0312893	1.3e-07
0.0437794	0.0375266	9e-08
0.0437643	0.0437634	1.5e-07
0.0379382	0.0126108	5e-08
0.0377507	0.0188637	5e-08
0.0376536	0.0250997	4e-08
0.0375981	0.031328	6e-08
0.0375602	0.037553	1e-08
0.0375291	0.0437767	9e-08
0.0319281	0.0126622	1e-07
0.0316405	0.0189178	1e-07
0.0314884	0.0251481	8e-08
0.0314012	0.0313662	1e-07
0.0313421	0.0375791	6e-08
0.0312944	0.0437899	1.3e-07
0.0259207	0.0127274	9e-08
0.0255298	0.0189967	9e-08
0.0253206	0.0252251	6e-08
0.0252007	0.0314315	8e-08
0.0251206	0.0376275	4e-08
0.025057	0.0438192	1.1e-07
0.0198472	0.0129141	1.2e-07
0.0193704	0.0192243	1.1e-07
0.0191179	0.0254452	9e-08
0.0189749	0.0316171	1e-07
0.0188815	0.0377657	5e-08
0.0188106	0.0438955	1.2e-07
0.0135461	0.013426	1.4e-07
0.0130748	0.019785	1.1e-07
0.0128326	0.0259477	9e-08
0.0126979	0.0320172	1e-07
0.0126126	0.0380419	5e-08
0.0125509	0.0440357	1.1e-07
0.00221303	-0.00221303	4.2e-07
