# Supplementary material for: The modeling and condition analysis of nondestructive testing based on ESPI for internal defects of materials
Source: PLoS One. 2025 Jul 1;20(7):e0327318. doi: 10.1371/journal.pone.0327318 (PMC12212563; doi:10.1371/journal.pone.0327318)
Supplement: S1 Dataset — (ZIP) [file pone.0327318.s001.zip › Minimal data set/Data for Table 6-Table 10_Thermal loading/2500-3S-50S/D12S05.xlsx]

## Sheet: Sheet1
0	-0.006	3.5e-07
0	-0.05	0
0.006	0	3.5e-07
0.05	0	0
0.05	-0.05	0
-0.05	0	0
-0.006	0	3.5e-07
-0.05	-0.05	0
0	0.006	3.5e-07
-0.05	0.05	0
0	0.05	0
0	0	5.2e-07
0.05	0.05	0
0	-0.0115	2.2e-07
0	-0.017	1.7e-07
0	-0.0225	1.3e-07
0	-0.028	1.1e-07
0	-0.0335	1e-07
0	-0.039	6e-08
0	-0.0445	1.1e-07
0.00424264	-0.00424264	3.4e-07
0.00625	-0.05	0
0.0125	-0.05	0
0.01875	-0.05	0
0.025	-0.05	0
0.03125	-0.05	0
0.0375	-0.05	0
0.04375	-0.05	0
0.0115	0	2.2e-07
0.017	0	1.7e-07
0.0225	0	1.3e-07
0.028	0	1.1e-07
0.0335	0	1e-07
0.039	0	6e-08
0.0445	0	1.1e-07
0.05	-0.00625	0
0.05	-0.0125	0
0.05	-0.01875	0
0.05	-0.025	0
0.05	-0.03125	0
0.05	-0.0375	0
0.05	-0.04375	0
-0.0445	0	1.1e-07
-0.039	0	6e-08
-0.0335	0	1e-07
-0.028	0	1.1e-07
-0.0225	0	1.3e-07
-0.017	0	1.7e-07
-0.0115	0	2.2e-07
-0.05	-0.00625	0
-0.05	-0.0125	0
-0.05	-0.01875	0
-0.05	-0.025	0
-0.05	-0.03125	0
-0.05	-0.0375	0
-0.05	-0.04375	0
-0.00424264	-0.00424264	3.4e-07
-0.04375	-0.05	0
-0.0375	-0.05	0
-0.03125	-0.05	0
-0.025	-0.05	0
-0.01875	-0.05	0
-0.0125	-0.05	0
-0.00625	-0.05	0
-0.00424264	0.00424264	3.4e-07
0	0.0115	2.2e-07
0	0.017	1.7e-07
0	0.0225	1.3e-07
0	0.028	1.1e-07
0	0.0335	1e-07
0	0.039	6e-08
0	0.0445	1.1e-07
-0.05	0.00625	0
-0.05	0.0125	0
-0.05	0.01875	0
-0.05	0.025	0
-0.05	0.03125	0
-0.05	0.0375	0
-0.05	0.04375	0
-0.04375	0.05	0
-0.0375	0.05	0
-0.03125	0.05	0
-0.025	0.05	0
-0.01875	0.05	0
-0.0125	0.05	0
-0.00625	0.05	0
0.003	0	4.9e-07
0.00424264	0.00424264	3.4e-07
0	0.003	4.9e-07
-0.003	0	4.9e-07
0	-0.003	4.9e-07
0.00625	0.05	0
0.0125	0.05	0
0.01875	0.05	0
0.025	0.05	0
0.03125	0.05	0
0.0375	0.05	0
0.04375	0.05	0
0.05	0.00625	0
0.05	0.0125	0
0.05	0.01875	0
0.05	0.025	0
0.05	0.03125	0
0.05	0.0375	0
0.05	0.04375	0
0.00734975	-0.00740809	2.3e-07
0.00632418	-0.0441289	1.2e-07
0.00639032	-0.0382878	6e-08
0.00645384	-0.0324565	1.1e-07
0.00651651	-0.0266284	1.1e-07
0.00657963	-0.0208021	1.4e-07
0.00681777	-0.0146788	1.8e-07
0.014524	-0.00689973	1.8e-07
0.0207552	-0.00665143	1.4e-07
0.0267051	-0.00651905	1.1e-07
0.0325694	-0.00643189	1.1e-07
0.0384075	-0.00636112	6e-08
0.0442212	-0.00630042	1.2e-07
0.0125958	-0.0439542	1.1e-07
0.0188413	-0.0438772	1.2e-07
0.0250767	-0.0438381	1.1e-07
0.0313086	-0.0438121	1.3e-07
0.0375393	-0.0437904	9e-08
0.0437697	-0.04377	1.5e-07
0.0126854	-0.0379315	5e-08
0.0189295	-0.0377664	5e-08
0.0251521	-0.0376814	4e-08
0.0313667	-0.0376262	6e-08
0.0375785	-0.0375815	1e-08
0.0437894	-0.0375403	9e-08
0.0127725	-0.0319186	1e-07
0.0190159	-0.0316618	1e-07
0.0252266	-0.0315278	8e-08
0.0314244	-0.0314418	1e-07
0.0376175	-0.0313732	6e-08
0.043809	-0.0313108	1.3e-07
0.0128585	-0.0259093	9e-08
0.0191017	-0.0255599	9e-08
0.0253006	-0.0253759	7e-08
0.0314818	-0.0252581	8e-08
0.0376564	-0.0251653	4e-08
0.0438285	-0.0250814	1.1e-07
0.0130002	-0.0198872	1.3e-07
0.0192752	-0.019436	1.2e-07
0.025467	-0.0192001	9e-08
0.0316207	-0.0190532	1e-07
0.0377588	-0.0189406	5e-08
0.0438912	-0.0188407	1.2e-07
0.0134881	-0.0136475	1.5e-07
0.0198166	-0.0131672	1.2e-07
0.0259564	-0.0129226	1e-07
0.032014	-0.0127755	1e-07
0.0380394	-0.012667	5e-08
0.044038	-0.012577	1.1e-07
-0.0441289	-0.00632418	1.2e-07
-0.0382878	-0.00639032	6e-08
-0.0324565	-0.00645384	1.1e-07
-0.0266284	-0.00651651	1.1e-07
-0.0208014	-0.0065789	1.4e-07
-0.0147047	-0.00671708	1.8e-07
-0.00747513	-0.00737456	2.3e-07
-0.0437698	-0.0437698	1.5e-07
-0.0437896	-0.0375396	9e-08
-0.0438093	-0.0313093	1.3e-07
-0.0438291	-0.0250791	1.1e-07
-0.0438582	-0.0188464	1.2e-07
-0.0439542	-0.0125958	1.1e-07
-0.0375396	-0.0437896	9e-08
-0.0375791	-0.0375791	1e-08
-0.0376187	-0.0313687	6e-08
-0.0376583	-0.0251582	4e-08
-0.0377232	-0.018941	5e-08
-0.0379315	-0.0126854	5e-08
-0.0313093	-0.0438093	1.3e-07
-0.0313687	-0.0376187	6e-08
-0.031428	-0.031428	1e-07
-0.0314874	-0.0252374	8e-08
-0.0315918	-0.0190347	1e-07
-0.0319186	-0.0127725	1e-07
-0.0250791	-0.0438291	1.1e-07
-0.0251582	-0.0376582	4e-08
-0.0252374	-0.0314874	8e-08
-0.0253165	-0.0253165	7e-08
-0.0254618	-0.0191279	9e-08
-0.0259093	-0.0128585	9e-08
-0.0188489	-0.0438489	1.2e-07
-0.0189478	-0.0376978	5e-08
-0.0190467	-0.0315467	1e-07
-0.0191456	-0.0253956	9e-08
-0.0193323	-0.0192211	1.2e-07
-0.0199015	-0.0129442	1.3e-07
-0.0126088	-0.0439057	1.1e-07
-0.0127126	-0.0378298	5e-08
-0.0128146	-0.0317609	1e-07
-0.012916	-0.0256943	9e-08
-0.0131268	-0.0195992	1.3e-07
-0.0136653	-0.0134184	1.5e-07
-0.00632418	-0.0441289	1.2e-07
-0.00639032	-0.0382878	6e-08
-0.00645384	-0.0324565	1.1e-07
-0.00651651	-0.0266284	1.1e-07
-0.00664292	-0.0207852	1.4e-07
-0.00694584	-0.0146445	1.8e-07
-0.007377	0.00735811	2.3e-07
-0.0145732	0.0067943	1.8e-07
-0.0207769	0.006597	1.4e-07
-0.0267065	0.00649855	1.1e-07
-0.032561	0.00642663	1.1e-07
-0.0383952	0.00636179	6e-08
-0.0442074	0.00630323	1.2e-07
-0.0439853	0.0125875	1.1e-07
-0.0438883	0.0188384	1.2e-07
-0.0438418	0.0250757	1.1e-07
-0.0438133	0.0313083	1.3e-07
-0.0437908	0.0375392	9e-08
-0.0437701	0.0437697	1.5e-07
-0.0379792	0.0126727	5e-08
-0.0377852	0.0189244	5e-08
-0.0376883	0.0251502	4e-08
-0.0376286	0.031366	6e-08
-0.0375823	0.0375783	1e-08
-0.0375406	0.0437893	9e-08
-0.0319692	0.0127592	1e-07
-0.0316833	0.0190102	1e-07
-0.0315363	0.0252243	8e-08
-0.0314449	0.0314235	1e-07
-0.0313743	0.0376172	6e-08
-0.0313112	0.0438089	1.3e-07
-0.0259496	0.0128486	9e-08
-0.0255785	0.019097	9e-08
-0.0253837	0.0252986	7e-08
-0.0252613	0.031481	8e-08
-0.0251665	0.037656	4e-08
-0.0250819	0.0438284	1.1e-07
-0.0198945	0.0129494	1.3e-07
-0.0194602	0.0191878	1.2e-07
-0.0192267	0.0253742	9e-08
-0.0190763	0.0315389	1e-07
-0.0189583	0.037695	5e-08
-0.0188525	0.043848	1.2e-07
-0.0136452	0.0133157	1.5e-07
-0.0132104	0.0195907	1.3e-07
-0.012976	0.0257374	9e-08
-0.0128228	0.031832	1e-07
-0.0127019	0.0379076	5e-08
-0.0125934	0.0439766	1.1e-07
-0.00693787	0.0145167	1.8e-07
-0.00668716	0.0207472	1.4e-07
-0.0065404	0.0267	1.1e-07
-0.00644253	0.0325668	1.1e-07
-0.00636591	0.0384063	6e-08
-0.00630233	0.0442207	1.2e-07
0.00241421	0.00241421	4.6e-07
-0.00241421	0.00241421	4.6e-07
-0.00241421	-0.00241421	4.7e-07
0.00740809	0.00734975	2.3e-07
0.00689973	0.014524	1.8e-07
0.00665143	0.0207552	1.4e-07
0.00651905	0.0267051	1.1e-07
0.00643189	0.0325694	1.1e-07
0.00636112	0.0384075	6e-08
0.00630042	0.0442212	1.2e-07
0.0441289	0.00632418	1.2e-07
0.0382878	0.00639032	6e-08
0.0324565	0.00645384	1.1e-07
0.0266284	0.00651651	1.1e-07
0.0208021	0.00657963	1.4e-07
0.0146788	0.00681777	1.8e-07
0.0439542	0.0125958	1.1e-07
0.0438772	0.0188413	1.2e-07
0.0438381	0.0250767	1.1e-07
0.0438121	0.0313086	1.3e-07
0.0437904	0.0375393	9e-08
0.04377	0.0437697	1.5e-07
0.0379315	0.0126854	5e-08
0.0377664	0.0189295	5e-08
0.0376814	0.0251521	4e-08
0.0376262	0.0313667	6e-08
0.0375815	0.0375785	1e-08
0.0375403	0.0437894	9e-08
0.0319186	0.0127725	1e-07
0.0316618	0.0190159	1e-07
0.0315278	0.0252266	8e-08
0.0314418	0.0314244	1e-07
0.0313732	0.0376175	6e-08
0.0313108	0.043809	1.3e-07
0.0259093	0.0128585	9e-08
0.0255599	0.0191017	9e-08
0.0253759	0.0253006	7e-08
0.0252581	0.0314818	8e-08
0.0251653	0.0376564	4e-08
0.0250814	0.0438285	1.1e-07
0.0198872	0.0130002	1.3e-07
0.019436	0.0192752	1.2e-07
0.0192001	0.025467	9e-08
0.0190532	0.0316207	1e-07
0.0189406	0.0377588	5e-08
0.0188407	0.0438912	1.2e-07
0.0136475	0.0134881	1.5e-07
0.0131672	0.0198166	1.2e-07
0.0129226	0.0259564	1e-07
0.0127755	0.032014	1e-07
0.012667	0.0380394	5e-08
0.012577	0.044038	1.1e-07
0.00241421	-0.00241421	4.6e-07
