# Supplementary material for: The modeling and condition analysis of nondestructive testing based on ESPI for internal defects of materials
Source: PLoS One. 2025 Jul 1;20(7):e0327318. doi: 10.1371/journal.pone.0327318 (PMC12212563; doi:10.1371/journal.pone.0327318)
Supplement: S1 Dataset — (ZIP) [file pone.0327318.s001.zip › Minimal data set/Data for Table 6-Table 10_Thermal loading/2500-3S-50S/D13S05.xlsx]

## Sheet: Sheet1
0	-0.0065	3.6e-07
0	-0.05	0
0.0065	0	3.6e-07
0.05	0	0
0.05	-0.05	0
-0.05	0	0
-0.0065	0	3.6e-07
-0.05	-0.05	0
0	0.0065	3.6e-07
-0.05	0.05	0
0	0.05	0
0	0	5.6e-07
0.05	0.05	0
0	-0.0127143	2.1e-07
0	-0.0189286	1.7e-07
0	-0.0251429	1.1e-07
0	-0.0313571	1.2e-07
0	-0.0375714	6e-08
0	-0.0437857	1.2e-07
0.00459619	-0.00459619	3.5e-07
0.00714286	-0.05	0
0.0142857	-0.05	0
0.0214286	-0.05	0
0.0285714	-0.05	0
0.0357143	-0.05	0
0.0428571	-0.05	0
0.0127143	0	2.1e-07
0.0189286	0	1.7e-07
0.0251429	0	1.1e-07
0.0313571	0	1.2e-07
0.0375714	0	6e-08
0.0437857	0	1.2e-07
0.05	-0.00714286	0
0.05	-0.0142857	0
0.05	-0.0214286	0
0.05	-0.0285714	0
0.05	-0.0357143	0
0.05	-0.0428571	0
-0.0437857	0	1.2e-07
-0.0375714	0	6e-08
-0.0313571	0	1.2e-07
-0.0251429	0	1.1e-07
-0.0189286	0	1.7e-07
-0.0127143	0	2.1e-07
-0.05	-0.00714286	0
-0.05	-0.0142857	0
-0.05	-0.0214286	0
-0.05	-0.0285714	0
-0.05	-0.0357143	0
-0.05	-0.0428571	0
-0.00459619	-0.00459619	3.5e-07
-0.0428571	-0.05	0
-0.0357143	-0.05	0
-0.0285714	-0.05	0
-0.0214286	-0.05	0
-0.0142857	-0.05	0
-0.00714286	-0.05	0
-0.00459619	0.00459619	3.5e-07
0	0.0127143	2.1e-07
0	0.0189286	1.7e-07
0	0.0251429	1.1e-07
0	0.0313571	1.2e-07
0	0.0375714	6e-08
0	0.0437857	1.2e-07
-0.05	0.00714286	0
-0.05	0.0142857	0
-0.05	0.0214286	0
-0.05	0.0285714	0
-0.05	0.0357143	0
-0.05	0.0428571	0
-0.0428571	0.05	0
-0.0357143	0.05	0
-0.0285714	0.05	0
-0.0214286	0.05	0
-0.0142857	0.05	0
-0.00714286	0.05	0
0.00325	0	4.8e-07
0.00459619	0.00459619	3.5e-07
0	0.00325	4.8e-07
-0.00325	0	4.8e-07
0	-0.00325	4.8e-07
0.00714286	0.05	0
0.0142857	0.05	0
0.0214286	0.05	0
0.0285714	0.05	0
0.0357143	0.05	0
0.0428571	0.05	0
0.05	0.00714286	0
0.05	0.0142857	0
0.05	0.0214286	0
0.05	0.0285714	0
0.05	0.0357143	0
0.05	0.0428571	0
0.00817721	-0.00823398	2.1e-07
0.00721896	-0.0433105	1.1e-07
0.00728649	-0.0366595	5e-08
0.00735122	-0.0300212	1.1e-07
0.00741669	-0.0233886	1.1e-07
0.00766046	-0.0164391	1.7e-07
0.01629	-0.00773517	1.7e-07
0.0233634	-0.00748596	1.1e-07
0.0301292	-0.00735202	1.1e-07
0.0368021	-0.00726357	5e-08
0.0434258	-0.00719631	1.1e-07
0.0143819	-0.0430875	1.2e-07
0.0215169	-0.04299	1.1e-07
0.0286412	-0.042941	1.3e-07
0.0357617	-0.0429089	9e-08
0.042881	-0.0428823	1.5e-07
0.0144715	-0.0362047	5e-08
0.0216019	-0.0359953	4e-08
0.0287095	-0.0358886	6e-08
0.0358086	-0.0358204	1e-08
0.0429047	-0.0357655	9e-08
0.0145583	-0.0293343	1.1e-07
0.0216851	-0.0290085	9e-08
0.0287769	-0.0288403	1.1e-07
0.035855	-0.0287337	6e-08
0.0429282	-0.0286495	1.3e-07
0.0147046	-0.0224568	1e-07
0.0218601	-0.0220055	7e-08
0.0289376	-0.0217736	9e-08
0.0359789	-0.021631	4e-08
0.0430056	-0.021522	1.1e-07
0.0152127	-0.0153611	1.5e-07
0.022411	-0.0148681	1.1e-07
0.0294119	-0.0146208	1.1e-07
0.036327	-0.0144735	5e-08
0.0431896	-0.0143694	1.2e-07
-0.0433105	-0.00721896	1.1e-07
-0.0366595	-0.00728649	5e-08
-0.0300212	-0.00735122	1.1e-07
-0.023387	-0.00741505	1e-07
-0.0164609	-0.00755173	1.7e-07
-0.00830644	-0.00820527	2.1e-07
-0.0428813	-0.0428813	1.5e-07
-0.0429054	-0.0357625	9e-08
-0.0429295	-0.0286438	1.3e-07
-0.0429655	-0.0215224	1.1e-07
-0.0430875	-0.0143819	1.2e-07
-0.0357625	-0.0429054	9e-08
-0.0358107	-0.0358107	1e-08
-0.035859	-0.0287161	6e-08
-0.0359398	-0.0216142	4e-08
-0.0362047	-0.0144715	5e-08
-0.0286438	-0.0429295	1.3e-07
-0.0287161	-0.035859	6e-08
-0.0287884	-0.0287884	1.1e-07
-0.0289187	-0.0217051	9e-08
-0.0293343	-0.0145583	1.1e-07
-0.021525	-0.0429536	1.1e-07
-0.0216215	-0.0359072	4e-08
-0.0217179	-0.0288608	9e-08
-0.0218993	-0.0217955	7e-08
-0.0224688	-0.014644	1e-07
-0.0143957	-0.0430252	1.2e-07
-0.0145005	-0.0360741	5e-08
-0.0146032	-0.029132	1.1e-07
-0.0148181	-0.0221677	1e-07
-0.0153771	-0.0151319	1.5e-07
-0.00721896	-0.0433105	1.1e-07
-0.00728649	-0.0366595	5e-08
-0.00735122	-0.0300212	1.1e-07
-0.00748252	-0.023374	1.1e-07
-0.00779152	-0.0164099	1.7e-07
-0.00820338	0.00818412	2.1e-07
-0.0163359	0.00762651	1.7e-07
-0.0233815	0.00743029	1.1e-07
-0.0301267	0.00733136	1.1e-07
-0.0367897	0.00725849	5e-08
-0.0434093	0.00719724	1.1e-07
-0.0431266	0.0143733	1.2e-07
-0.0430039	0.0215139	1.1e-07
-0.0429457	0.0286402	1.3e-07
-0.0429104	0.0357614	9e-08
-0.0428828	0.0428809	1.5e-07
-0.0362626	0.0144589	5e-08
-0.0360182	0.0215969	4e-08
-0.0358971	0.0287077	6e-08
-0.0358233	0.0358079	1e-08
-0.0357665	0.0429045	9e-08
-0.0293864	0.0145478	1.1e-07
-0.0290313	0.0216804	9e-08
-0.0288495	0.028775	1.1e-07
-0.0287372	0.0358543	6e-08
-0.0286507	0.0429279	1.3e-07
-0.022471	0.0146479	1.1e-07
-0.0220302	0.0217677	7e-08
-0.0217977	0.0288434	9e-08
-0.02165	0.035901	4e-08
-0.0215347	0.0429515	1.1e-07
-0.0153548	0.0150278	1.5e-07
-0.0149032	0.0221794	1e-07
-0.0146633	0.0291992	1.1e-07
-0.0145082	0.036166	5e-08
-0.0143861	0.0431137	1.2e-07
-0.00777636	0.0162842	1.7e-07
-0.00752365	0.0233568	1.1e-07
-0.00737424	0.030125	1.1e-07
-0.00727452	0.0367999	5e-08
-0.00720086	0.0434248	1.1e-07
0.0026154	0.0026154	4.6e-07
-0.0026154	0.0026154	4.6e-07
-0.0026154	-0.0026154	4.6e-07
0.00823398	0.00817721	2.1e-07
0.00773517	0.01629	1.7e-07
0.00748596	0.0233634	1.1e-07
0.00735202	0.0301292	1.1e-07
0.00726357	0.0368021	5e-08
0.00719631	0.0434258	1.1e-07
0.0433105	0.00721896	1.1e-07
0.0366595	0.00728649	5e-08
0.0300212	0.00735122	1.2e-07
0.0233886	0.00741669	1.1e-07
0.0164391	0.00766046	1.7e-07
0.0430875	0.0143819	1.2e-07
0.04299	0.0215169	1.1e-07
0.042941	0.0286412	1.3e-07
0.0429089	0.0357617	9e-08
0.0428823	0.042881	1.5e-07
0.0362047	0.0144715	5e-08
0.0359953	0.0216019	4e-08
0.0358886	0.0287095	6e-08
0.0358204	0.0358086	1e-08
0.0357655	0.0429047	9e-08
0.0293343	0.0145583	1.1e-07
0.0290085	0.0216851	9e-08
0.0288403	0.0287769	1.1e-07
0.0287337	0.035855	6e-08
0.0286495	0.0429282	1.3e-07
0.0224568	0.0147046	1e-07
0.0220055	0.0218601	8e-08
0.0217736	0.0289376	9e-08
0.021631	0.0359789	4e-08
0.021522	0.0430056	1.1e-07
0.0153611	0.0152127	1.5e-07
0.0148681	0.022411	1.1e-07
0.0146208	0.0294119	1.1e-07
0.0144735	0.036327	5e-08
0.0143694	0.0431896	1.2e-07
0.0026154	-0.0026154	4.6e-07
