# Supplementary material for: The modeling and condition analysis of nondestructive testing based on ESPI for internal defects of materials
Source: PLoS One. 2025 Jul 1;20(7):e0327318. doi: 10.1371/journal.pone.0327318 (PMC12212563; doi:10.1371/journal.pone.0327318)
Supplement: S1 Dataset — (ZIP) [file pone.0327318.s001.zip › Minimal data set/Data for Table 6-Table 10_Thermal loading/2500-3S-50S/D14S05.xlsx]

## Sheet: Sheet1
0	-0.007	4.2e-07
0	-0.05	0
0.007	0	4.2e-07
0.05	0	0
0.05	-0.05	0
-0.05	0	0
-0.007	0	4.2e-07
-0.05	-0.05	0
0	0.007	4.2e-07
-0.05	0.05	0
0	0.05	0
0	0	6.5e-07
0.05	0.05	0
0	-0.012375	2.7e-07
0	-0.01775	2e-07
0	-0.023125	1.5e-07
0	-0.0285	1.2e-07
0	-0.033875	1.1e-07
0	-0.03925	6e-08
0	-0.044625	1.1e-07
0.00494975	-0.00494975	4e-07
0.00625	-0.05	0
0.0125	-0.05	0
0.01875	-0.05	0
0.025	-0.05	0
0.03125	-0.05	0
0.0375	-0.05	0
0.04375	-0.05	0
0.012375	0	2.7e-07
0.01775	0	2.1e-07
0.023125	0	1.5e-07
0.0285	0	1.2e-07
0.033875	0	1.1e-07
0.03925	0	6e-08
0.044625	0	1.1e-07
0.05	-0.00625	0
0.05	-0.0125	0
0.05	-0.01875	0
0.05	-0.025	0
0.05	-0.03125	0
0.05	-0.0375	0
0.05	-0.04375	0
-0.044625	0	1.1e-07
-0.03925	0	6e-08
-0.033875	0	1.1e-07
-0.0285	0	1.2e-07
-0.023125	0	1.5e-07
-0.01775	0	2.1e-07
-0.012375	0	2.7e-07
-0.05	-0.00625	0
-0.05	-0.0125	0
-0.05	-0.01875	0
-0.05	-0.025	0
-0.05	-0.03125	0
-0.05	-0.0375	0
-0.05	-0.04375	0
-0.00494975	-0.00494975	4e-07
-0.04375	-0.05	0
-0.0375	-0.05	0
-0.03125	-0.05	0
-0.025	-0.05	0
-0.01875	-0.05	0
-0.0125	-0.05	0
-0.00625	-0.05	0
-0.00494975	0.00494975	4e-07
0	0.012375	2.7e-07
0	0.01775	2e-07
0	0.023125	1.5e-07
0	0.0285	1.2e-07
0	0.033875	1.1e-07
0	0.03925	6e-08
0	0.044625	1.1e-07
-0.05	0.00625	0
-0.05	0.0125	0
-0.05	0.01875	0
-0.05	0.025	0
-0.05	0.03125	0
-0.05	0.0375	0
-0.05	0.04375	0
-0.04375	0.05	0
-0.0375	0.05	0
-0.03125	0.05	0
-0.025	0.05	0
-0.01875	0.05	0
-0.0125	0.05	0
-0.00625	0.05	0
0.0035	0	6e-07
0.00494975	0.00494975	4e-07
0	0.0035	6e-07
-0.0035	0	6e-07
0	-0.0035	6e-07
0.00625	0.05	0
0.0125	0.05	0
0.01875	0.05	0
0.025	0.05	0
0.03125	0.05	0
0.0375	0.05	0
0.04375	0.05	0
0.05	0.00625	0
0.05	0.0125	0
0.05	0.01875	0
0.05	0.025	0
0.05	0.03125	0
0.05	0.0375	0
0.05	0.04375	0
0.00783741	-0.00790547	2.8e-07
0.00637111	-0.0442266	1.2e-07
0.0064791	-0.0384845	6e-08
0.0065828	-0.0327526	1.1e-07
0.00668512	-0.027024	1.2e-07
0.0067823	-0.0212919	1.6e-07
0.00708778	-0.0152173	2.1e-07
0.0150491	-0.00719579	2.1e-07
0.0212301	-0.006859	1.6e-07
0.0270975	-0.00667217	1.2e-07
0.0328681	-0.00654099	1.1e-07
0.0386086	-0.00642941	6e-08
0.0443226	-0.00633166	1.2e-07
0.0126564	-0.0440329	1.1e-07
0.0188991	-0.043941	1.2e-07
0.0251253	-0.0438885	1.1e-07
0.0313457	-0.0438498	1.3e-07
0.0375642	-0.0438154	9e-08
0.0437822	-0.0437825	1.5e-07
0.0128028	-0.0380899	5e-08
0.019043	-0.0378945	5e-08
0.0252483	-0.0377825	4e-08
0.0314405	-0.0377016	6e-08
0.0376281	-0.0376317	1e-08
0.0438143	-0.0375654	9e-08
0.0129449	-0.032157	1.1e-07
0.0191842	-0.0318544	1.1e-07
0.0253699	-0.0316797	9e-08
0.0315347	-0.031555	1e-07
0.0376918	-0.0314485	6e-08
0.0438463	-0.0313484	1.3e-07
0.0130854	-0.026228	1.1e-07
0.0193242	-0.0258171	1e-07
0.0254908	-0.0255786	7e-08
0.0316285	-0.0254092	9e-08
0.0377553	-0.0252657	4e-08
0.0438782	-0.0251316	1.1e-07
0.0132795	-0.0202726	1.4e-07
0.0195534	-0.019741	1.3e-07
0.025707	-0.0194373	1e-07
0.0318068	-0.019228	1.1e-07
0.0378849	-0.0190553	5e-08
0.043955	-0.018896	1.2e-07
0.0138481	-0.014034	1.7e-07
0.0201711	-0.0134551	1.4e-07
0.0262613	-0.0131387	1.1e-07
0.0322506	-0.0129307	1.1e-07
0.0382002	-0.0127657	5e-08
0.0441194	-0.0126233	1.1e-07
-0.0442266	-0.00637111	1.2e-07
-0.0384845	-0.0064791	6e-08
-0.0327526	-0.0065828	1.1e-07
-0.027024	-0.00668512	1.2e-07
-0.0212965	-0.00678699	1.6e-07
-0.0152663	-0.00698911	2.1e-07
-0.00796806	-0.00785073	2.8e-07
-0.0437823	-0.0437823	1.5e-07
-0.0438146	-0.0375646	9e-08
-0.0438469	-0.0313469	1.3e-07
-0.0438792	-0.0251292	1.1e-07
-0.0439211	-0.0189074	1.2e-07
-0.0440329	-0.0126564	1.1e-07
-0.0375646	-0.0438146	9e-08
-0.0376292	-0.0376292	1e-08
-0.0376938	-0.0314438	6e-08
-0.0377584	-0.0252584	4e-08
-0.0378495	-0.0190619	5e-08
-0.0380899	-0.0128028	5e-08
-0.0313469	-0.0438469	1.3e-07
-0.0314438	-0.0376938	6e-08
-0.0315407	-0.0315407	1e-07
-0.0316376	-0.0253876	9e-08
-0.0317814	-0.0192148	1e-07
-0.032157	-0.0129449	1.1e-07
-0.0251292	-0.0438792	1.1e-07
-0.0252584	-0.0377584	4e-08
-0.0253876	-0.0316376	9e-08
-0.0255167	-0.0255167	7e-08
-0.0257149	-0.019367	1e-07
-0.026228	-0.0130854	1.1e-07
-0.0189115	-0.0439115	1.2e-07
-0.019073	-0.037823	5e-08
-0.0192344	-0.0317344	1e-07
-0.0193959	-0.0256459	1e-07
-0.0196489	-0.0195191	1.3e-07
-0.0203004	-0.0132252	1.4e-07
-0.0126776	-0.0439823	1.1e-07
-0.0128472	-0.0379839	5e-08
-0.0130137	-0.0319927	1.1e-07
-0.0131792	-0.0260039	1.1e-07
-0.0134587	-0.0199681	1.4e-07
-0.0140686	-0.0137805	1.7e-07
-0.00637111	-0.0442266	1.2e-07
-0.0064791	-0.0384845	6e-08
-0.0065828	-0.0327526	1.1e-07
-0.00668512	-0.027024	1.2e-07
-0.00684826	-0.0212642	1.6e-07
-0.00722124	-0.0151614	2.1e-07
-0.00787279	0.00785075	2.8e-07
-0.0151172	0.00708353	2.1e-07
-0.0212619	0.00680199	1.6e-07
-0.0271029	0.00665198	1.2e-07
-0.0328608	0.00653738	1.1e-07
-0.0385962	0.00643226	6e-08
-0.0443083	0.00633684	1.2e-07
-0.0440653	0.0126429	1.1e-07
-0.0439525	0.0188943	1.2e-07
-0.0438924	0.0251237	1.1e-07
-0.043851	0.0313452	1.3e-07
-0.0438158	0.0375641	9e-08
-0.0437827	0.0437821	1.5e-07
-0.0381395	0.0127819	5e-08
-0.037914	0.0190348	5e-08
-0.0377896	0.0252453	4e-08
-0.0377041	0.0314394	6e-08
-0.0376325	0.0376278	1e-08
-0.0375656	0.0438142	9e-08
-0.0322095	0.0129227	1.1e-07
-0.0318767	0.0191748	1.1e-07
-0.0316885	0.0253662	9e-08
-0.0315582	0.0315333	1e-07
-0.0314497	0.0376913	6e-08
-0.0313488	0.0438461	1.3e-07
-0.0262689	0.0130677	1.1e-07
-0.0258361	0.019316	1e-07
-0.0255867	0.0254873	7e-08
-0.0254124	0.0316271	9e-08
-0.025267	0.0377548	4e-08
-0.025132	0.043878	1.1e-07
-0.020289	0.0132281	1.4e-07
-0.0197806	0.0194629	1.3e-07
-0.0194799	0.0256103	1e-07
-0.0192651	0.0317215	1.1e-07
-0.0190839	0.0378183	5e-08
-0.0189152	0.0439099	1.2e-07
-0.0140632	0.0136788	1.7e-07
-0.0135381	0.0199401	1.4e-07
-0.0132298	0.0260347	1.1e-07
-0.0130092	0.0320616	1.1e-07
-0.0128231	0.0380631	5e-08
-0.0126502	0.0440556	1.1e-07
-0.00723407	0.0150344	2.1e-07
-0.00689533	0.0212153	1.6e-07
-0.00669399	0.0270885	1.2e-07
-0.00655191	0.0328635	1.1e-07
-0.00643433	0.0386065	6e-08
-0.00633362	0.0443218	1.2e-07
0.00281658	0.00281658	5.6e-07
-0.00281658	0.00281658	5.6e-07
-0.00281658	-0.00281658	5.6e-07
0.00790547	0.00783741	2.8e-07
0.00719579	0.0150491	2.1e-07
0.006859	0.0212301	1.6e-07
0.00667217	0.0270975	1.2e-07
0.00654099	0.0328681	1.1e-07
0.00642941	0.0386086	6e-08
0.00633166	0.0443226	1.2e-07
0.0442266	0.00637111	1.2e-07
0.0384845	0.0064791	6e-08
0.0327526	0.0065828	1.1e-07
0.027024	0.00668512	1.2e-07
0.0212919	0.0067823	1.6e-07
0.0152173	0.00708778	2.1e-07
0.0440329	0.0126564	1.1e-07
0.043941	0.0188991	1.2e-07
0.0438885	0.0251253	1.1e-07
0.0438498	0.0313457	1.3e-07
0.0438154	0.0375642	9e-08
0.0437825	0.0437822	1.5e-07
0.0380899	0.0128028	5e-08
0.0378945	0.019043	5e-08
0.0377825	0.0252483	4e-08
0.0377016	0.0314405	6e-08
0.0376317	0.0376281	1e-08
0.0375654	0.0438143	9e-08
0.032157	0.0129449	1.1e-07
0.0318544	0.0191842	1.1e-07
0.0316797	0.0253699	9e-08
0.031555	0.0315347	1e-07
0.0314485	0.0376918	6e-08
0.0313484	0.0438463	1.3e-07
0.026228	0.0130854	1.1e-07
0.0258171	0.0193242	1e-07
0.0255786	0.0254908	7e-08
0.0254092	0.0316285	9e-08
0.0252657	0.0377553	4e-08
0.0251316	0.0438782	1.1e-07
0.0202726	0.0132795	1.4e-07
0.019741	0.0195534	1.3e-07
0.0194373	0.025707	1e-07
0.019228	0.0318068	1.1e-07
0.0190553	0.0378849	5e-08
0.018896	0.043955	1.2e-07
0.014034	0.0138481	1.7e-07
0.0134551	0.0201711	1.4e-07
0.0131387	0.0262613	1.1e-07
0.0129307	0.0322506	1.1e-07
0.0127657	0.0382002	5e-08
0.0126233	0.0441194	1.1e-07
0.00281658	-0.00281658	5.6e-07
