# Supplementary material for: The modeling and condition analysis of nondestructive testing based on ESPI for internal defects of materials
Source: PLoS One. 2025 Jul 1;20(7):e0327318. doi: 10.1371/journal.pone.0327318 (PMC12212563; doi:10.1371/journal.pone.0327318)
Supplement: S1 Dataset — (ZIP) [file pone.0327318.s001.zip › Minimal data set/Data for Table 6-Table 10_Thermal loading/2500-3S-50S/D16S05.xlsx]

## Sheet: Sheet1
0	-0.008	5.3e-07
0	-0.05	0
0.008	0	5.3e-07
0.05	0	0
0.05	-0.05	0
-0.05	0	0
-0.008	0	5.4e-07
-0.05	-0.05	0
0	0.008	5.4e-07
-0.05	0.05	0
0	0.05	0
0	0	7.7e-07
0.05	0.05	0
0	-0.01325	3.5e-07
0	-0.0185	2.6e-07
0	-0.02375	1.9e-07
0	-0.029	1.4e-07
0	-0.03425	1.2e-07
0	-0.0395	6e-08
0	-0.04475	1.2e-07
0.00760845	-0.00247214	5.3e-07
0.00647214	-0.00470228	5.4e-07
0.00470228	-0.00647214	5.3e-07
0.00247214	-0.00760845	5.3e-07
0.00714286	-0.05	0
0.0142857	-0.05	0
0.0214286	-0.05	0
0.0285714	-0.05	0
0.0357143	-0.05	0
0.0428571	-0.05	0
0.0126667	0	3.6e-07
0.0173333	0	2.8e-07
0.022	0	2e-07
0.0266667	0	1.6e-07
0.0313333	0	1.2e-07
0.036	0	1.1e-07
0.0406667	0	6e-08
0.0453333	0	1.1e-07
0.05	-0.00714286	0
0.05	-0.0142857	0
0.05	-0.0214286	0
0.05	-0.0285714	0
0.05	-0.0357143	0
0.05	-0.0428571	0
-0.04475	0	1.2e-07
-0.0395	0	7e-08
-0.03425	0	1.3e-07
-0.029	0	1.4e-07
-0.02375	0	2e-07
-0.0185	0	2.6e-07
-0.01325	0	3.6e-07
-0.05	-0.00714286	0
-0.05	-0.0142857	0
-0.05	-0.0214286	0
-0.05	-0.0285714	0
-0.05	-0.0357143	0
-0.05	-0.0428571	0
-0.00207055	-0.00772741	5.3e-07
-0.004	-0.0069282	5.3e-07
-0.00565685	-0.00565685	5.3e-07
-0.0069282	-0.004	5.3e-07
-0.00772741	-0.00207055	5.3e-07
-0.0428571	-0.05	0
-0.0357143	-0.05	0
-0.0285714	-0.05	0
-0.0214286	-0.05	0
-0.0142857	-0.05	0
-0.00714286	-0.05	0
-0.00790151	0.00125148	5.4e-07
-0.00760845	0.00247214	5.4e-07
-0.00712805	0.00363192	5.4e-07
-0.00647214	0.00470228	5.4e-07
-0.00565685	0.00565685	5.4e-07
-0.00470228	0.00647214	5.3e-07
-0.00363192	0.00712805	5.3e-07
-0.00247214	0.00760845	5.3e-07
-0.00125148	0.00790151	5.3e-07
0	0.01325	3.5e-07
0	0.0185	2.7e-07
0	0.02375	1.9e-07
0	0.029	1.4e-07
0	0.03425	1.3e-07
0	0.0395	7e-08
0	0.04475	1.2e-07
-0.05	0.00714286	0
-0.05	0.0142857	0
-0.05	0.0214286	0
-0.05	0.0285714	0
-0.05	0.0357143	0
-0.05	0.0428571	0
-0.0428571	0.05	0
-0.0357143	0.05	0
-0.0285714	0.05	0
-0.0214286	0.05	0
-0.0142857	0.05	0
-0.00714286	0.05	0
0.00266667	0	7.4e-07
0.00533333	0	6.5e-07
0.00760845	0.00247214	5.3e-07
0.00647214	0.00470228	5.4e-07
0.00470228	0.00647214	5.3e-07
0.00247214	0.00760845	5.3e-07
0	0.00666667	6.3e-07
0	0.00533333	6.8e-07
0	0.004	7.3e-07
0	0.00266667	7.4e-07
0	0.00133333	7.7e-07
-0.00666667	0	6.3e-07
-0.00533333	0	6.8e-07
-0.004	0	7.2e-07
-0.00266667	0	7.5e-07
-0.00133333	0	7.7e-07
0	-0.002	7.6e-07
0	-0.004	7.1e-07
0	-0.006	6.5e-07
0.00714286	0.05	0
0.0142857	0.05	0
0.0214286	0.05	0
0.0285714	0.05	0
0.0357143	0.05	0
0.0428571	0.05	0
0.05	0.00714286	0
0.05	0.0142857	0
0.05	0.0214286	0
0.05	0.0285714	0
0.05	0.0357143	0
0.05	0.0428571	0
0.00711399	-0.0259237	1.5e-07
0.00576165	-0.0206473	2.2e-07
0.00445887	-0.0159296	2.9e-07
0.00335452	-0.0115658	3.8e-07
0.0153533	-0.0216402	1.6e-07
0.0113361	-0.0166492	2.3e-07
0.00857784	-0.0127672	3.1e-07
0.00642182	-0.00938611	4e-07
0.00720824	-0.044105	1.1e-07
0.00727029	-0.0381866	6e-08
0.00731026	-0.0321062	1.3e-07
0.0144087	-0.0435916	1.2e-07
0.014588	-0.0370662	7e-08
0.0149032	-0.030034	1.4e-07
0.00899232	-0.00664645	3.9e-07
0.0110261	-0.0034247	3.9e-07
0.011992	-0.00884073	3.3e-07
0.0148297	-0.00448311	3.1e-07
0.0155753	-0.0111804	2.3e-07
0.0189838	-0.00556498	2.3e-07
0.020085	-0.0134183	1.9e-07
0.0235782	-0.00651132	1.8e-07
0.028664	-0.00699369	1.3e-07
0.0339582	-0.00716197	1.2e-07
0.0393115	-0.00719434	6e-08
0.0446677	-0.00717484	1.1e-07
0.0260229	-0.0141587	1.4e-07
0.0320937	-0.0143692	1.3e-07
0.0381205	-0.0143899	7e-08
0.0440894	-0.0143449	1.2e-07
0.0235338	-0.0217126	1.1e-07
0.0305475	-0.0216785	1e-07
0.0371709	-0.021603	5e-08
0.0436307	-0.0215146	1.1e-07
0.0215898	-0.043272	1.1e-07
0.0287342	-0.0430907	1.3e-07
0.0358469	-0.0429846	9e-08
0.0429347	-0.0429138	1.5e-07
0.0218746	-0.0364432	4e-08
0.0290358	-0.0361168	6e-08
0.036091	-0.0359323	1e-08
0.0430721	-0.0358106	9e-08
0.0224558	-0.0292971	1.1e-07
0.0296214	-0.0289767	1.2e-07
0.0365364	-0.0287985	7e-08
0.0433098	-0.0286738	1.3e-07
-0.0441065	-0.00709054	1.1e-07
-0.0382789	-0.00699178	6e-08
-0.032546	-0.00676009	1.3e-07
-0.026944	-0.00626014	1.4e-07
-0.043568	-0.0141891	1.3e-07
-0.0372018	-0.014017	7e-08
-0.0308276	-0.0136568	1.5e-07
-0.0244443	-0.012778	1.5e-07
-0.0431744	-0.0213174	1.1e-07
-0.0363245	-0.0211802	4e-08
-0.0291315	-0.0209699	1.1e-07
-0.0206574	-0.0205165	1.2e-07
-0.0217049	-0.00529608	2.1e-07
-0.0167726	-0.00417364	2.8e-07
-0.0120941	-0.00306481	3.8e-07
-0.0191479	-0.0104805	2.2e-07
-0.0146072	-0.00811621	2.9e-07
-0.0105513	-0.00592834	3.9e-07
-0.0155537	-0.0154504	2.2e-07
-0.0117373	-0.0116614	2.9e-07
-0.00849339	-0.0084519	3.9e-07
-0.0428293	-0.0428222	1.5e-07
-0.0428466	-0.035653	9e-08
-0.042964	-0.028489	1.3e-07
-0.0356687	-0.0428178	9e-08
-0.0357081	-0.0356525	1e-08
-0.0359094	-0.0284526	7e-08
-0.0285144	-0.0429097	1.3e-07
-0.0285346	-0.0358047	7e-08
-0.0286761	-0.028545	1.3e-07
-0.0213569	-0.0431573	1.1e-07
-0.0212792	-0.0362635	4e-08
-0.0210963	-0.0290105	1.2e-07
-0.00709711	-0.0441342	1.1e-07
-0.0142091	-0.0436076	1.3e-07
-0.00700819	-0.0383115	6e-08
-0.0140672	-0.0372249	7e-08
-0.00677699	-0.0325333	1.3e-07
-0.0137056	-0.0307686	1.4e-07
-0.00624397	-0.0268619	1.4e-07
-0.0127837	-0.024289	1.5e-07
-0.00308606	-0.0120675	3.7e-07
-0.0041539	-0.0166806	2.8e-07
-0.00523145	-0.0215754	2.1e-07
-0.005948	-0.0104985	3.9e-07
-0.00809178	-0.0144624	2.9e-07
-0.0104152	-0.0189443	2.2e-07
-0.00962793	0.00962404	3.5e-07
-0.0108067	0.00804526	3.6e-07
-0.0117037	0.00621946	3.6e-07
-0.0123714	0.00422569	3.6e-07
-0.0128642	0.00213296	3.6e-07
-0.0136251	0.0136186	2.5e-07
-0.01519	0.011409	2.6e-07
-0.0163518	0.00882265	2.6e-07
-0.0172212	0.00598933	2.7e-07
-0.0179041	0.00301756	2.7e-07
-0.017665	0.017672	1.9e-07
-0.0196498	0.0147948	2e-07
-0.0210902	0.0114156	2e-07
-0.0221576	0.00772846	2e-07
-0.0230023	0.00388368	2e-07
-0.0218654	0.0219063	1.1e-07
-0.0243227	0.018217	1.3e-07
-0.026023	0.0139517	1.3e-07
-0.0272384	0.00939284	1.4e-07
-0.0281787	0.00470429	1.4e-07
-0.0265939	0.0266558	1.2e-07
-0.029497	0.0217033	1.4e-07
-0.0313212	0.0163702	1.2e-07
-0.0325493	0.0109289	1.4e-07
-0.0334655	0.00545385	1.2e-07
-0.0328376	0.0328784	1e-08
-0.0355906	0.0251275	6e-08
-0.0371501	0.0185354	5e-08
-0.0381528	0.0122729	6e-08
-0.0388827	0.00611135	6e-08
-0.00216869	0.0129032	3.6e-07
-0.00428519	0.0124309	3.6e-07
-0.00627406	0.0117528	3.6e-07
-0.00804465	0.0107973	3.6e-07
-0.0030979	0.0179785	2.7e-07
-0.00611486	0.0173378	2.7e-07
-0.00892984	0.0164482	2.6e-07
-0.0114035	0.0151792	2.5e-07
-0.00402225	0.0230928	2e-07
-0.00792617	0.0223061	2e-07
-0.0115579	0.0212251	2e-07
-0.0147658	0.0196573	2e-07
-0.00489718	0.0282584	1.4e-07
-0.00963874	0.0273858	1.4e-07
-0.0140972	0.026177	1.3e-07
-0.0181516	0.0243623	1.2e-07
-0.00565594	0.033523	1.2e-07
-0.0111652	0.0326717	1.3e-07
-0.016488	0.0314633	1.2e-07
-0.0216187	0.0295531	1.4e-07
-0.00626268	0.0389193	6e-08
-0.0124399	0.0382356	6e-08
-0.0186079	0.0372474	4e-08
-0.0250582	0.0356304	6e-08
-0.0444151	0.00667478	1.1e-07
-0.0440232	0.0133664	1.2e-07
-0.043503	0.0201338	1.1e-07
-0.0427915	0.0271076	1.3e-07
-0.0420092	0.0345252	9e-08
-0.0423665	0.0423656	1.5e-07
-0.0345218	0.0420217	9e-08
-0.00673141	0.0444312	1.1e-07
-0.0134298	0.0440566	1.2e-07
-0.0201587	0.0435367	1.1e-07
-0.0270775	0.0427972	1.3e-07
0.00245832	0.00159762	7.5e-07
0.00490741	0.00195845	6.6e-07
0.00209918	0.00312202	7.3e-07
0.00414568	0.0037549	6.5e-07
0.00159113	0.00442675	7e-07
0.00303086	0.0052172	6.5e-07
0.00109183	0.00532504	6.6e-07
0.00164871	0.00620434	6.4e-07
-0.00119376	0.00656779	6.3e-07
-0.0023761	0.00635768	6.2e-07
-0.00351659	0.00600991	6.1e-07
-0.00454726	0.00557909	6e-07
-0.00529173	0.00522793	5.8e-07
-0.00563219	0.00451584	5.9e-07
-0.00602909	0.00352676	6.1e-07
-0.00635083	0.00240811	6.2e-07
-0.00655539	0.00122067	6.3e-07
-0.00526643	0.00123292	6.7e-07
-0.0039626	0.00127644	7.3e-07
-0.00264597	0.00131207	7.5e-07
-0.00132238	0.00132794	7.7e-07
-0.00512063	0.00244818	6.6e-07
-0.00386388	0.00253863	7e-07
-0.00258383	0.00261209	7.2e-07
-0.00129093	0.00264845	7.5e-07
-0.00489297	0.00361077	6.5e-07
-0.00370942	0.00375919	6.9e-07
-0.00248796	0.00388124	7.1e-07
-0.00124592	0.00395111	7.2e-07
-0.00465949	0.00466545	6.1e-07
-0.00357164	0.00490029	6.4e-07
-0.00241013	0.00510348	6.6e-07
-0.00121245	0.00523893	6.7e-07
-0.00633604	-0.00173966	6.4e-07
-0.00517442	-0.00155668	6.8e-07
-0.00575765	-0.00319877	6.4e-07
-0.0050323	-0.00263791	6.6e-07
-0.00401521	-0.00164756	7.3e-07
-0.0027497	-0.00178858	7.5e-07
-0.0013985	-0.00190278	7.7e-07
-0.00417914	-0.0030378	6.8e-07
-0.0029486	-0.00344991	7e-07
-0.00152062	-0.00376478	7.2e-07
-0.00173644	-0.00566073	6.6e-07
-0.00335542	-0.00508673	6.6e-07
-0.00473726	-0.00424504	6.5e-07
0.00646643	0.00947179	3.9e-07
0.00335101	0.0115711	3.9e-07
0.00856787	0.0127953	3.1e-07
0.00440764	0.0158575	2.9e-07
0.011277	0.0165587	2.3e-07
0.0056891	0.0204834	2.3e-07
0.0153445	0.0214774	1.6e-07
0.00708154	0.025736	1.5e-07
0.011057	0.00349084	3.8e-07
0.00900925	0.00666969	3.9e-07
0.0148477	0.00457042	3.1e-07
0.011993	0.00883398	3.3e-07
0.0189727	0.00563181	2.3e-07
0.0155658	0.0111228	2.3e-07
0.0235652	0.00654026	1.8e-07
0.0201082	0.0133331	1.9e-07
0.00730633	0.032003	1.3e-07
0.00728079	0.0381428	6e-08
0.0072132	0.0441165	1.1e-07
0.0149223	0.0299171	1.4e-07
0.0146386	0.0369998	7e-08
0.0144437	0.0435915	1.2e-07
0.0446011	0.00720337	1.1e-07
0.0392355	0.0072396	6e-08
0.0339318	0.00719384	1.2e-07
0.0286969	0.00698146	1.3e-07
0.0439712	0.0143879	1.2e-07
0.0380014	0.014444	7e-08
0.0320644	0.0143871	1.3e-07
0.026088	0.0140944	1.4e-07
0.0435088	0.0215468	1.1e-07
0.0370561	0.0216296	5e-08
0.0305259	0.0216591	1e-07
0.0235972	0.0216119	1e-07
0.0432163	0.0286829	1.3e-07
0.0430442	0.0358001	9e-08
0.0429388	0.0429044	1.5e-07
0.0364524	0.0287889	6e-08
0.0360966	0.0359005	1e-08
0.0358796	0.0429661	9e-08
0.0296112	0.0289294	1.2e-07
0.0290997	0.0360639	6e-08
0.028797	0.0430699	1.3e-07
0.0225132	0.0292062	1.1e-07
0.0219721	0.0363799	4e-08
0.0216603	0.0432603	1.1e-07
0.00254226	-0.00199877	7.4e-07
0.00498933	-0.0021234	6.5e-07
0.00230233	-0.00393915	7e-07
0.00438839	-0.0040437	6.3e-07
0.00214106	-0.0057394	6.5e-07
0.00374391	-0.00541841	6.1e-07
