# Supplementary material for: The modeling and condition analysis of nondestructive testing based on ESPI for internal defects of materials
Source: PLoS One. 2025 Jul 1;20(7):e0327318. doi: 10.1371/journal.pone.0327318 (PMC12212563; doi:10.1371/journal.pone.0327318)
Supplement: S1 Dataset — (ZIP) [file pone.0327318.s001.zip › Minimal data set/Data for Table 6-Table 10_Thermal loading/2500-3S-50S/D17S05.xlsx]

## Sheet: Sheet1
0.0085	0	5.2e-07
0.05	0	0
0	0.0085	5.2e-07
0	0.05	0
0.05	0.05	0
0	0	8.4e-07
-0.0085	0	5.2e-07
-0.00601041	0.00601041	4.9e-07
-0.05	0	0
-0.05	0.05	0
0	-0.0085	5.2e-07
0	-0.05	0
0.05	-0.05	0
-0.05	-0.05	0
0.0440714	0	1.3e-07
0.0381429	0	7e-08
0.0322143	0	1.5e-07
0.0262857	0	1.5e-07
0.0203571	0	2.4e-07
0.0144286	0	3.1e-07
0.00601041	0.00601041	4.9e-07
0.05	0.00714286	0
0.05	0.0142857	0
0.05	0.0214286	0
0.05	0.0285714	0
0.05	0.0357143	0
0.05	0.0428571	0
0	0.0144286	3.1e-07
0	0.0203571	2.4e-07
0	0.0262857	1.5e-07
0	0.0322143	1.4e-07
0	0.0381429	7e-08
0	0.0440714	1.3e-07
0.00714286	0.05	0
0.0142857	0.05	0
0.0214286	0.05	0
0.0285714	0.05	0
0.0357143	0.05	0
0.0428571	0.05	0
-0.00425	0	7.3e-07
0	0.00425	7.3e-07
-0.0144286	0	3.2e-07
-0.0203571	0	2.4e-07
-0.0262857	0	1.5e-07
-0.0322143	0	1.5e-07
-0.0381429	0	7e-08
-0.0440714	0	1.3e-07
-0.05	0.00714286	0
-0.05	0.0142857	0
-0.05	0.0214286	0
-0.05	0.0285714	0
-0.05	0.0357143	0
-0.05	0.0428571	0
-0.00714286	0.05	0
-0.0142857	0.05	0
-0.0214286	0.05	0
-0.0285714	0.05	0
-0.0357143	0.05	0
-0.0428571	0.05	0
0.00601041	-0.00601041	4.9e-07
0.05	-0.00714286	0
0.05	-0.0142857	0
0.05	-0.0214286	0
0.05	-0.0285714	0
0.05	-0.0357143	0
0.05	-0.0428571	0
0	-0.0144286	3.1e-07
0	-0.0203571	2.4e-07
0	-0.0262857	1.5e-07
0	-0.0322143	1.5e-07
0	-0.0381429	7e-08
0	-0.0440714	1.3e-07
0.00714286	-0.05	0
0.0142857	-0.05	0
0.0214286	-0.05	0
0.0285714	-0.05	0
0.0357143	-0.05	0
0.0428571	-0.05	0
0	-0.00425	7.3e-07
-0.00601041	-0.00601041	4.9e-07
-0.05	-0.0428571	0
-0.05	-0.0357143	0
-0.05	-0.0285714	0
-0.05	-0.0214286	0
-0.05	-0.0142857	0
-0.05	-0.00714286	0
-0.0428571	-0.05	0
-0.0357143	-0.05	0
-0.0285714	-0.05	0
-0.0214286	-0.05	0
-0.0142857	-0.05	0
-0.00714286	-0.05	0
0.00425	0	7.3e-07
0.00919989	0.00912565	3.2e-07
0.0435316	0.00732399	1.2e-07
0.0371044	0.00748472	7e-08
0.0306907	0.00763878	1.4e-07
0.0242723	0.00778152	1.5e-07
0.0174493	0.00816742	2.4e-07
0.0082879	0.0172771	2.4e-07
0.00785308	0.0242202	1.5e-07
0.00760175	0.0307939	1.4e-07
0.00741666	0.0372528	6e-08
0.00726558	0.0436535	1.2e-07
0.0432615	0.0145146	1.3e-07
0.0431256	0.0216389	1.1e-07
0.0430416	0.0287375	1.4e-07
0.0429757	0.0358272	9e-08
0.0429156	0.042914	1.6e-07
0.0365548	0.0147278	7e-08
0.0362676	0.0218411	4e-08
0.0360904	0.0289001	6e-08
0.0359542	0.0359387	1e-08
0.0358323	0.0429703	9e-08
0.0298613	0.0149344	1.4e-07
0.0294181	0.0220391	1e-07
0.0291434	0.0290605	1.2e-07
0.0289346	0.0360493	6e-08
0.0287497	0.0430263	1.4e-07
0.0231348	0.0151951	1.3e-07
0.0225203	0.0223302	9e-08
0.0221479	0.0293183	1e-07
0.0218746	0.0362417	4e-08
0.0216389	0.0431395	1.1e-07
0.016064	0.0158699	2e-07
0.0153674	0.0230334	1.4e-07
0.0149681	0.0299148	1.3e-07
0.0146906	0.0366748	6e-08
0.0144702	0.043367	1.3e-07
-0.00342014	0.00342014	6.8e-07
-0.00915021	0.00915021	3.2e-07
-0.0172898	0.00826174	2.3e-07
-0.0242246	0.00784381	1.5e-07
-0.0307951	0.007599	1.4e-07
-0.0372531	0.00741596	7e-08
-0.0436536	0.00726543	1.2e-07
-0.00823068	0.0173209	2.4e-07
-0.00780944	0.0242478	1.5e-07
-0.0075867	0.0307963	1.4e-07
-0.00741677	0.0372417	6e-08
-0.00727195	0.0436368	1.2e-07
-0.0144939	0.0433032	1.3e-07
-0.0216315	0.0431404	1.2e-07
-0.028735	0.0430466	1.4e-07
-0.0358264	0.0429773	9e-08
-0.0429137	0.0429161	1.6e-07
-0.0146973	0.036616	6e-08
-0.021829	0.0362919	4e-08
-0.0288956	0.0360993	6e-08
-0.0359372	0.0359573	1e-08
-0.0429698	0.0358333	9e-08
-0.0149072	0.0299143	1.4e-07
-0.022027	0.0294415	1e-07
-0.0290555	0.0291529	1.2e-07
-0.0360474	0.0289382	6e-08
-0.0430256	0.028751	1.4e-07
-0.0152002	0.023131	1.3e-07
-0.0223291	0.0225235	9e-08
-0.0293168	0.022151	1e-07
-0.0362408	0.0218764	4e-08
-0.0431391	0.0216397	1.1e-07
-0.0158914	0.0160217	2e-07
-0.0230398	0.0153548	1.4e-07
-0.0299163	0.0149651	1.3e-07
-0.036675	0.0146901	7e-08
-0.0433669	0.0144702	1.3e-07
0.00915021	-0.00915021	3.2e-07
0.0172898	-0.00826174	2.4e-07
0.0242246	-0.00784381	1.5e-07
0.0307951	-0.007599	1.4e-07
0.0372531	-0.00741596	7e-08
0.0436536	-0.00726543	1.2e-07
0.00823068	-0.0173209	2.4e-07
0.00780944	-0.0242478	1.5e-07
0.0075867	-0.0307963	1.4e-07
0.00741677	-0.0372417	6e-08
0.00727195	-0.0436368	1.2e-07
0.0144939	-0.0433032	1.3e-07
0.0216315	-0.0431404	1.2e-07
0.028735	-0.0430466	1.4e-07
0.0358264	-0.0429773	9e-08
0.0429137	-0.0429161	1.6e-07
0.0146973	-0.036616	6e-08
0.021829	-0.0362919	4e-08
0.0288956	-0.0360993	6e-08
0.0359372	-0.0359573	1e-08
0.0429698	-0.0358333	9e-08
0.0149072	-0.0299143	1.4e-07
0.022027	-0.0294415	1e-07
0.0290555	-0.0291529	1.2e-07
0.0360474	-0.0289382	6e-08
0.0430256	-0.028751	1.4e-07
0.0152002	-0.023131	1.3e-07
0.0223291	-0.0225235	9e-08
0.0293168	-0.022151	1e-07
0.0362408	-0.0218764	4e-08
0.0431391	-0.0216397	1.1e-07
0.0158914	-0.0160217	2e-07
0.0230398	-0.0153548	1.4e-07
0.0299163	-0.0149651	1.3e-07
0.036675	-0.0146901	7e-08
0.0433669	-0.0144702	1.3e-07
-0.00342014	-0.00342014	6.8e-07
-0.0435316	-0.00732399	1.2e-07
-0.0371044	-0.00748472	7e-08
-0.0306907	-0.00763878	1.4e-07
-0.0242814	-0.00779068	1.5e-07
-0.0175163	-0.00806369	2.3e-07
-0.00926386	-0.00913156	3.1e-07
-0.0429145	-0.0429145	1.6e-07
-0.0429719	-0.0358291	9e-08
-0.0430293	-0.0287436	1.4e-07
-0.0430994	-0.0216518	1.1e-07
-0.0432615	-0.0145146	1.3e-07
-0.0358291	-0.0429719	9e-08
-0.0359438	-0.0359438	1e-08
-0.0360586	-0.0289158	6e-08
-0.0362083	-0.0218704	4e-08
-0.0365548	-0.0147278	7e-08
-0.0287436	-0.0430293	1.4e-07
-0.0289158	-0.0360586	6e-08
-0.0290879	-0.0290879	1.2e-07
-0.029322	-0.0220866	1e-07
-0.0298613	-0.0149344	1.4e-07
-0.0216581	-0.0430867	1.1e-07
-0.0218877	-0.0361734	4e-08
-0.0221172	-0.0292601	1e-07
-0.0224376	-0.0223019	9e-08
-0.0231731	-0.0151385	1.4e-07
-0.0145475	-0.0431949	1.3e-07
-0.0147968	-0.0364151	6e-08
-0.0150414	-0.0296449	1.4e-07
-0.015405	-0.0228183	1.4e-07
-0.0161146	-0.0157939	2e-07
-0.00732399	-0.0435316	1.2e-07
-0.00748472	-0.0371044	6e-08
-0.00763878	-0.0306907	1.4e-07
-0.00785192	-0.0242375	1.5e-07
-0.00830759	-0.01738	2.4e-07
0.00342014	0.00342014	6.8e-07
0.00342014	-0.00342014	6.8e-07
