# Supplementary material for: The modeling and condition analysis of nondestructive testing based on ESPI for internal defects of materials
Source: PLoS One. 2025 Jul 1;20(7):e0327318. doi: 10.1371/journal.pone.0327318 (PMC12212563; doi:10.1371/journal.pone.0327318)
Supplement: S1 Dataset — (ZIP) [file pone.0327318.s001.zip › Minimal data set/Data for Table 6-Table 10_Thermal loading/2500-3S-50S/D18S05.xlsx]

## Sheet: Sheet1
0	-0.009	4.9e-07
0	-0.05	0
0.009	0	4.9e-07
0.05	0	0
0.05	-0.05	0
-0.05	0	0
-0.009	0	4.8e-07
-0.05	-0.05	0
0	0.009	4.9e-07
-0.05	0.05	0
0	0.05	0
0	0	8.8e-07
0.05	0.05	0
0	-0.0148571	2.9e-07
0	-0.0207143	2.4e-07
0	-0.0265714	1.5e-07
0	-0.0324286	1.5e-07
0	-0.0382857	7e-08
0	-0.0441429	1.2e-07
0.00636396	-0.00636396	4.6e-07
0.00714286	-0.05	0
0.0142857	-0.05	0
0.0214286	-0.05	0
0.0285714	-0.05	0
0.0357143	-0.05	0
0.0428571	-0.05	0
0.0148571	0	2.9e-07
0.0207143	0	2.4e-07
0.0265714	0	1.5e-07
0.0324286	0	1.5e-07
0.0382857	0	7e-08
0.0441429	0	1.2e-07
0.05	-0.00714286	0
0.05	-0.0142857	0
0.05	-0.0214286	0
0.05	-0.0285714	0
0.05	-0.0357143	0
0.05	-0.0428571	0
-0.0441429	0	1.2e-07
-0.0382857	0	7e-08
-0.0324286	0	1.4e-07
-0.0265714	0	1.4e-07
-0.0207143	0	2.3e-07
-0.0148571	0	2.9e-07
-0.05	-0.00625	0
-0.05	-0.0125	0
-0.05	-0.01875	0
-0.05	-0.025	0
-0.05	-0.03125	0
-0.05	-0.0375	0
-0.05	-0.04375	0
-0.0045	-0.00779423	4.8e-07
-0.00779423	-0.0045	4.8e-07
-0.0428571	-0.05	0
-0.0357143	-0.05	0
-0.0285714	-0.05	0
-0.0214286	-0.05	0
-0.0142857	-0.05	0
-0.00714286	-0.05	0
-0.00779423	0.0045	4.7e-07
-0.0045	0.00779423	4.8e-07
0	0.0148571	2.9e-07
0	0.0207143	2.3e-07
0	0.0265714	1.5e-07
0	0.0324286	1.4e-07
0	0.0382857	7e-08
0	0.0441429	1.2e-07
-0.05	0.00714286	0
-0.05	0.0142857	0
-0.05	0.0214286	0
-0.05	0.0285714	0
-0.05	0.0357143	0
-0.05	0.0428571	0
-0.04375	0.05	0
-0.0375	0.05	0
-0.03125	0.05	0
-0.025	0.05	0
-0.01875	0.05	0
-0.0125	0.05	0
-0.00625	0.05	0
0.0009	0	8.7e-07
0.0018	0	8.7e-07
0.0027	0	8.4e-07
0.0036	0	8.2e-07
0.0045	0	7.7e-07
0.0054	0	7.3e-07
0.0063	0	6.8e-07
0.0072	0	6.3e-07
0.0081	0	5.6e-07
0.00636396	0.00636396	4.6e-07
0	0.0081	5.6e-07
0	0.0072	6.1e-07
0	0.0063	6.5e-07
0	0.0054	7e-07
0	0.0045	7.4e-07
0	0.0036	7.8e-07
0	0.0027	8.1e-07
0	0.0018	8.4e-07
0	0.0009	8.6e-07
-0.00818182	0	5.4e-07
-0.00736364	0	6e-07
-0.00654545	0	6.4e-07
-0.00572727	0	6.9e-07
-0.00490909	0	7.2e-07
-0.00409091	0	7.6e-07
-0.00327273	0	7.9e-07
-0.00245455	0	8.2e-07
-0.00163636	0	8.5e-07
-0.000818182	0	8.6e-07
0	-0.0009	8.7e-07
0	-0.0018	8.7e-07
0	-0.0027	8.5e-07
0	-0.0036	8.2e-07
0	-0.0045	7.8e-07
0	-0.0054	7.4e-07
0	-0.0063	6.8e-07
0	-0.0072	6.3e-07
0	-0.0081	5.6e-07
0.00714286	0.05	0
0.0142857	0.05	0
0.0214286	0.05	0
0.0285714	0.05	0
0.0357143	0.05	0
0.0428571	0.05	0
0.05	0.00714286	0
0.05	0.0142857	0
0.05	0.0214286	0
0.05	0.0285714	0
0.05	0.0357143	0
0.05	0.0428571	0
0.00936276	-0.00944136	3e-07
0.00735024	-0.0435869	1.1e-07
0.00753427	-0.0372156	6e-08
0.00771067	-0.0308581	1.3e-07
0.00787272	-0.0244932	1.4e-07
0.00829416	-0.0177019	2.3e-07
0.0175239	-0.00842608	2.3e-07
0.0244345	-0.00794486	1.4e-07
0.03096	-0.00766418	1.3e-07
0.0373654	-0.00745494	6e-08
0.0437105	-0.00728289	1.1e-07
0.0145478	-0.043305	1.2e-07
0.0216694	-0.0431595	1.1e-07
0.0287616	-0.0430668	1.3e-07
0.0358436	-0.0429924	9e-08
0.0429222	-0.042924	1.5e-07
0.0147919	-0.0366423	7e-08
0.0219009	-0.0363357	4e-08
0.0289477	-0.0361408	6e-08
0.0359713	-0.0359876	1e-08
0.0429867	-0.035849	9e-08
0.0150284	-0.0299931	1.3e-07
0.0221276	-0.0295205	1e-07
0.0291314	-0.0292192	1.2e-07
0.0360979	-0.0289848	6e-08
0.0430508	-0.0287748	1.3e-07
0.0153177	-0.0233043	1.3e-07
0.0224477	-0.022649	9e-08
0.0294135	-0.0222415	1e-07
0.0363074	-0.0219356	4e-08
0.043173	-0.0216682	1.1e-07
0.0160342	-0.0162397	2e-07
0.023189	-0.0154922	1.3e-07
0.0300405	-0.015055	1.3e-07
0.0367618	-0.0147448	7e-08
0.0434113	-0.0144954	1.2e-07
-0.0435992	-0.00623335	1.2e-07
-0.0372189	-0.00621504	7e-08
-0.0308476	-0.00619622	1.5e-07
-0.0245167	-0.00614317	1.5e-07
-0.0182573	-0.00597214	2.5e-07
-0.0122075	-0.00559127	3.1e-07
-0.0432039	-0.012463	1.2e-07
-0.0364441	-0.0124272	6e-08
-0.0296998	-0.0123919	1.4e-07
-0.0229436	-0.0123136	1.4e-07
-0.0159775	-0.0122151	2.3e-07
-0.00803101	-0.011934	2.9e-07
-0.042851	-0.0437374	1.5e-07
-0.0428449	-0.0374747	9e-08
-0.0428416	-0.0312125	1.3e-07
-0.042868	-0.0249538	1.1e-07
-0.042992	-0.0187046	1.2e-07
-0.035702	-0.0437247	8e-08
-0.0356897	-0.0374495	1e-08
-0.0356861	-0.0311753	6e-08
-0.0357509	-0.024909	4e-08
-0.0360144	-0.0186613	6e-08
-0.028553	-0.0437121	1.3e-07
-0.0285346	-0.0374242	7e-08
-0.0285323	-0.0311383	1.1e-07
-0.0286414	-0.0248649	1e-07
-0.0290514	-0.0186188	1.3e-07
-0.0214047	-0.043707	1e-07
-0.0213813	-0.0374196	4e-08
-0.0213825	-0.0311381	9e-08
-0.0215402	-0.0248748	9e-08
-0.0220808	-0.0186222	1.3e-07
-0.0142612	-0.0437564	1.2e-07
-0.0142384	-0.0375316	7e-08
-0.0142493	-0.0313187	1.3e-07
-0.0144371	-0.0251091	1.4e-07
-0.0149914	-0.0187897	1.9e-07
-0.0071276	-0.0439158	1.1e-07
-0.00711396	-0.0378498	6e-08
-0.00713357	-0.0317895	1.3e-07
-0.00726018	-0.0256706	1.4e-07
-0.00757064	-0.0192772	2.2e-07
-0.0119372	0.0077988	3e-07
-0.00564559	0.0121492	3.2e-07
-0.0191504	0.00726791	2.2e-07
-0.0255512	0.00713621	1.4e-07
-0.0317286	0.00711262	1.3e-07
-0.0378452	0.00711814	6e-08
-0.043932	0.00713023	1.1e-07
-0.0437811	0.0142639	1.2e-07
-0.0437313	0.021407	1.1e-07
-0.0437223	0.028554	1.3e-07
-0.0437279	0.0357023	9e-08
-0.0437383	0.0428511	1.5e-07
-0.0375678	0.0142435	6e-08
-0.0374691	0.0213864	4e-08
-0.0374483	0.028537	6e-08
-0.0374574	0.0356905	2e-08
-0.0374772	0.0428451	9e-08
-0.031346	0.0142264	1.2e-07
-0.0312058	0.0213671	1e-07
-0.0311748	0.0285205	1.1e-07
-0.0311875	0.0356789	6e-08
-0.0312165	0.0428392	1.2e-07
-0.0250957	0.0142219	1.3e-07
-0.0249323	0.0213526	1e-07
-0.0248982	0.0285057	1e-07
-0.0249167	0.0356679	5e-08
-0.0249555	0.0428335	1.1e-07
-0.018785	0.0145214	1.8e-07
-0.0186784	0.0216884	1.4e-07
-0.0186629	0.0288006	1.2e-07
-0.0186841	0.0358921	7e-08
-0.0187204	0.0429771	1.2e-07
-0.0123207	0.0157157	2.2e-07
-0.0124231	0.0228151	1.5e-07
-0.0124551	0.029694	1.3e-07
-0.0124732	0.0365096	7e-08
-0.0124861	0.0432839	1.2e-07
-0.00605372	0.0182704	2.5e-07
-0.00618582	0.024636	1.6e-07
-0.00622558	0.031007	1.4e-07
-0.0062374	0.0373628	7e-08
-0.00624338	0.0436974	1.2e-07
0.000628348	0.000628348	8.7e-07
0.000958875	0.000958875	8.7e-07
0.00137801	0.00137801	8.5e-07
0.0018209	0.0018209	8.5e-07
0.00227016	0.00227016	8.2e-07
0.00272112	0.00272112	8.1e-07
0.00319151	0.00319151	7.8e-07
0.00373593	0.00373593	7.5e-07
0.00454997	0.00454997	6.6e-07
-0.000829281	0.000685961	8.5e-07
-0.000985527	0.00129247	8.4e-07
-0.00121565	0.00189411	8.2e-07
-0.00147741	0.00249888	8e-07
-0.00175173	0.00310576	7.6e-07
-0.00203237	0.00371619	7.4e-07
-0.00233703	0.00435228	7e-07
-0.00272598	0.00508096	6.7e-07
-0.00334043	0.00607327	6.1e-07
-0.00143548	0.000473563	8.4e-07
-0.00180269	0.000697248	8.3e-07
-0.00229041	0.000979635	8.1e-07
-0.00281974	0.00127864	7.9e-07
-0.00336387	0.00158267	7.5e-07
-0.00391803	0.00189333	7.3e-07
-0.00450262	0.00223223	6.7e-07
-0.00518199	0.00265777	6.5e-07
-0.00612462	0.00330776	5.6e-07
-0.00616041	-0.00334723	6.3e-07
-0.00522379	-0.00270566	7.2e-07
-0.00453216	-0.00226954	7.4e-07
-0.00392807	-0.00191234	7.8e-07
-0.00335558	-0.00158387	7.9e-07
-0.00279807	-0.00126595	8.3e-07
-0.00226008	-0.000956718	8.3e-07
-0.00176837	-0.000668134	8.5e-07
-0.00140193	-0.000443341	8.5e-07
-0.000790691	-0.000649761	8.6e-07
-0.00335997	-0.00609613	6.4e-07
-0.00273917	-0.0051002	7.4e-07
-0.00232864	-0.00435217	7.7e-07
-0.00199963	-0.0036931	8.1e-07
-0.00170188	-0.00306555	8.2e-07
-0.00141972	-0.00244959	8.5e-07
-0.00115561	-0.0018405	8.5e-07
-0.000928669	-0.0012396	8.7e-07
0.00944136	0.00936276	3e-07
0.00842608	0.0175239	2.3e-07
0.00794486	0.0244345	1.4e-07
0.00766418	0.03096	1.3e-07
0.00745494	0.0373654	6e-08
0.00728289	0.0437105	1.2e-07
0.0435869	0.00735024	1.1e-07
0.0372156	0.00753427	6e-08
0.0308581	0.00771067	1.3e-07
0.0244932	0.00787272	1.4e-07
0.0177019	0.00829416	2.3e-07
0.043305	0.0145478	1.2e-07
0.0431595	0.0216694	1.1e-07
0.0430668	0.0287616	1.3e-07
0.0429924	0.0358436	9e-08
0.042924	0.0429222	1.5e-07
0.0366423	0.0147919	7e-08
0.0363357	0.0219009	4e-08
0.0361408	0.0289477	6e-08
0.0359876	0.0359713	1e-08
0.035849	0.0429867	9e-08
0.0299931	0.0150284	1.3e-07
0.0295205	0.0221276	1e-07
0.0292192	0.0291314	1.1e-07
0.0289848	0.0360979	6e-08
0.0287748	0.0430508	1.3e-07
0.0233043	0.0153177	1.4e-07
0.022649	0.0224477	9e-08
0.0222415	0.0294135	1e-07
0.0219356	0.0363074	4e-08
0.0216682	0.043173	1.1e-07
0.0162397	0.0160342	1.9e-07
0.0154922	0.023189	1.3e-07
0.015055	0.0300405	1.3e-07
0.0147448	0.0367618	6e-08
0.0144954	0.0434113	1.2e-07
0.000628348	-0.000628348	8.7e-07
0.000958875	-0.000958875	8.8e-07
0.00137801	-0.00137801	8.7e-07
0.0018209	-0.0018209	8.6e-07
0.00227016	-0.00227016	8.4e-07
0.00272112	-0.00272112	8.3e-07
0.00319151	-0.00319151	7.9e-07
0.00373593	-0.00373593	7.7e-07
0.00454997	-0.00454997	6.7e-07
