# Supplementary material for: The modeling and condition analysis of nondestructive testing based on ESPI for internal defects of materials
Source: PLoS One. 2025 Jul 1;20(7):e0327318. doi: 10.1371/journal.pone.0327318 (PMC12212563; doi:10.1371/journal.pone.0327318)
Supplement: S1 Dataset — (ZIP) [file pone.0327318.s001.zip › Minimal data set/Data for Table 6-Table 10_Thermal loading/2500-3S-50S/D20S05.xlsx]

## Sheet: Sheet1
0	-0.01	6.2e-07
0	-0.05	0
0.01	0	6.3e-07
0.05	0	0
0.05	-0.05	0
-0.05	0	0
-0.01	0	6.2e-07
-0.05	-0.05	0
0	0.01	6.3e-07
-0.05	0.05	0
0	0.05	0
0	0	1e-06
0.05	0.05	0
0	-0.015	4.1e-07
0	-0.02	3.1e-07
0	-0.025	2.2e-07
0	-0.03	1.7e-07
0	-0.035	1.3e-07
0	-0.04	7e-08
0	-0.045	1.1e-07
0.00866025	-0.005	6.2e-07
0.005	-0.00866025	6.2e-07
0.00555556	-0.05	0
0.0111111	-0.05	0
0.0166667	-0.05	0
0.0222222	-0.05	0
0.0277778	-0.05	0
0.0333333	-0.05	0
0.0388889	-0.05	0
0.0444444	-0.05	0
0.015	0	4.2e-07
0.02	0	3.2e-07
0.025	0	2.3e-07
0.03	0	1.7e-07
0.035	0	1.4e-07
0.04	0	7e-08
0.045	0	1.1e-07
0.05	-0.00625	0
0.05	-0.0125	0
0.05	-0.01875	0
0.05	-0.025	0
0.05	-0.03125	0
0.05	-0.0375	0
0.05	-0.04375	0
-0.045	0	1.2e-07
-0.04	0	8e-08
-0.035	0	1.4e-07
-0.03	0	1.7e-07
-0.025	0	2.3e-07
-0.02	0	3.2e-07
-0.015	0	4.2e-07
-0.05	-0.00555556	0
-0.05	-0.0111111	0
-0.05	-0.0166667	0
-0.05	-0.0222222	0
-0.05	-0.0277778	0
-0.05	-0.0333333	0
-0.05	-0.0388889	0
-0.05	-0.0444444	0
-0.005	-0.00866025	6.2e-07
-0.00866025	-0.005	6.1e-07
-0.04375	-0.05	0
-0.0375	-0.05	0
-0.03125	-0.05	0
-0.025	-0.05	0
-0.01875	-0.05	0
-0.0125	-0.05	0
-0.00625	-0.05	0
-0.0092388	0.00382683	6.2e-07
-0.00707107	0.00707107	6.3e-07
-0.00382683	0.0092388	6.3e-07
0	0.015	4.2e-07
0	0.02	3.2e-07
0	0.025	2.3e-07
0	0.03	1.7e-07
0	0.035	1.4e-07
0	0.04	8e-08
0	0.045	1.2e-07
-0.05	0.00555556	0
-0.05	0.0111111	0
-0.05	0.0166667	0
-0.05	0.0222222	0
-0.05	0.0277778	0
-0.05	0.0333333	0
-0.05	0.0388889	0
-0.05	0.0444444	0
-0.0444444	0.05	0
-0.0388889	0.05	0
-0.0333333	0.05	0
-0.0277778	0.05	0
-0.0222222	0.05	0
-0.0166667	0.05	0
-0.0111111	0.05	0
-0.00555556	0.05	0
0.00333333	0	9.6e-07
0.00666667	0	8.6e-07
0.0092388	0.00382683	6.3e-07
0.00707107	0.00707107	6.4e-07
0.00382683	0.0092388	6.3e-07
0	0.00666667	8.6e-07
0	0.00333333	9.8e-07
-0.00666667	0	8.6e-07
-0.00333333	0	9.6e-07
0	-0.005	9e-07
0.00555556	0.05	0
0.0111111	0.05	0
0.0166667	0.05	0
0.0222222	0.05	0
0.0277778	0.05	0
0.0333333	0.05	0
0.0388889	0.05	0
0.0444444	0.05	0
0.05	0.00555556	0
0.05	0.0111111	0
0.05	0.0166667	0
0.05	0.0222222	0
0.05	0.0277778	0
0.05	0.0333333	0
0.05	0.0388889	0
0.05	0.0444444	0
0.00567622	-0.0121299	4.6e-07
0.0118579	-0.00775792	4.4e-07
0.00563209	-0.0445277	1.2e-07
0.00570121	-0.039072	7e-08
0.00576742	-0.0336234	1.4e-07
0.00581964	-0.0281778	1.8e-07
0.00583127	-0.0227858	2.5e-07
0.00580587	-0.0174165	3.5e-07
0.0112218	-0.0441764	1.2e-07
0.0113252	-0.0383828	7e-08
0.0114251	-0.0326019	1.4e-07
0.0115086	-0.0268331	1.7e-07
0.0115806	-0.0210401	2.4e-07
0.0117025	-0.0149578	3.3e-07
0.0183062	-0.00699545	3.2e-07
0.0238973	-0.00664116	2.3e-07
0.0292193	-0.00647151	1.7e-07
0.0344523	-0.00638131	1.3e-07
0.0396527	-0.00632465	7e-08
0.0448344	-0.00628341	1.2e-07
0.0167817	-0.043978	1.2e-07
0.0223261	-0.043879	1.2e-07
0.0278638	-0.0438295	1.1e-07
0.0333988	-0.0438015	1.2e-07
0.0389328	-0.043782	9e-08
0.0444665	-0.0437655	1.5e-07
0.0168919	-0.0379815	7e-08
0.0224275	-0.0377737	6e-08
0.0279487	-0.0376671	5e-08
0.0334639	-0.0376067	6e-08
0.0389766	-0.0375655	2e-08
0.0444884	-0.0375317	9e-08
0.0169996	-0.0319971	1.3e-07
0.0225274	-0.0316769	1.2e-07
0.0280328	-0.0315097	1e-07
0.0335285	-0.0314144	1e-07
0.0390202	-0.0313502	6e-08
0.0445103	-0.0312983	1.2e-07
0.0171047	-0.0260222	1.5e-07
0.0226374	-0.0255834	1.2e-07
0.0281329	-0.0253511	9e-08
0.0336096	-0.0252191	9e-08
0.0390779	-0.0251314	5e-08
0.0445426	-0.0250621	1.1e-07
0.017261	-0.020004	2.1e-07
0.0228308	-0.0194501	1.7e-07
0.0283206	-0.0191601	1.3e-07
0.0337671	-0.0189984	1.2e-07
0.0391933	-0.0188944	6e-08
0.0446052	-0.0188164	1.2e-07
0.0176074	-0.0137643	2.6e-07
0.0232355	-0.0131773	2e-07
0.0286911	-0.012882	1.5e-07
0.0340642	-0.0127227	1.2e-07
0.0393988	-0.0126252	7e-08
0.0447096	-0.0125562	1.1e-07
-0.0445277	-0.00563209	1.1e-07
-0.039072	-0.00570121	7e-08
-0.0336234	-0.00576742	1.4e-07
-0.0281776	-0.0058325	1.7e-07
-0.0227654	-0.00586677	2.4e-07
-0.0173987	-0.00581741	3.4e-07
-0.0122009	-0.00566772	4.5e-07
-0.0441764	-0.0112218	1.2e-07
-0.0383828	-0.0113252	7e-08
-0.0326019	-0.0114251	1.4e-07
-0.0268263	-0.0115236	1.7e-07
-0.0210235	-0.0115909	2.4e-07
-0.0149414	-0.0117051	3.3e-07
-0.00782492	-0.011869	4.4e-07
-0.0437647	-0.0444666	1.5e-07
-0.0437794	-0.0389331	9e-08
-0.0437941	-0.0333997	1.2e-07
-0.0438113	-0.027866	1.1e-07
-0.0438535	-0.0223297	1.2e-07
-0.043978	-0.0167817	1.1e-07
-0.0375294	-0.0444887	9e-08
-0.0375588	-0.0389773	2e-08
-0.0375882	-0.033466	6e-08
-0.037625	-0.027954	4e-08
-0.0377196	-0.0224354	6e-08
-0.0379815	-0.0168919	6e-08
-0.0312941	-0.0445108	1.2e-07
-0.0313382	-0.0390215	6e-08
-0.0313824	-0.0335323	1.1e-07
-0.0314401	-0.0280418	1e-07
-0.0315921	-0.0225401	1.2e-07
-0.0319971	-0.0169996	1.3e-07
-0.0250588	-0.0445329	1.1e-07
-0.0251176	-0.0390658	5e-08
-0.0251765	-0.0335986	9e-08
-0.025256	-0.0281295	9e-08
-0.0254675	-0.0226442	1.3e-07
-0.0260182	-0.0171061	1.5e-07
-0.0188217	-0.0445609	1.2e-07
-0.018892	-0.0391263	6e-08
-0.0189616	-0.0336938	1.2e-07
-0.019059	-0.0282595	1.2e-07
-0.0193266	-0.0228042	1.7e-07
-0.0199918	-0.0172649	2e-07
-0.0125712	-0.0446318	1.1e-07
-0.0126379	-0.0392785	7e-08
-0.0127026	-0.0339313	1.3e-07
-0.012802	-0.0285829	1.4e-07
-0.0130782	-0.0231954	2e-07
-0.0137484	-0.0176193	2.6e-07
-0.00629389	-0.0447893	1.2e-07
-0.00633332	-0.0395929	7e-08
-0.00637101	-0.0344022	1.3e-07
-0.00643957	-0.0292053	1.6e-07
-0.00662499	-0.0239282	2.3e-07
-0.00704958	-0.0183541	3.2e-07
-0.010426	0.0104178	4.3e-07
-0.0132058	0.0048384	4.4e-07
-0.00486161	0.0132526	4.4e-07
-0.0182578	0.00511391	3.4e-07
-0.0235196	0.00523304	2.4e-07
-0.0288146	0.0053098	1.7e-07
-0.0341142	0.00537461	1.4e-07
-0.0394144	0.00543597	7e-08
-0.0447195	0.00549877	1.1e-07
-0.0167297	0.0104997	3.2e-07
-0.0224393	0.0106113	2.3e-07
-0.0279977	0.0107185	1.7e-07
-0.0335172	0.0108211	1.4e-07
-0.0390267	0.0109215	7e-08
-0.0445254	0.0110193	1.2e-07
-0.0443954	0.0165564	1.1e-07
-0.0443616	0.022119	1.2e-07
-0.0443647	0.0276916	1.1e-07
-0.0443807	0.0332676	1.2e-07
-0.044401	0.0388448	9e-08
-0.0444225	0.0444224	1.5e-07
-0.0387956	0.0164476	6e-08
-0.0387291	0.0220175	6e-08
-0.0387327	0.0276063	5e-08
-0.0387629	0.0332023	6e-08
-0.0388025	0.0388009	2e-08
-0.0388453	0.0444003	9e-08
-0.0331943	0.0163384	1.2e-07
-0.0330979	0.0219164	1.2e-07
-0.033102	0.0275214	9e-08
-0.0331458	0.0331372	1e-07
-0.0332044	0.0387571	6e-08
-0.0332682	0.0443784	1.2e-07
-0.0275888	0.0162284	1.4e-07
-0.0274657	0.021815	1.2e-07
-0.0274713	0.0274365	9e-08
-0.0275289	0.0330722	9e-08
-0.0276064	0.0387133	5e-08
-0.0276911	0.0443564	1.1e-07
-0.021966	0.0161166	2e-07
-0.0218272	0.0217131	1.7e-07
-0.0218385	0.0273515	1.2e-07
-0.0219115	0.0330072	1.2e-07
-0.0220083	0.0386695	6e-08
-0.0221141	0.0443344	1.2e-07
-0.016323	0.0161787	2.5e-07
-0.016232	0.0218439	2e-07
-0.0162644	0.0274884	1.4e-07
-0.0163475	0.0331259	1.2e-07
-0.0164512	0.038762	6e-08
-0.0165631	0.0443982	1.1e-07
-0.0106403	0.0167952	3.2e-07
-0.010723	0.0225224	2.3e-07
-0.0107917	0.0280768	1.7e-07
-0.0108677	0.0335836	1.4e-07
-0.0109507	0.0390771	7e-08
-0.0110337	0.044554	1.2e-07
-0.00520258	0.0184193	3.3e-07
-0.00532355	0.0237135	2.3e-07
-0.00538303	0.0289953	1.7e-07
-0.00542852	0.0342613	1.4e-07
-0.00547228	0.0395197	7e-08
-0.00551539	0.0447684	1.1e-07
0.00612474	0.00317088	8.5e-07
0.00545106	0.00549363	8e-07
0.00311504	0.00614921	8.5e-07
0.00314328	0.00316336	9.5e-07
-0.00317088	0.00612474	8.5e-07
-0.00549363	0.00545106	8e-07
-0.00614921	0.00311504	8.5e-07
-0.00316336	0.00314328	9.5e-07
-0.00632324	-0.00308472	8.2e-07
-0.00366414	-0.00418624	8.9e-07
0.0104308	0.0104096	4.3e-07
0.00484165	0.0132017	4.4e-07
0.0131898	0.00482782	4.5e-07
0.00511472	0.0182568	3.4e-07
0.00523324	0.0235194	2.4e-07
0.00530985	0.0288145	1.7e-07
0.00537462	0.0341142	1.4e-07
0.00543598	0.0394144	7e-08
0.00549877	0.0447195	1.1e-07
0.0105647	0.0167313	3.3e-07
0.0106481	0.0224456	2.3e-07
0.0107355	0.0280062	1.7e-07
0.0108292	0.0335267	1.4e-07
0.0109261	0.0390366	7e-08
0.0110226	0.0445352	1.2e-07
0.0446904	0.00549526	1.2e-07
0.0393864	0.00543498	8e-08
0.0340849	0.00537494	1.4e-07
0.0287843	0.00531498	1.8e-07
0.0234902	0.00522672	2.4e-07
0.0183159	0.00512298	3.4e-07
0.0444604	0.011004	1.2e-07
0.038943	0.0109024	7e-08
0.0334332	0.0108026	1.4e-07
0.0279259	0.0107033	1.7e-07
0.0224389	0.0106065	2.3e-07
0.0168428	0.0105657	3.1e-07
0.0443723	0.0165509	1.1e-07
0.0443538	0.0221172	1.2e-07
0.0443622	0.027691	1.1e-07
0.04438	0.0332675	1.2e-07
0.0444007	0.0388448	9e-08
0.0444225	0.0444223	1.5e-07
0.038761	0.0164395	7e-08
0.038716	0.0220144	6e-08
0.0387281	0.0276052	5e-08
0.0387613	0.033202	6e-08
0.038802	0.0388008	2e-08
0.0388451	0.0444003	9e-08
0.0331566	0.0163299	1.3e-07
0.0330826	0.0219129	1.2e-07
0.0330961	0.0275201	1e-07
0.0331437	0.0331368	1e-07
0.0332037	0.0387569	6e-08
0.0332679	0.0443783	1.2e-07
0.0275549	0.016221	1.5e-07
0.0274511	0.0218118	1.2e-07
0.0274654	0.0274352	9e-08
0.0275267	0.0330717	9e-08
0.0276056	0.0387131	5e-08
0.0276908	0.0443563	1.1e-07
0.0219773	0.0161593	2e-07
0.0218427	0.0217773	1.7e-07
0.0218547	0.0274167	1.3e-07
0.021926	0.0330635	1.2e-07
0.0220198	0.038713	6e-08
0.0221218	0.0443635	1.2e-07
0.0163823	0.0163135	2.6e-07
0.0162721	0.021997	1.9e-07
0.0162956	0.0276294	1.5e-07
0.0163716	0.0332403	1.2e-07
0.016468	0.0388437	6e-08
0.0165698	0.0444356	1.1e-07
0.0036695	-0.00419444	8.9e-07
0.00633214	-0.00306481	8.2e-07
