# Supplementary material for: The modeling and condition analysis of nondestructive testing based on ESPI for internal defects of materials
Source: PLoS One. 2025 Jul 1;20(7):e0327318. doi: 10.1371/journal.pone.0327318 (PMC12212563; doi:10.1371/journal.pone.0327318)
Supplement: S1 Dataset — (ZIP) [file pone.0327318.s001.zip › Minimal data set/Data for Table 6-Table 10_Thermal loading/2500-3S-50S/D9S05.xlsx]

## Sheet: Sheet1
0	-0.0045	2.6e-07
0	-0.05	0
0.0045	0	2.6e-07
0.05	0	0
0.05	-0.05	0
-0.05	0	0
-0.0045	0	2.6e-07
-0.05	-0.05	0
0	0.0045	2.6e-07
-0.05	0.05	0
0	0.05	0
0	0	3.5e-07
0.05	0.05	0
0	-0.0101875	1.6e-07
0	-0.015875	1.3e-07
0	-0.0215625	1.1e-07
0	-0.02725	9e-08
0	-0.0329375	9e-08
0	-0.038625	5e-08
0	-0.0443125	1.1e-07
0.00318198	-0.00318198	2.5e-07
0.00625	-0.05	0
0.0125	-0.05	0
0.01875	-0.05	0
0.025	-0.05	0
0.03125	-0.05	0
0.0375	-0.05	0
0.04375	-0.05	0
0.0101875	0	1.6e-07
0.015875	0	1.3e-07
0.0215625	0	1.1e-07
0.02725	0	9e-08
0.0329375	0	9e-08
0.038625	0	5e-08
0.0443125	0	1.1e-07
0.05	-0.00625	0
0.05	-0.0125	0
0.05	-0.01875	0
0.05	-0.025	0
0.05	-0.03125	0
0.05	-0.0375	0
0.05	-0.04375	0
-0.0443125	0	1.1e-07
-0.038625	0	5e-08
-0.0329375	0	9e-08
-0.02725	0	9e-08
-0.0215625	0	1.1e-07
-0.015875	0	1.3e-07
-0.0101875	0	1.6e-07
-0.05	-0.00625	0
-0.05	-0.0125	0
-0.05	-0.01875	0
-0.05	-0.025	0
-0.05	-0.03125	0
-0.05	-0.0375	0
-0.05	-0.04375	0
-0.00318198	-0.00318198	2.5e-07
-0.04375	-0.05	0
-0.0375	-0.05	0
-0.03125	-0.05	0
-0.025	-0.05	0
-0.01875	-0.05	0
-0.0125	-0.05	0
-0.00625	-0.05	0
-0.00318198	0.00318198	2.5e-07
0	0.0101875	1.6e-07
0	0.015875	1.3e-07
0	0.0215625	1.1e-07
0	0.02725	9e-08
0	0.0329375	9e-08
0	0.038625	5e-08
0	0.0443125	1.1e-07
-0.05	0.00625	0
-0.05	0.0125	0
-0.05	0.01875	0
-0.05	0.025	0
-0.05	0.03125	0
-0.05	0.0375	0
-0.05	0.04375	0
-0.04375	0.05	0
-0.0375	0.05	0
-0.03125	0.05	0
-0.025	0.05	0
-0.01875	0.05	0
-0.0125	0.05	0
-0.00625	0.05	0
0.00225	0	3.5e-07
0.00318198	0.00318198	2.5e-07
0	0.00225	3.5e-07
-0.00225	0	3.5e-07
0	-0.00225	3.5e-07
0.00625	0.05	0
0.0125	0.05	0
0.01875	0.05	0
0.025	0.05	0
0.03125	0.05	0
0.0375	0.05	0
0.04375	0.05	0
0.05	0.00625	0
0.05	0.0125	0
0.05	0.01875	0
0.05	0.025	0
0.05	0.03125	0
0.05	0.0375	0
0.05	0.04375	0
0.00670372	-0.00673923	1.7e-07
0.00625301	-0.0440354	1.1e-07
0.00625571	-0.0380917	5e-08
0.0062583	-0.0321563	1e-07
0.00626305	-0.0262263	9e-08
0.00631426	-0.0202422	1.1e-07
0.00649156	-0.0139811	1.4e-07
0.0138925	-0.00653677	1.4e-07
0.020214	-0.00639034	1.1e-07
0.0262711	-0.00631431	9e-08
0.0322434	-0.00627893	1e-07
0.038184	-0.00626285	5e-08
0.044103	-0.00625509	1.2e-07
0.0125043	-0.0438777	1.1e-07
0.0187543	-0.0438036	1.2e-07
0.0250038	-0.0437722	1.1e-07
0.0312529	-0.0437595	1.3e-07
0.037502	-0.0437543	9e-08
0.043751	-0.0437517	1.5e-07
0.0125083	-0.0377762	5e-08
0.0187585	-0.0376206	5e-08
0.0250074	-0.0375515	4e-08
0.0312558	-0.0375223	6e-08
0.037504	-0.0375099	1e-08
0.043752	-0.037504	9e-08
0.0125121	-0.0316842	9e-08
0.0187625	-0.0314447	1e-07
0.025011	-0.031335	8e-08
0.0312587	-0.0312873	1e-07
0.0375059	-0.0312666	6e-08
0.043753	-0.0312567	1.3e-07
0.0125311	-0.0255984	8e-08
0.0187917	-0.0252733	8e-08
0.0250429	-0.0251211	6e-08
0.0312878	-0.0250535	8e-08
0.0375294	-0.0250237	4e-08
0.0437695	-0.0250095	1.1e-07
0.0126629	-0.0194717	1e-07
0.0189616	-0.0190812	1e-07
0.0252113	-0.018898	8e-08
0.031432	-0.0188157	1e-07
0.0376388	-0.018779	5e-08
0.043831	-0.0187615	1.2e-07
0.0130829	-0.0131812	1.1e-07
0.0194394	-0.0128128	1e-07
0.0256452	-0.012642	8e-08
0.0317797	-0.0125639	9e-08
0.0378795	-0.0125283	5e-08
0.0439534	-0.0125112	1.1e-07
-0.0440354	-0.00625301	1.1e-07
-0.0380917	-0.00625571	5e-08
-0.0321563	-0.0062583	1e-07
-0.0262241	-0.00626084	9e-08
-0.020238	-0.00627313	1.1e-07
-0.0139773	-0.00645214	1.4e-07
-0.0067759	-0.00673818	1.7e-07
-0.043751	-0.043751	1.5e-07
-0.043752	-0.037502	9e-08
-0.043753	-0.031253	1.3e-07
-0.0437562	-0.025004	1.1e-07
-0.0437816	-0.0187547	1.2e-07
-0.0438777	-0.0125043	1.1e-07
-0.037502	-0.043752	9e-08
-0.037504	-0.037504	1e-08
-0.0375061	-0.031256	6e-08
-0.0375146	-0.025008	4e-08
-0.0375744	-0.0187592	5e-08
-0.0377762	-0.0125083	5e-08
-0.031253	-0.043753	1.3e-07
-0.031256	-0.0375061	6e-08
-0.0312591	-0.0312591	1e-07
-0.0312743	-0.0250119	8e-08
-0.0313729	-0.0187636	1e-07
-0.0316842	-0.0125121	9e-08
-0.025004	-0.043754	1.1e-07
-0.0250081	-0.0375081	4e-08
-0.0250121	-0.0312621	8e-08
-0.0250347	-0.0250159	6e-08
-0.0251741	-0.0187679	8e-08
-0.0255964	-0.0125159	8e-08
-0.0187549	-0.0437637	1.2e-07
-0.0187597	-0.0375339	5e-08
-0.0187645	-0.0313074	9e-08
-0.0187945	-0.0250818	8e-08
-0.0189752	-0.0188545	1e-07
-0.0194675	-0.0126297	1e-07
-0.0125049	-0.0438362	1.1e-07
-0.0125095	-0.037694	5e-08
-0.0125139	-0.0315609	9e-08
-0.0125503	-0.0254309	8e-08
-0.0127302	-0.0193068	1e-07
-0.0131769	-0.0130645	1.1e-07
-0.00625301	-0.0440354	1.1e-07
-0.00625571	-0.0380917	5e-08
-0.0062583	-0.0321563	1e-07
-0.00628587	-0.0262259	9e-08
-0.0063872	-0.0202411	1.1e-07
-0.006585	-0.0139797	1.3e-07
-0.00672403	0.00669403	1.7e-07
-0.0139167	0.00643864	1.4e-07
-0.0202234	0.00630962	1.1e-07
-0.0262639	0.00627253	9e-08
-0.032226	0.0062606	1e-07
-0.0381614	0.00625559	5e-08
-0.0440848	0.00625252	1.2e-07
-0.0439039	0.012504	1.1e-07
-0.0438155	0.0187542	1.2e-07
-0.0437771	0.0250037	1.1e-07
-0.0437614	0.0312529	1.3e-07
-0.0437549	0.037502	9e-08
-0.043752	0.043751	1.5e-07
-0.0378166	0.0125081	5e-08
-0.0376404	0.0187584	5e-08
-0.0375602	0.0250074	4e-08
-0.0375259	0.0312558	6e-08
-0.0375113	0.0375039	1e-08
-0.0375045	0.043752	9e-08
-0.0317266	0.012513	9e-08
-0.0314668	0.0187628	1e-07
-0.0313453	0.0250111	8e-08
-0.0312918	0.0312587	1e-07
-0.0312684	0.0375059	6e-08
-0.0312574	0.043753	1.3e-07
-0.0256213	0.0125214	8e-08
-0.0252867	0.0187687	8e-08
-0.0251284	0.0250155	6e-08
-0.0250573	0.0312618	8e-08
-0.0250256	0.0375079	4e-08
-0.0250103	0.043754	1.1e-07
-0.0194606	0.0125943	1e-07
-0.0190783	0.0188624	1e-07
-0.0188988	0.0251086	8e-08
-0.0188173	0.031342	1e-07
-0.0187804	0.0375699	5e-08
-0.0187622	0.0437955	1.2e-07
-0.0131474	0.0129599	1.1e-07
-0.012799	0.0192897	1e-07
-0.0126378	0.0255008	8e-08
-0.0125635	0.0316597	9e-08
-0.0125288	0.0377985	5e-08
-0.0125116	0.0439158	1.1e-07
-0.00656159	0.0138935	1.4e-07
-0.00641764	0.0202157	1.1e-07
-0.00633347	0.026272	9e-08
-0.00629005	0.0322438	1e-07
-0.00626857	0.0381841	5e-08
-0.00625755	0.0441031	1.2e-07
0.00181066	0.00181066	3.3e-07
-0.00181066	0.00181066	3.3e-07
-0.00181066	-0.00181066	3.3e-07
0.00673923	0.00670372	1.7e-07
0.00653677	0.0138925	1.4e-07
0.00639034	0.020214	1.1e-07
0.00631431	0.0262711	9e-08
0.00627893	0.0322434	1e-07
0.00626285	0.038184	5e-08
0.00625509	0.044103	1.2e-07
0.0440354	0.00625301	1.1e-07
0.0380917	0.00625571	5e-08
0.0321563	0.0062583	1e-07
0.0262263	0.00626305	9e-08
0.0202422	0.00631426	1.1e-07
0.0139811	0.00649156	1.4e-07
0.0438777	0.0125043	1.1e-07
0.0438036	0.0187543	1.2e-07
0.0437722	0.0250038	1.1e-07
0.0437595	0.0312529	1.3e-07
0.0437543	0.037502	9e-08
0.0437517	0.043751	1.5e-07
0.0377762	0.0125083	5e-08
0.0376206	0.0187585	5e-08
0.0375515	0.0250074	4e-08
0.0375223	0.0312558	6e-08
0.0375099	0.037504	1e-08
0.037504	0.043752	9e-08
0.0316842	0.0125121	9e-08
0.0314447	0.0187625	1e-07
0.031335	0.025011	8e-08
0.0312873	0.0312587	1e-07
0.0312666	0.0375059	6e-08
0.0312567	0.043753	1.3e-07
0.0255984	0.0125311	8e-08
0.0252733	0.0187917	8e-08
0.0251211	0.0250429	6e-08
0.0250535	0.0312878	8e-08
0.0250237	0.0375294	4e-08
0.0250095	0.0437695	1.1e-07
0.0194717	0.0126629	1e-07
0.0190812	0.0189616	1e-07
0.018898	0.0252113	8e-08
0.0188157	0.031432	1e-07
0.018779	0.0376388	5e-08
0.0187615	0.043831	1.2e-07
0.0131812	0.0130829	1.1e-07
0.0128128	0.0194394	1e-07
0.012642	0.0256452	8e-08
0.0125639	0.0317797	9e-08
0.0125283	0.0378795	5e-08
0.0125112	0.0439534	1.1e-07
0.00181066	-0.00181066	3.3e-07
