# Supplementary material for: The modeling and condition analysis of nondestructive testing based on ESPI for internal defects of materials
Source: PLoS One. 2025 Jul 1;20(7):e0327318. doi: 10.1371/journal.pone.0327318 (PMC12212563; doi:10.1371/journal.pone.0327318)
Supplement: S1 Dataset — (ZIP) [file pone.0327318.s001.zip › Minimal data set/Data for Table 6-Table 10_Thermal loading/3750-3-50/3750D10S05.xlsx]

## Sheet: Sheet1
0.005	0	4.7e-07
0.05	0	0
0	0.005	4.7e-07
0	0.05	0
0.05	0.05	0
0	0	6.5e-07
-0.005	0	4.7e-07
-0.00353553	0.00353553	4.5e-07
-0.05	0	0
-0.05	0.05	0
0	-0.005	4.7e-07
0	-0.05	0
0.05	-0.05	0
-0.05	-0.05	0
0.044375	0	1.7e-07
0.03875	0	8e-08
0.033125	0	1.5e-07
0.0275	0	1.5e-07
0.021875	0	1.8e-07
0.01625	0	2.3e-07
0.010625	0	2.9e-07
0.00353553	0.00353553	4.5e-07
0.05	0.00625	0
0.05	0.0125	0
0.05	0.01875	0
0.05	0.025	0
0.05	0.03125	0
0.05	0.0375	0
0.05	0.04375	0
0	0.010625	2.9e-07
0	0.01625	2.3e-07
0	0.021875	1.8e-07
0	0.0275	1.5e-07
0	0.033125	1.5e-07
0	0.03875	8e-08
0	0.044375	1.7e-07
0.00625	0.05	0
0.0125	0.05	0
0.01875	0.05	0
0.025	0.05	0
0.03125	0.05	0
0.0375	0.05	0
0.04375	0.05	0
-0.0025	0	6.4e-07
0	0.0025	6.4e-07
-0.010625	0	2.9e-07
-0.01625	0	2.3e-07
-0.021875	0	1.8e-07
-0.0275	0	1.5e-07
-0.033125	0	1.5e-07
-0.03875	0	8e-08
-0.044375	0	1.7e-07
-0.05	0.00625	0
-0.05	0.0125	0
-0.05	0.01875	0
-0.05	0.025	0
-0.05	0.03125	0
-0.05	0.0375	0
-0.05	0.04375	0
-0.00625	0.05	0
-0.0125	0.05	0
-0.01875	0.05	0
-0.025	0.05	0
-0.03125	0.05	0
-0.0375	0.05	0
-0.04375	0.05	0
0.00353553	-0.00353553	4.5e-07
0.05	-0.00625	0
0.05	-0.0125	0
0.05	-0.01875	0
0.05	-0.025	0
0.05	-0.03125	0
0.05	-0.0375	0
0.05	-0.04375	0
0	-0.010625	2.9e-07
0	-0.01625	2.3e-07
0	-0.021875	1.8e-07
0	-0.0275	1.5e-07
0	-0.033125	1.5e-07
0	-0.03875	8e-08
0	-0.044375	1.7e-07
0.00625	-0.05	0
0.0125	-0.05	0
0.01875	-0.05	0
0.025	-0.05	0
0.03125	-0.05	0
0.0375	-0.05	0
0.04375	-0.05	0
0	-0.0025	6.4e-07
-0.00353553	-0.00353553	4.5e-07
-0.05	-0.04375	0
-0.05	-0.0375	0
-0.05	-0.03125	0
-0.05	-0.025	0
-0.05	-0.01875	0
-0.05	-0.0125	0
-0.05	-0.00625	0
-0.04375	-0.05	0
-0.0375	-0.05	0
-0.03125	-0.05	0
-0.025	-0.05	0
-0.01875	-0.05	0
-0.0125	-0.05	0
-0.00625	-0.05	0
0.0025	0	6.4e-07
0.00698089	0.00694144	3e-07
0.0440854	0.00627168	1.9e-07
0.0381923	0.00629117	8e-08
0.0323076	0.00630979	1.6e-07
0.0264276	0.00632961	1.5e-07
0.0204861	0.00639957	1.9e-07
0.0142445	0.0066173	2.4e-07
0.00667145	0.01415	2.4e-07
0.00647915	0.0204499	1.9e-07
0.00637714	0.026468	1.5e-07
0.00632258	0.0323942	1.6e-07
0.00629	0.0382857	8e-08
0.00626767	0.0441543	1.9e-07
0.043918	0.0125308	1.8e-07
0.043836	0.0187812	1.9e-07
0.0437977	0.0250272	1.7e-07
0.0437784	0.0312711	2e-07
0.0437668	0.0375143	1.4e-07
0.043758	0.0437572	2.4e-07
0.0378572	0.0125595	7e-08
0.0376857	0.0188111	8e-08
0.0376025	0.0250536	6e-08
0.0375602	0.0312919	9e-08
0.037535	0.0375284	2e-08
0.0375166	0.0437643	1.4e-07
0.0318062	0.0125872	1.5e-07
0.0315426	0.0188402	1.6e-07
0.0314117	0.0250796	1.3e-07
0.0313442	0.0313124	1.7e-07
0.0313043	0.0375425	9e-08
0.0312755	0.0437714	2e-07
0.0257596	0.0126292	1.3e-07
0.0254016	0.0188942	1.3e-07
0.0252208	0.025134	1e-07
0.0251271	0.0313596	1.3e-07
0.0250722	0.0375784	6e-08
0.0250332	0.0437943	1.7e-07
0.0196594	0.0127885	1.8e-07
0.0192258	0.019093	1.7e-07
0.0190079	0.0253283	1.3e-07
0.0188953	0.0315245	1.6e-07
0.0188303	0.0377022	8e-08
0.018786	0.0438633	1.9e-07
0.0133637	0.0132545	2e-07
0.0129438	0.0196122	1.7e-07
0.0127373	0.0257965	1.3e-07
0.0126309	0.0318985	1.5e-07
0.0125705	0.0379607	7e-08
0.012531	0.0439946	1.8e-07
-0.00201184	0.00201184	6e-07
-0.00686661	0.00686661	3e-07
-0.0140014	0.00658015	2.5e-07
-0.0202813	0.00643536	2e-07
-0.0263129	0.00636334	1.5e-07
-0.0322708	0.00632209	1.6e-07
-0.0382065	0.00629267	8e-08
-0.0441199	0.00626915	1.9e-07
-0.00656004	0.0140216	2.4e-07
-0.00640574	0.02029	1.9e-07
-0.00634856	0.0263096	1.5e-07
-0.00631674	0.0322611	1.6e-07
-0.00629154	0.0381941	8e-08
-0.00626967	0.0441064	1.9e-07
-0.0125322	0.0439053	1.8e-07
-0.0187825	0.0438241	1.9e-07
-0.0250278	0.0437912	1.7e-07
-0.0312714	0.0437756	2e-07
-0.0375144	0.0437657	1.4e-07
-0.0437572	0.0437576	2.4e-07
-0.0125636	0.037819	7e-08
-0.0188141	0.0376564	8e-08
-0.0250552	0.0375869	5e-08
-0.0312926	0.0375531	9e-08
-0.0375288	0.0375321	2e-08
-0.0437644	0.0375155	1.4e-07
-0.0125958	0.0317289	1.5e-07
-0.0188458	0.03149	1.6e-07
-0.0250825	0.0313841	1.3e-07
-0.0313138	0.0313316	1.6e-07
-0.037543	0.031299	9e-08
-0.0437716	0.0312735	2e-07
-0.0126304	0.0256302	1.3e-07
-0.0188782	0.0253208	1.3e-07
-0.0251099	0.0251808	1e-07
-0.0313349	0.0251101	1.3e-07
-0.0375573	0.0250661	6e-08
-0.0437788	0.0250317	1.7e-07
-0.0127291	0.0194955	1.8e-07
-0.0189991	0.0191321	1.7e-07
-0.0252275	0.018965	1.3e-07
-0.0314347	0.0188797	1.6e-07
-0.0376328	0.0188266	8e-08
-0.0438274	0.0187856	1.9e-07
-0.0131343	0.0132213	2e-07
-0.0194644	0.012867	1.7e-07
-0.0256522	0.0127034	1.3e-07
-0.0317776	0.0126197	1.5e-07
-0.0378787	0.0125682	7e-08
-0.0439565	0.0125307	1.8e-07
0.00686661	-0.00686661	3e-07
0.0140014	-0.00658015	2.4e-07
0.0202813	-0.00643536	1.9e-07
0.0263129	-0.00636334	1.5e-07
0.0322708	-0.00632209	1.6e-07
0.0382065	-0.00629267	8e-08
0.0441199	-0.00626915	1.9e-07
0.00656004	-0.0140216	2.4e-07
0.00640574	-0.02029	1.9e-07
0.00634856	-0.0263096	1.5e-07
0.00631674	-0.0322611	1.6e-07
0.00629154	-0.0381941	8e-08
0.00626967	-0.0441064	1.8e-07
0.0125322	-0.0439053	1.7e-07
0.0187825	-0.0438241	1.9e-07
0.0250278	-0.0437912	1.7e-07
0.0312714	-0.0437756	2e-07
0.0375144	-0.0437657	1.4e-07
0.0437572	-0.0437576	2.4e-07
0.0125636	-0.037819	7e-08
0.0188141	-0.0376564	8e-08
0.0250552	-0.0375869	5e-08
0.0312926	-0.0375531	9e-08
0.0375288	-0.0375321	2e-08
0.0437644	-0.0375155	1.4e-07
0.0125958	-0.0317289	1.5e-07
0.0188458	-0.03149	1.6e-07
0.0250825	-0.0313841	1.3e-07
0.0313138	-0.0313316	1.6e-07
0.037543	-0.031299	9e-08
0.0437716	-0.0312735	2e-07
0.0126304	-0.0256302	1.3e-07
0.0188782	-0.0253208	1.3e-07
0.0251099	-0.0251808	1e-07
0.0313349	-0.0251101	1.3e-07
0.0375573	-0.0250661	6e-08
0.0437788	-0.0250317	1.7e-07
0.0127291	-0.0194955	1.8e-07
0.0189991	-0.0191321	1.7e-07
0.0252275	-0.018965	1.3e-07
0.0314347	-0.0188797	1.6e-07
0.0376328	-0.0188266	8e-08
0.0438274	-0.0187856	1.9e-07
0.0131343	-0.0132213	2e-07
0.0194644	-0.012867	1.7e-07
0.0256522	-0.0127034	1.3e-07
0.0317776	-0.0126197	1.5e-07
0.0378787	-0.0125682	7e-08
0.0439565	-0.0125307	1.8e-07
-0.00201184	-0.00201184	6.1e-07
-0.0440854	-0.00627169	1.9e-07
-0.0381923	-0.00629117	8e-08
-0.0323076	-0.00630979	1.6e-07
-0.0264261	-0.00632807	1.5e-07
-0.0204867	-0.00635907	1.9e-07
-0.0142452	-0.00657842	2.4e-07
-0.00701524	-0.00697333	3e-07
-0.0437573	-0.0437573	2.4e-07
-0.0437645	-0.0375145	1.4e-07
-0.0437718	-0.0312718	2e-07
-0.0437813	-0.0250288	1.7e-07
-0.0438135	-0.0187835	1.9e-07
-0.043918	-0.0125308	1.8e-07
-0.0375145	-0.0437645	1.4e-07
-0.0375291	-0.0375291	2e-08
-0.0375436	-0.0312936	9e-08
-0.0375648	-0.0250574	6e-08
-0.0376384	-0.0188159	8e-08
-0.0378572	-0.0125595	7e-08
-0.0312718	-0.0437718	2e-07
-0.0312936	-0.0375436	9e-08
-0.0313154	-0.0313154	1.7e-07
-0.0313496	-0.0250859	1.3e-07
-0.0314692	-0.0188477	1.6e-07
-0.0318062	-0.0125872	1.5e-07
-0.0250291	-0.0437791	1.7e-07
-0.0250581	-0.0375581	6e-08
-0.0250872	-0.0313372	1.3e-07
-0.0251352	-0.0251143	1e-07
-0.0253027	-0.0188792	1.3e-07
-0.0257594	-0.0126144	1.3e-07
-0.0187854	-0.0437952	1.9e-07
-0.0188202	-0.037597	8e-08
-0.0188546	-0.0314022	1.6e-07
-0.0189146	-0.0252061	1.3e-07
-0.0191287	-0.0189947	1.7e-07
-0.0196592	-0.0127561	1.7e-07
-0.0125352	-0.0438755	1.7e-07
-0.0125681	-0.0377732	7e-08
-0.0126001	-0.0316801	1.5e-07
-0.0126644	-0.0255873	1.3e-07
-0.0128732	-0.0194861	1.8e-07
-0.013362	-0.0132371	2e-07
-0.00627169	-0.0440854	1.9e-07
-0.00629117	-0.0381923	8e-08
-0.00630979	-0.0323076	1.6e-07
-0.00635294	-0.0264253	1.5e-07
-0.00647414	-0.0204785	1.9e-07
-0.00671285	-0.0142347	2.4e-07
0.00201184	0.00201184	6e-07
0.00201184	-0.00201184	6e-07
