# Supplementary material for: The modeling and condition analysis of nondestructive testing based on ESPI for internal defects of materials
Source: PLoS One. 2025 Jul 1;20(7):e0327318. doi: 10.1371/journal.pone.0327318 (PMC12212563; doi:10.1371/journal.pone.0327318)
Supplement: S1 Dataset — (ZIP) [file pone.0327318.s001.zip › Minimal data set/Data for Table 6-Table 10_Thermal loading/3750-3-50/3750D20S05.xlsx]

## Sheet: Sheet1
0.01	0	9.3e-07
0.05	0	0
0	0.01	9e-07
0	0.05	0
0.05	0.05	0
0	0	1.18e-06
-0.01	0	9.4e-07
-0.00707107	0.00707107	8.9e-07
-0.05	0	0
-0.05	0.05	0
0	-0.01	9e-07
0	-0.05	0
0.05	-0.05	0
-0.05	-0.05	0
0.0442857	0	1.9e-07
0.0385714	0	1.2e-07
0.0328571	0	2.4e-07
0.0271429	0	2.7e-07
0.0214286	0	4.3e-07
0.0157143	0	5.7e-07
0.005	0.00866025	9.2e-07
0.00866025	0.005	9.1e-07
0.05	0.00714286	0
0.05	0.0142857	0
0.05	0.0214286	0
0.05	0.0285714	0
0.05	0.0357143	0
0.05	0.0428571	0
0	0.0157143	5.5e-07
0	0.0214286	4.2e-07
0	0.0271429	2.7e-07
0	0.0328571	2.4e-07
0	0.0385714	1.1e-07
0	0.0442857	1.9e-07
0.00625	0.05	0
0.0125	0.05	0
0.01875	0.05	0
0.025	0.05	0
0.03125	0.05	0
0.0375	0.05	0
0.04375	0.05	0
-0.005	0	1.11e-06
0	0.00333333	1.18e-06
0	0.00666667	1.08e-06
-0.00382683	0.0092388	8.6e-07
-0.0157143	0	5.9e-07
-0.0214286	0	4.3e-07
-0.0271429	0	2.8e-07
-0.0328571	0	2.4e-07
-0.0385714	0	1.2e-07
-0.0442857	0	1.9e-07
-0.05	0.00625	0
-0.05	0.0125	0
-0.05	0.01875	0
-0.05	0.025	0
-0.05	0.03125	0
-0.05	0.0375	0
-0.05	0.04375	0
-0.00714286	0.05	0
-0.0142857	0.05	0
-0.0214286	0.05	0
-0.0285714	0.05	0
-0.0357143	0.05	0
-0.0428571	0.05	0
0.00866025	-0.005	9e-07
0.005	-0.00866025	9.3e-07
0.05	-0.00625	0
0.05	-0.0125	0
0.05	-0.01875	0
0.05	-0.025	0
0.05	-0.03125	0
0.05	-0.0375	0
0.05	-0.04375	0
0	-0.0157143	5.6e-07
0	-0.0214286	4.3e-07
0	-0.0271429	2.7e-07
0	-0.0328571	2.4e-07
0	-0.0385714	1.1e-07
0	-0.0442857	1.9e-07
0.00714286	-0.05	0
0.0142857	-0.05	0
0.0214286	-0.05	0
0.0285714	-0.05	0
0.0357143	-0.05	0
0.0428571	-0.05	0
0	-0.00666667	1.11e-06
0	-0.00333333	1.2e-06
-0.00866025	-0.005	9e-07
-0.005	-0.00866025	9.3e-07
-0.05	-0.0428571	0
-0.05	-0.0357143	0
-0.05	-0.0285714	0
-0.05	-0.0214286	0
-0.05	-0.0142857	0
-0.05	-0.00714286	0
-0.04375	-0.05	0
-0.0375	-0.05	0
-0.03125	-0.05	0
-0.025	-0.05	0
-0.01875	-0.05	0
-0.0125	-0.05	0
-0.00625	-0.05	0
0.005	0	1.18e-06
0.0125736	0.00813934	5.9e-07
0.0439918	0.00716047	1.9e-07
0.0380081	0.0071761	1.1e-07
0.0320324	0.00719108	2.4e-07
0.02605	0.00723808	2.7e-07
0.0198001	0.00752353	4.3e-07
0.00599633	0.012732	6.4e-07
0.00627458	0.0185806	4.9e-07
0.00633321	0.0248065	3e-07
0.00632627	0.0311007	2.6e-07
0.00629929	0.0374074	1.2e-07
0.00627227	0.043726	2e-07
0.0126644	0.0160075	4.4e-07
0.0126473	0.0230421	2.8e-07
0.0126103	0.0298583	2.4e-07
0.01257	0.036615	1.1e-07
0.0125326	0.0433398	1.9e-07
0.043858	0.014308	1.9e-07
0.0438037	0.021449	1.7e-07
0.0437803	0.0285876	2e-07
0.0437676	0.0357253	1.4e-07
0.0437583	0.0428627	2.4e-07
0.0377348	0.0143287	1.1e-07
0.0376172	0.0214687	7e-08
0.0375648	0.0286034	1e-07
0.0375368	0.0357361	2e-08
0.0375172	0.0428681	1.4e-07
0.0316195	0.0143488	2.2e-07
0.0314357	0.0214879	1.7e-07
0.0313519	0.028619	1.8e-07
0.0313072	0.0357469	9e-08
0.0312766	0.0428736	2e-07
0.0254986	0.0144543	2.4e-07
0.0252513	0.0216122	1.7e-07
0.0251377	0.0287325	1.7e-07
0.0250769	0.0358356	7e-08
0.0250354	0.0429319	1.8e-07
0.0192314	0.0149638	3.4e-07
0.0190029	0.0221396	2.5e-07
0.0188953	0.0291785	2.2e-07
0.0188326	0.0361619	1.1e-07
0.0187876	0.0431084	1.9e-07
-0.00366628	0.00427863	1.04e-06
-0.0024977	0.00672803	1e-06
-0.0122416	0.00657163	6.5e-07
-0.00786942	0.0128137	5.6e-07
-0.0185743	0.00643108	4.7e-07
-0.0249513	0.00636772	3.1e-07
-0.0312655	0.00632638	2.5e-07
-0.037544	0.00629501	1.2e-07
-0.0437923	0.00627021	2e-07
-0.016083	0.0127975	4.1e-07
-0.0232469	0.0127045	2.7e-07
-0.0300729	0.0126292	2.3e-07
-0.0367787	0.0125747	1.1e-07
-0.0434196	0.0125338	1.9e-07
-0.00750443	0.0198854	4.3e-07
-0.00728783	0.026157	2.6e-07
-0.0072027	0.0321888	2.3e-07
-0.00717143	0.0381464	1.1e-07
-0.00715513	0.0440787	1.9e-07
-0.014304	0.0439156	1.9e-07
-0.021447	0.0438326	1.7e-07
-0.0285867	0.0437928	2e-07
-0.0357249	0.0437725	1.4e-07
-0.0428625	0.0437601	2.4e-07
-0.0143234	0.0378362	1e-07
-0.0214654	0.0376722	7e-08
-0.0286018	0.0375903	1e-07
-0.0357354	0.0375475	2e-08
-0.0428679	0.0375212	1.4e-07
-0.0143659	0.0317445	2.1e-07
-0.0215145	0.031508	1.6e-07
-0.0286484	0.0313875	1.8e-07
-0.0357731	0.031323	9e-08
-0.0428932	0.0312827	2e-07
-0.0145393	0.0256033	2.2e-07
-0.0217232	0.0253191	1.6e-07
-0.0288434	0.0251734	1.6e-07
-0.0359267	0.0250929	7e-08
-0.0429819	0.0250415	1.8e-07
-0.0150587	0.0193272	3.2e-07
-0.0222989	0.0190645	2.4e-07
-0.0293434	0.0189265	2.1e-07
-0.0362891	0.0188461	1e-07
-0.0431726	0.0187929	2e-07
0.0126585	-0.00596811	6.3e-07
0.00812304	-0.0124937	6.1e-07
0.0185594	-0.00625775	4.8e-07
0.0248	-0.00632671	3.1e-07
0.0310986	-0.00632411	2.6e-07
0.0374068	-0.00629862	1.2e-07
0.0437258	-0.00627207	1.9e-07
0.0159987	-0.012624	4.3e-07
0.0230382	-0.0126313	2.9e-07
0.0298567	-0.0126047	2.3e-07
0.0366144	-0.0125682	1.1e-07
0.0433396	-0.012532	1.9e-07
0.00752592	-0.019703	4.3e-07
0.00728142	-0.0260234	2.8e-07
0.00720556	-0.0320906	2.3e-07
0.00717465	-0.0380883	1.1e-07
0.00715673	-0.0440539	1.9e-07
0.0143064	-0.0438826	1.9e-07
0.0214485	-0.0438125	1.7e-07
0.0285874	-0.0437832	2e-07
0.0357252	-0.0437685	1.4e-07
0.0428627	-0.0437586	2.4e-07
0.0143278	-0.0377705	1e-07
0.0214682	-0.0376313	7e-08
0.0286032	-0.03757	1e-07
0.035736	-0.0375386	2e-08
0.0428681	-0.0375178	1.4e-07
0.014354	-0.0316486	2.1e-07
0.0214895	-0.0314487	1.6e-07
0.0286194	-0.0313572	1.8e-07
0.035747	-0.0313092	9e-08
0.0428736	-0.0312773	2e-07
0.0144681	-0.0254869	2.3e-07
0.0216165	-0.0252484	1.7e-07
0.0287337	-0.0251376	1.6e-07
0.0358359	-0.0250772	7e-08
0.042932	-0.0250356	1.8e-07
0.0149659	-0.0191905	3.3e-07
0.0221403	-0.018987	2.5e-07
0.0291785	-0.0188897	2.1e-07
0.0361618	-0.0188307	1.1e-07
0.0431083	-0.0187871	1.9e-07
-0.00419444	-0.0036695	1.1e-06
-0.00306481	-0.00633214	1.07e-06
-0.0439918	-0.00716047	1.9e-07
-0.0380081	-0.0071761	1.1e-07
-0.0320324	-0.00719108	2.4e-07
-0.0260593	-0.00720585	2.7e-07
-0.0198595	-0.00736487	4.3e-07
-0.0126492	-0.00820137	5.8e-07
-0.0437577	-0.0428627	2.4e-07
-0.0437653	-0.0357254	1.4e-07
-0.043773	-0.0285882	2e-07
-0.0437882	-0.0214503	1.7e-07
-0.043858	-0.014308	1.9e-07
-0.0375153	-0.0428683	1.4e-07
-0.0375306	-0.0357366	2e-08
-0.037546	-0.0286049	1e-07
-0.037582	-0.0214715	7e-08
-0.0377348	-0.0143287	1.1e-07
-0.031273	-0.0428739	2e-07
-0.031296	-0.0357478	9e-08
-0.031319	-0.0286217	1.8e-07
-0.0313787	-0.0214926	1.7e-07
-0.0316195	-0.0143488	2.2e-07
-0.0250306	-0.0428795	1.8e-07
-0.0250613	-0.0357589	7e-08
-0.0250919	-0.0286384	1.7e-07
-0.0251765	-0.0215135	1.8e-07
-0.0255073	-0.0143686	2.4e-07
-0.0187933	-0.0429388	1.9e-07
-0.018839	-0.0359044	1.1e-07
-0.0188857	-0.02888	2.2e-07
-0.0190042	-0.0218533	2.5e-07
-0.0193206	-0.0148745	3.5e-07
-0.0125657	-0.0432322	1.9e-07
-0.0126295	-0.0365077	1.1e-07
-0.0126924	-0.0297986	2.4e-07
-0.0127876	-0.0231237	2.8e-07
-0.0128457	-0.0162252	4.4e-07
-0.00630506	-0.0437438	1.9e-07
-0.00635205	-0.0375041	1.2e-07
-0.00639669	-0.0312729	2.6e-07
-0.0064524	-0.0250602	3e-07
-0.00634962	-0.0188612	4.8e-07
-0.0059997	-0.0128593	6.4e-07
0.00419444	0.0036695	1.14e-06
0.00306481	0.00633214	1.07e-06
0.00419444	-0.0036695	1.16e-06
0.00306481	-0.00633214	1.09e-06
