# Supplementary material for: The modeling and condition analysis of nondestructive testing based on ESPI for internal defects of materials
Source: PLoS One. 2025 Jul 1;20(7):e0327318. doi: 10.1371/journal.pone.0327318 (PMC12212563; doi:10.1371/journal.pone.0327318)
Supplement: S1 Dataset — (ZIP) [file pone.0327318.s001.zip › Minimal data set/Data for Table 6-Table 10_Thermal loading/3750-3-50/3750D5S05.xlsx]

## Sheet: Sheet1
0.0025	0	2.4e-07
0.05	0	0
0	0.0025	2.4e-07
0	0.05	0
0.05	0.05	0
0	0	2.7e-07
-0.0025	0	2.4e-07
-0.00176777	0.00176777	2.4e-07
-0.05	0	0
-0.05	0.05	0
0	-0.0025	2.4e-07
0	-0.05	0
0.05	-0.05	0
-0.05	-0.05	0
0.0440625	0	1.8e-07
0.038125	0	7e-08
0.0321875	0	1.4e-07
0.02625	0	1.1e-07
0.0203125	0	1.3e-07
0.014375	0	1.4e-07
0.0084375	0	1.6e-07
0.00176777	0.00176777	2.4e-07
0.05	0.00625	0
0.05	0.0125	0
0.05	0.01875	0
0.05	0.025	0
0.05	0.03125	0
0.05	0.0375	0
0.05	0.04375	0
0	0.0084375	1.6e-07
0	0.014375	1.4e-07
0	0.0203125	1.3e-07
0	0.02625	1.1e-07
0	0.0321875	1.4e-07
0	0.038125	7e-08
0	0.0440625	1.7e-07
0.00625	0.05	0
0.0125	0.05	0
0.01875	0.05	0
0.025	0.05	0
0.03125	0.05	0
0.0375	0.05	0
0.04375	0.05	0
-0.00125	0	3.2e-07
0	0.00125	3.2e-07
-0.0084375	0	1.6e-07
-0.014375	0	1.4e-07
-0.0203125	0	1.3e-07
-0.02625	0	1.1e-07
-0.0321875	0	1.4e-07
-0.038125	0	7e-08
-0.0440625	0	1.8e-07
-0.05	0.00625	0
-0.05	0.0125	0
-0.05	0.01875	0
-0.05	0.025	0
-0.05	0.03125	0
-0.05	0.0375	0
-0.05	0.04375	0
-0.00625	0.05	0
-0.0125	0.05	0
-0.01875	0.05	0
-0.025	0.05	0
-0.03125	0.05	0
-0.0375	0.05	0
-0.04375	0.05	0
0.00176777	-0.00176777	2.4e-07
0.05	-0.00625	0
0.05	-0.0125	0
0.05	-0.01875	0
0.05	-0.025	0
0.05	-0.03125	0
0.05	-0.0375	0
0.05	-0.04375	0
0	-0.0084375	1.6e-07
0	-0.014375	1.4e-07
0	-0.0203125	1.3e-07
0	-0.02625	1.1e-07
0	-0.0321875	1.4e-07
0	-0.038125	7e-08
0	-0.0440625	1.7e-07
0.00625	-0.05	0
0.0125	-0.05	0
0.01875	-0.05	0
0.025	-0.05	0
0.03125	-0.05	0
0.0375	-0.05	0
0.04375	-0.05	0
0	-0.00125	3.2e-07
-0.00176777	-0.00176777	2.3e-07
-0.05	-0.04375	0
-0.05	-0.0375	0
-0.05	-0.03125	0
-0.05	-0.025	0
-0.05	-0.01875	0
-0.05	-0.0125	0
-0.05	-0.00625	0
-0.04375	-0.05	0
-0.0375	-0.05	0
-0.03125	-0.05	0
-0.025	-0.05	0
-0.01875	-0.05	0
-0.0125	-0.05	0
-0.00625	-0.05	0
0.00125	0	3.2e-07
0.0058261	0.00581123	1.7e-07
0.0438671	0.00619049	1.8e-07
0.0377489	0.00613652	7e-08
0.0316384	0.00608628	1.4e-07
0.0255271	0.00604947	1.1e-07
0.0193719	0.0060496	1.4e-07
0.0130061	0.0060644	1.5e-07
0.00607815	0.0129634	1.5e-07
0.00610751	0.0193768	1.4e-07
0.00611811	0.0255768	1.1e-07
0.00614206	0.0317115	1.4e-07
0.00617663	0.0378224	7e-08
0.00621465	0.0439184	1.9e-07
0.0437483	0.0124101	1.7e-07
0.0436948	0.0186546	1.9e-07
0.0436815	0.0249144	1.7e-07
0.043689	0.0311822	2e-07
0.0437062	0.0374536	1.4e-07
0.0437275	0.0437266	2.4e-07
0.0375135	0.0123266	6e-08
0.0374022	0.018564	7e-08
0.0373706	0.0248317	5e-08
0.0373821	0.0311159	9e-08
0.0374144	0.0374079	2e-08
0.0374558	0.0437034	1.4e-07
0.0312897	0.0122508	1.4e-07
0.0311201	0.0184834	1.5e-07
0.031068	0.0247593	1.2e-07
0.0310812	0.0310588	1.6e-07
0.0311267	0.0373697	9e-08
0.0311867	0.0436858	2e-07
0.0250745	0.0122106	1e-07
0.0248548	0.0184522	1.1e-07
0.0247851	0.0247388	8e-08
0.0247983	0.0310481	1.2e-07
0.0248534	0.0373682	5e-08
0.0249259	0.043689	1.7e-07
0.0188501	0.0122733	1.3e-07
0.018613	0.0185542	1.4e-07
0.018539	0.0248488	1.1e-07
0.0185518	0.0311466	1.5e-07
0.018607	0.0374429	7e-08
0.0186787	0.0437301	1.9e-07
0.0125558	0.0125123	1.3e-07
0.0123842	0.0188709	1.3e-07
0.0123343	0.0251503	1e-07
0.012347	0.0313908	1.4e-07
0.0123906	0.0376112	6e-08
0.012446	0.0438149	1.8e-07
-0.00100592	0.00100592	2.9e-07
-0.00580502	0.00581073	1.7e-07
-0.0129595	0.00606688	1.5e-07
-0.0193753	0.00610209	1.4e-07
-0.0255763	0.006116	1.2e-07
-0.0317114	0.00614138	1.4e-07
-0.0378224	0.00617648	7e-08
-0.0439184	0.00621463	1.9e-07
-0.00604607	0.0129685	1.5e-07
-0.00606014	0.0193655	1.4e-07
-0.00607428	0.025553	1.1e-07
-0.00611085	0.0316827	1.4e-07
-0.00615619	0.0377944	7e-08
-0.00620337	0.0438993	1.8e-07
-0.0124181	0.0437684	1.8e-07
-0.0186588	0.0437055	1.9e-07
-0.0249164	0.0436866	1.7e-07
-0.031183	0.0436913	2e-07
-0.0374539	0.0437072	1.4e-07
-0.0437267	0.0437278	2.4e-07
-0.0123397	0.0375445	6e-08
-0.0185713	0.0374198	7e-08
-0.0248354	0.0373795	5e-08
-0.0311175	0.0373862	9e-08
-0.0374086	0.0374162	2e-08
-0.0437037	0.0374565	1.4e-07
-0.0122664	0.0313199	1.4e-07
-0.0184921	0.031138	1.5e-07
-0.0247638	0.0310776	1.2e-07
-0.0310609	0.0310859	1.6e-07
-0.0373707	0.0311289	9e-08
-0.0436862	0.0311876	2e-07
-0.0122242	0.0250912	1e-07
-0.0184595	0.0248655	1.1e-07
-0.0247426	0.0247914	8e-08
-0.03105	0.0248018	1.2e-07
-0.0373691	0.0248551	5e-08
-0.0436893	0.0249266	1.7e-07
-0.0122784	0.0188473	1.3e-07
-0.0185574	0.0186134	1.4e-07
-0.0248507	0.0185404	1.1e-07
-0.0311477	0.0185531	1.5e-07
-0.0374435	0.0186079	8e-08
-0.0437304	0.0186791	1.9e-07
-0.0125076	0.0125409	1.3e-07
-0.0188701	0.0123787	1.3e-07
-0.0251505	0.0123327	1e-07
-0.0313912	0.0123467	1.4e-07
-0.0376115	0.0123908	6e-08
-0.0438151	0.0124461	1.8e-07
0.00580502	-0.00581073	1.7e-07
0.0129595	-0.00606688	1.5e-07
0.0193753	-0.00610209	1.4e-07
0.0255763	-0.006116	1.1e-07
0.0317114	-0.00614138	1.4e-07
0.0378224	-0.00617648	7e-08
0.0439184	-0.00621463	1.9e-07
0.00604607	-0.0129685	1.5e-07
0.00606014	-0.0193655	1.4e-07
0.00607428	-0.025553	1.1e-07
0.00611085	-0.0316827	1.4e-07
0.00615619	-0.0377944	7e-08
0.00620337	-0.0438993	1.8e-07
0.0124181	-0.0437684	1.7e-07
0.0186588	-0.0437055	1.9e-07
0.0249164	-0.0436866	1.7e-07
0.031183	-0.0436913	2e-07
0.0374539	-0.0437072	1.4e-07
0.0437267	-0.0437278	2.4e-07
0.0123397	-0.0375445	6e-08
0.0185713	-0.0374198	7e-08
0.0248354	-0.0373795	5e-08
0.0311175	-0.0373862	9e-08
0.0374086	-0.0374162	2e-08
0.0437037	-0.0374565	1.4e-07
0.0122664	-0.0313199	1.4e-07
0.0184921	-0.031138	1.5e-07
0.0247638	-0.0310776	1.2e-07
0.0310609	-0.0310859	1.6e-07
0.0373707	-0.0311289	9e-08
0.0436862	-0.0311876	2e-07
0.0122242	-0.0250912	1e-07
0.0184595	-0.0248655	1.1e-07
0.0247426	-0.0247914	8e-08
0.03105	-0.0248018	1.2e-07
0.0373691	-0.0248551	5e-08
0.0436893	-0.0249266	1.7e-07
0.0122784	-0.0188473	1.3e-07
0.0185574	-0.0186134	1.4e-07
0.0248507	-0.0185404	1.1e-07
0.0311477	-0.0185531	1.5e-07
0.0374435	-0.0186079	7e-08
0.0437304	-0.0186791	1.9e-07
0.0125076	-0.0125409	1.3e-07
0.0188701	-0.0123787	1.3e-07
0.0251505	-0.0123327	1e-07
0.0313912	-0.0123467	1.4e-07
0.0376115	-0.0123908	6e-08
0.0438151	-0.0124461	1.8e-07
-0.00100592	-0.00100592	2.9e-07
-0.0438899	-0.00619916	1.9e-07
-0.0377914	-0.00615271	7e-08
-0.0316961	-0.00610828	1.4e-07
-0.0255929	-0.00608266	1.1e-07
-0.0194359	-0.0060981	1.4e-07
-0.0130544	-0.0061128	1.5e-07
-0.00587788	-0.00586981	1.7e-07
-0.043726	-0.043726	2.4e-07
-0.0437021	-0.037452	1.4e-07
-0.0436803	-0.0311788	2e-07
-0.0436705	-0.0249102	1.7e-07
-0.0436948	-0.0186546	1.9e-07
-0.0437746	-0.0124201	1.8e-07
-0.037452	-0.043702	1.4e-07
-0.0374043	-0.0374041	2e-08
-0.0373623	-0.0311083	9e-08
-0.0373473	-0.0248229	5e-08
-0.0374022	-0.018564	7e-08
-0.0375638	-0.0123458	6e-08
-0.0311781	-0.0436784	2e-07
-0.0311074	-0.0373578	9e-08
-0.0310467	-0.0310414	1.6e-07
-0.03103	-0.024742	1.2e-07
-0.0311193	-0.0184831	1.5e-07
-0.0313613	-0.0122833	1.4e-07
-0.0249068	-0.0436616	1.7e-07
-0.0248168	-0.0373281	5e-08
-0.0247426	-0.031003	1.2e-07
-0.0247302	-0.0247026	8e-08
-0.0248543	-0.0184566	1.1e-07
-0.0251623	-0.0122707	1e-07
-0.0186467	-0.0436741	1.9e-07
-0.0185502	-0.0373612	7e-08
-0.018476	-0.0310623	1.5e-07
-0.0184762	-0.0247964	1.1e-07
-0.0186162	-0.0185712	1.4e-07
-0.0189415	-0.0123626	1.3e-07
-0.0124101	-0.0437483	1.7e-07
-0.0123294	-0.0375145	6e-08
-0.012274	-0.0312985	1.4e-07
-0.0122816	-0.0251015	1e-07
-0.0123904	-0.0188947	1.3e-07
-0.012629	-0.0126003	1.3e-07
-0.00619916	-0.0438899	1.8e-07
-0.00615558	-0.0377927	7e-08
-0.00612801	-0.0317046	1.4e-07
-0.0061305	-0.025613	1.1e-07
-0.00616266	-0.0194628	1.4e-07
-0.00616739	-0.013077	1.4e-07
0.00100592	0.00100592	2.9e-07
0.00100592	-0.00100592	2.8e-07
