# Supplementary material for: The modeling and condition analysis of nondestructive testing based on ESPI for internal defects of materials
Source: PLoS One. 2025 Jul 1;20(7):e0327318. doi: 10.1371/journal.pone.0327318 (PMC12212563; doi:10.1371/journal.pone.0327318)
Supplement: S1 Dataset — (ZIP) [file pone.0327318.s001.zip › Minimal data set/Data for Table 6-Table 10_Thermal loading/5000-3S-50S/5000D15S05.xlsx]

## Sheet: Sheet1
0	-0.0075	9.1e-07
0	-0.05	0
0.0075	0	9.1e-07
0.05	0	0
0.05	-0.05	0
-0.05	0	0
-0.0075	0	9.1e-07
-0.05	-0.05	0
0	0.0075	9.1e-07
-0.05	0.05	0
0	0.05	0
0	0	1.44e-06
0.05	0.05	0
0	-0.0128125	5.8e-07
0	-0.018125	4.4e-07
0	-0.0234375	3.2e-07
0	-0.02875	2.5e-07
0	-0.0340625	2.2e-07
0	-0.039375	1.2e-07
0	-0.0446875	2.2e-07
0.0053033	-0.0053033	8.6e-07
0.00625	-0.05	0
0.0125	-0.05	0
0.01875	-0.05	0
0.025	-0.05	0
0.03125	-0.05	0
0.0375	-0.05	0
0.04375	-0.05	0
0.0128125	0	5.8e-07
0.018125	0	4.4e-07
0.0234375	0	3.2e-07
0.02875	0	2.5e-07
0.0340625	0	2.3e-07
0.039375	0	1.3e-07
0.0446875	0	2.2e-07
0.05	-0.00625	0
0.05	-0.0125	0
0.05	-0.01875	0
0.05	-0.025	0
0.05	-0.03125	0
0.05	-0.0375	0
0.05	-0.04375	0
-0.0446875	0	2.2e-07
-0.039375	0	1.2e-07
-0.0340625	0	2.3e-07
-0.02875	0	2.5e-07
-0.0234375	0	3.2e-07
-0.018125	0	4.5e-07
-0.0128125	0	5.8e-07
-0.05	-0.00625	0
-0.05	-0.0125	0
-0.05	-0.01875	0
-0.05	-0.025	0
-0.05	-0.03125	0
-0.05	-0.0375	0
-0.05	-0.04375	0
-0.0053033	-0.0053033	8.5e-07
-0.04375	-0.05	0
-0.0375	-0.05	0
-0.03125	-0.05	0
-0.025	-0.05	0
-0.01875	-0.05	0
-0.0125	-0.05	0
-0.00625	-0.05	0
-0.0053033	0.0053033	8.6e-07
0	0.0128125	5.8e-07
0	0.018125	4.4e-07
0	0.0234375	3.2e-07
0	0.02875	2.5e-07
0	0.0340625	2.3e-07
0	0.039375	1.2e-07
0	0.0446875	2.2e-07
-0.05	0.00625	0
-0.05	0.0125	0
-0.05	0.01875	0
-0.05	0.025	0
-0.05	0.03125	0
-0.05	0.0375	0
-0.05	0.04375	0
-0.04375	0.05	0
-0.0375	0.05	0
-0.03125	0.05	0
-0.025	0.05	0
-0.01875	0.05	0
-0.0125	0.05	0
-0.00625	0.05	0
0.00375	0	1.31e-06
0.0053033	0.0053033	8.6e-07
0	0.00375	1.31e-06
-0.00375	0	1.31e-06
0	-0.00375	1.31e-06
0.00625	0.05	0
0.0125	0.05	0
0.01875	0.05	0
0.025	0.05	0
0.03125	0.05	0
0.0375	0.05	0
0.04375	0.05	0
0.05	0.00625	0
0.05	0.0125	0
0.05	0.01875	0
0.05	0.025	0
0.05	0.03125	0
0.05	0.0375	0
0.05	0.04375	0
0.00808124	-0.00815416	6e-07
0.00639458	-0.0442754	2.3e-07
0.00652349	-0.0385828	1.3e-07
0.00664729	-0.0329006	2.3e-07
0.00676942	-0.0272218	2.6e-07
0.00688364	-0.0215367	3.4e-07
0.00722279	-0.0154866	4.6e-07
0.0153117	-0.00734382	4.6e-07
0.0214675	-0.00696279	3.4e-07
0.0272938	-0.00674874	2.6e-07
0.0330174	-0.00659554	2.3e-07
0.0387091	-0.00646356	1.3e-07
0.0443733	-0.00634728	2.4e-07
0.0126867	-0.0440722	2.2e-07
0.018928	-0.0439729	2.4e-07
0.0251495	-0.0439137	2.1e-07
0.0313642	-0.0438686	2.5e-07
0.0375767	-0.043828	1.7e-07
0.0437884	-0.0437888	3e-07
0.0128614	-0.0381691	1.1e-07
0.0190998	-0.0379585	1.1e-07
0.0252964	-0.037833	8e-08
0.0314774	-0.0377393	1.2e-07
0.037653	-0.0376568	3e-08
0.0438267	-0.0375779	1.7e-07
0.0130311	-0.0322762	2.2e-07
0.0192683	-0.0319506	2.2e-07
0.0254416	-0.0317556	1.8e-07
0.0315898	-0.0316116	2.1e-07
0.037729	-0.0314861	1.2e-07
0.0438649	-0.0313672	2.5e-07
0.0131988	-0.0263873	2.2e-07
0.0194354	-0.0259457	2e-07
0.0255859	-0.02568	1.5e-07
0.0317018	-0.0254847	1.7e-07
0.0378047	-0.0253159	8e-08
0.043903	-0.0251567	2.1e-07
0.0134192	-0.0204654	3e-07
0.0196925	-0.0198936	2.7e-07
0.025827	-0.0195558	2e-07
0.0318998	-0.0193154	2.1e-07
0.0379479	-0.0191127	1.1e-07
0.0439869	-0.0189237	2.4e-07
0.014028	-0.0142273	3.7e-07
0.0203484	-0.0135991	3e-07
0.0264138	-0.0132467	2.2e-07
0.0323689	-0.0130083	2.2e-07
0.0382806	-0.012815	1.1e-07
0.0441602	-0.0126465	2.2e-07
-0.0442754	-0.00639458	2.3e-07
-0.0385828	-0.00652349	1.3e-07
-0.0329006	-0.00664729	2.3e-07
-0.0272218	-0.00676943	2.6e-07
-0.0215441	-0.00689104	3.4e-07
-0.0155471	-0.00712513	4.5e-07
-0.00821452	-0.00808881	6e-07
-0.0437886	-0.0437886	3e-07
-0.0438271	-0.0375771	1.7e-07
-0.0438657	-0.0313657	2.5e-07
-0.0439042	-0.0251542	2.1e-07
-0.0439526	-0.018938	2.4e-07
-0.0440722	-0.0126867	2.2e-07
-0.0375771	-0.0438271	1.7e-07
-0.0376542	-0.0376542	3e-08
-0.0377313	-0.0314813	1.2e-07
-0.0378084	-0.0253084	8e-08
-0.0379126	-0.0191223	1.1e-07
-0.0381691	-0.0128614	1.1e-07
-0.0313657	-0.0438657	2.5e-07
-0.0314813	-0.0377313	1.2e-07
-0.031597	-0.031597	2.1e-07
-0.0317127	-0.0254626	1.7e-07
-0.0318762	-0.0193048	2.1e-07
-0.0322762	-0.0130311	2.2e-07
-0.0251542	-0.0439042	2.1e-07
-0.0253084	-0.0378084	8e-08
-0.0254626	-0.0317126	1.7e-07
-0.0256169	-0.0256169	1.5e-07
-0.0258414	-0.0194866	2e-07
-0.0263873	-0.0131988	2.2e-07
-0.0189428	-0.0439428	2.4e-07
-0.0191355	-0.0378855	1.1e-07
-0.0193283	-0.0318283	2.1e-07
-0.0195211	-0.0257711	2e-07
-0.0198072	-0.0196681	2.7e-07
-0.0204998	-0.0133658	3e-07
-0.012712	-0.0440206	2.2e-07
-0.0129145	-0.0380609	1.1e-07
-0.0131133	-0.0321086	2.2e-07
-0.0133108	-0.0261587	2.2e-07
-0.0136246	-0.0201525	3e-07
-0.0142703	-0.0139616	3.7e-07
-0.00639458	-0.0442754	2.3e-07
-0.00652349	-0.0385828	1.2e-07
-0.00664729	-0.0329006	2.3e-07
-0.00676943	-0.0272218	2.6e-07
-0.00695093	-0.0215037	3.4e-07
-0.00735894	-0.0154198	4.6e-07
-0.00812068	0.00809707	6e-07
-0.0153892	0.00722814	4.6e-07
-0.0215044	0.00690448	3.4e-07
-0.0273011	0.00672869	2.6e-07
-0.0330107	0.00659275	2.3e-07
-0.0386967	0.00646749	1.2e-07
-0.0443588	0.00635365	2.4e-07
-0.0441053	0.0126705	2.3e-07
-0.0439846	0.0189222	2.4e-07
-0.0439177	0.0251476	2.1e-07
-0.0438698	0.0313636	2.5e-07
-0.0438284	0.0375765	1.7e-07
-0.0437889	0.0437884	3e-07
-0.0382197	0.0128365	1.1e-07
-0.0379784	0.01909	1.1e-07
-0.0378403	0.0252928	8e-08
-0.0377419	0.0314761	1.2e-07
-0.0376576	0.0376526	3e-08
-0.0375782	0.0438266	1.7e-07
-0.0323296	0.0130045	2.2e-07
-0.0319734	0.019257	2.1e-07
-0.0317646	0.0254371	1.7e-07
-0.0316149	0.0315882	2.1e-07
-0.0314873	0.0377284	1.2e-07
-0.0313676	0.0438647	2.5e-07
-0.0264285	0.0131772	2.2e-07
-0.0259649	0.0194255	2e-07
-0.0256881	0.0255817	1.5e-07
-0.025488	0.0317002	1.7e-07
-0.0253172	0.0378041	8e-08
-0.0251571	0.0439028	2.1e-07
-0.0204863	0.0133674	3e-07
-0.0199408	0.0196004	2.7e-07
-0.0196065	0.0257284	2e-07
-0.0193595	0.0318127	2.2e-07
-0.0191466	0.03788	1.1e-07
-0.0189465	0.0439409	2.4e-07
-0.0142722	0.0138603	3.7e-07
-0.0137019	0.0201148	3e-07
-0.0133567	0.0261834	2.2e-07
-0.0131023	0.0321763	2.2e-07
-0.0128837	0.0381408	1.1e-07
-0.0126785	0.0440951	2.2e-07
-0.00738217	0.0152933	4.6e-07
-0.00699941	0.0214494	3.4e-07
-0.00677079	0.0272828	2.6e-07
-0.00660659	0.0330119	2.3e-07
-0.00646854	0.0387066	1.3e-07
-0.00634927	0.0443723	2.3e-07
0.00301777	0.00301777	1.22e-06
-0.00301777	0.00301777	1.22e-06
-0.00301777	-0.00301777	1.22e-06
0.00815416	0.00808124	6e-07
0.00734382	0.0153117	4.6e-07
0.00696279	0.0214675	3.4e-07
0.00674874	0.0272938	2.6e-07
0.00659554	0.0330174	2.3e-07
0.00646356	0.0387091	1.3e-07
0.00634728	0.0443733	2.4e-07
0.0442754	0.00639458	2.3e-07
0.0385828	0.00652349	1.3e-07
0.0329006	0.00664729	2.3e-07
0.0272218	0.00676942	2.6e-07
0.0215367	0.00688364	3.4e-07
0.0154866	0.00722279	4.6e-07
0.0440722	0.0126867	2.2e-07
0.0439729	0.018928	2.4e-07
0.0439137	0.0251495	2.1e-07
0.0438686	0.0313642	2.5e-07
0.043828	0.0375767	1.7e-07
0.0437888	0.0437884	3e-07
0.0381691	0.0128614	1.1e-07
0.0379585	0.0190998	1.1e-07
0.037833	0.0252964	8e-08
0.0377393	0.0314774	1.2e-07
0.0376568	0.037653	3e-08
0.0375779	0.0438267	1.7e-07
0.0322762	0.0130311	2.2e-07
0.0319506	0.0192683	2.2e-07
0.0317556	0.0254416	1.8e-07
0.0316116	0.0315898	2.1e-07
0.0314861	0.037729	1.2e-07
0.0313672	0.0438649	2.5e-07
0.0263873	0.0131988	2.2e-07
0.0259457	0.0194354	2e-07
0.02568	0.0255859	1.5e-07
0.0254847	0.0317018	1.7e-07
0.0253159	0.0378047	8e-08
0.0251567	0.043903	2.1e-07
0.0204654	0.0134192	3e-07
0.0198936	0.0196925	2.7e-07
0.0195558	0.025827	2e-07
0.0193154	0.0318998	2.1e-07
0.0191127	0.0379479	1.1e-07
0.0189237	0.0439869	2.4e-07
0.0142273	0.014028	3.7e-07
0.0135991	0.0203484	3e-07
0.0132467	0.0264138	2.2e-07
0.0130083	0.0323689	2.2e-07
0.012815	0.0382806	1.1e-07
0.0126465	0.0441602	2.2e-07
0.00301777	-0.00301777	1.22e-06
